# Supplementary material for: Development of prognostic model incorporating a ferroptosis/cuproptosis-related signature and mutational landscape analysis in muscle-invasive bladder cancer
Source: BMC Cancer. 2024 Aug 6;24:958. doi: 10.1186/s12885-024-12741-5 (PMC11302292; doi:10.1186/s12885-024-12741-5)
Supplement: Supplementary file 3 — Supplementary Material 3. [file 12885_2024_12741_MOESM3_ESM.xlsx]

## Sheet: Ferroptosis-Related Genes
Additional file 3: Gene symbols of ferroptosis-related genes (FRGs) and cuproptosis-related genes (CRGs)
Table S1. Gene symbol list of FRGs
FRG	FerrDB V2	GOBP_FERROPTOSIS	KEGG PATHWAY: Ferroptosis (hsa04216)	WP_FERROPTOSIS
SLC7A11	PTGS2	SLC7A11	SLC3A2	LPCAT3
GPX4	CHAC1	GPX4	SLC7A11	ATG7
SLC39A7	SLC40A1	SLC39A7	TP53	SAT2
TMEM164	TF	TMEM164	GCLC	CP
AIFM2	TFRC	AIFM2	GCLM	CTH
LPCAT3	FTH1		GSS	CYBB
ATG7	GPX4		GPX4	AKR1C1
SAT2	HSPB1		ACSL6	AKR1C2
CP	NFE2L2		ACSL4	DPP4
CTH	SLC7A11		ACSL1	ACSL1
CYBB	AKR1C1		ACSL5	ACSL3
AKR1C1	AKR1C2		ACSL3	ACSL4
AKR1C2	AKR1C3		LPCAT3	FDFT1
DPP4	RB1		ALOX15	ACSL6
ACSL1	HSF1		SAT2	SLC39A14
ACSL3	GCLC		SAT1	SLC7A11
ACSL4	SQSTM1		TF	ALOX15
FDFT1	NQO1		TFRC	FTH1
ACSL6	HMOX1		STEAP3	FTL
SLC39A14	MUC1		SLC11A2	GCH1
ALOX15	SLC3A2		SLC39A8	NOX1
FTH1	MT1G		SLC39A14	COQ2
FTL	CISD1		PCBP2	GCLC
GCH1	FANCD2		SLC40A1	GCLM
NOX1	FTMT		CP	GPX4
COQ2	HSPA5		PCBP1	GSS
GCLC	ATF4		FTH1	SLC40A1
GCLM	TP53		FTL	HMGCR
GSS	HELLS		MAP1LC3C	HMOX1
SLC40A1	SCD		MAP1LC3B	HSPB1
HMGCR	FADS2		MAP1LC3A	IREB2
HMOX1	SRC		MAP1LC3B2	MAP1LC3C
HSPB1	STAT3		ATG5	SLC11A2
IREB2	PML		ATG7	NOX4
MAP1LC3C	MTOR		NCOA4	PCBP1
SLC11A2	NFS1		PRNP	PCBP2
NOX4	TP63		HMOX1	CHMP5
PCBP1	CDKN1A		VDAC2	ACSL5
PCBP2	MIR137		VDAC3	PHKG2
CHMP5	ENPP2		CYBB	POR
ACSL5	VDAC2		FTMT	STEAP3
PHKG2	FH			CISD1
POR	CISD2			PRNP
STEAP3	MIR9-1			BACH1
CISD1	MIR9-2			SAT1
PRNP	MIR9-3			SLC39A8
BACH1	CBS			SLC1A5
SAT1	ISCU			SLC3A2
SLC39A8	ACSL3			TF
SLC1A5	OTUB1			TFRC
SLC3A2	CD44			TP53
TF	LINC00336			TXNRD1
TFRC	BRD4			VDAC2
TP53	PRDX6			VDAC3
TXNRD1	MIR17			CHMP6
VDAC2	SESN2			NCOA4
VDAC3	NF2			SLC38A1
CHMP6	ARNTL			MAP1LC3B
NCOA4	HIF1A			MAP1LC3A
SLC38A1	JUN			AIFM2
MAP1LC3B	CA9			AKR1C3
MAP1LC3A	TMBIM4			CBS
AKR1C3	PLIN2			FTMT
CBS	MIR212			ATG5
FTMT	Fer1HCH
ATG5	AIFM2
PTGS2	LAMP2
CHAC1	ZFP36
NFE2L2	PROM2
RB1	CHMP5
HSF1	CHMP6
SQSTM1	CAV1
NQO1	GCH1
MUC1	SIRT3
MT1G	DAZAP1
FANCD2	PIR
HSPA5	FTL
ATF4	HCAR1
HELLS	SLC16A1
SCD	RRM2
FADS2	NR4A1
SRC	PIK3CA
STAT3	RPTOR
PML	SREBF1
MTOR	SREBF2
NFS1	FZD7
TP63	P4HB
CDKN1A	NT5DC2
MIR137	BCAT2
ENPP2	PLA2G6
FH	MIR424
CISD2	PARK7
MIR9-1	FXN
MIR9-2	SUV39H1
MIR9-3	ATF2
ISCU	ACOT1
OTUB1	ALDH3A2
CD44	STK11
LINC00336	FNDC5
BRD4	CircIL4R
PRDX6	CDH1
MIR17	MIR214
SESN2	NEDD4L
NF2	BRD2
ARNTL	BRD3
HIF1A	BRDT
JUN	DECR1
CA9	GLRX5
TMBIM4	NCOA3
PLIN2	NR5A2
MIR212	PANX2
Fer1HCH	RHEBP1
LAMP2	TFAP2A
ZFP36	CP
PROM2	ARF6
CAV1	GDF15
SIRT3	ABHD12
DAZAP1	PPP1R13L
PIR	TFAM
HCAR1	KDM3B
SLC16A1	RNF113A
RRM2	AHCY
NR4A1	circ-TTBK2
PIK3CA	MIR522
RPTOR	IDH2
SREBF1	PPARA
SREBF2	NOS2
FZD7	SIAH2
P4HB	RELA
NT5DC2	PRKAA2
BCAT2	VDR
PLA2G6	NEDD4
MIR424	PRDX1
PARK7	AR
FXN	MTF1
SUV39H1	COPZ1
ATF2	NUPR1
ACOT1	USP35
ALDH3A2	NEAT1
STK11	PARP1
FNDC5	PARP2
CircIL4R	PARP3
CDH1	PARP4
MIR214	PARP6
NEDD4L	PARP8
BRD2	PARP9
BRD3	PARP10
BRDT	PARP11
DECR1	PARP12
GLRX5	PARP14
NCOA3	PARP15
NR5A2	PARP16
PANX2	PDSS2
RHEBP1	TXN
TFAP2A	SENP1
ARF6	OIP5-AS1
GDF15	MIR190A
ABHD12	FGF21
PPP1R13L	CREB1
TFAM	CREB3
KDM3B	CREB5
RNF113A	GOT1
AHCY	MIR130B
circ-TTBK2	BEX1
MIR522	ASAH2
IDH2	FABP4
PPARA	AKT1S1
NOS2	MLST8
SIAH2	SIRT1
RELA	TYRO3
PRKAA2	SIRT6
VDR	TMSB4X
NEDD4	TMSB4Y
PRDX1	KIF20A
AR	ECH1
MTF1	circRHOT1
COPZ1	ETV4
NUPR1	MEG8
USP35	VCP
NEAT1	circ_0007142
PARP1	RBMS1
PARP2	KDM4A
PARP3	MGST1
PARP4	circKIF4A
PARP6	miR-7-5p
PARP8	circ_0067934
PARP9	MPC1
PARP10	CHMP1A
PARP11	CAMKK2
PARP12	SOX2
PARP14	SRSF9
PARP15	PROK2
PARP16	MIR4443
PDSS2	SIRT2
TXN	circRNA1615
SENP1	MIR27A
OIP5-AS1	MIR670
MIR190A	MEF2C
FGF21	EZH2
CREB1	PEDS1
CREB3	SMPD1
CREB5	ADAMTS13
GOT1	CDC25A
MIR130B	G6PD
BEX1	CircFNDC3B
ASAH2	PPARD
FABP4	ENO3
AKT1S1	LCN2
MLST8	MARCHF5
SIRT1	TRIB2
TYRO3	DHODH
SIRT6	MIR545
TMSB4X	PDK4
TMSB4Y	CircPVT1
KIF20A	MIR9-3HG
ECH1	ADIPOQ
circRHOT1	circDTL
ETV4	IL6
MEG8	PTPN18
VCP	ABCC5
circ_0007142	CISD3
RBMS1	MS4A15
KDM4A	FURIN
MGST1	circRHBG
circKIF4A	GALNT14
miR-7-5p	KLHDC3
circ_0067934	LINC01833
MPC1	circGFRA1
CHMP1A	MAPKAP1
CAMKK2	PRR5
SOX2	RICTOR
SRSF9	GSTM1
PROK2	TERT
MIR4443	circ0097009
SIRT2	TMEM161B-DT
circRNA1615	circEPSTI1
MIR27A	MIR18A
MIR670	RARRES2
MEF2C	USP11
EZH2	RPL8
PEDS1	IREB2
SMPD1	ATP5MC3
ADAMTS13	CS
CDC25A	EMC2
G6PD	ACSF2
CircFNDC3B	NOX1
PPARD	CYBB
ENO3	NOX3
LCN2	NOX4
MARCHF5	NOX5
TRIB2	DUOX1
DHODH	DUOX2
MIR545	PGD
PDK4	FLT3
CircPVT1	SCP2
MIR9-3HG	ACSL4
ADIPOQ	LPCAT3
circDTL	NRAS
IL6	KRAS
PTPN18	HRAS
ABCC5	TFR2
CISD3	SLC38A1
MS4A15	SLC1A5
FURIN	GLS2
circRHBG	CARS1
GALNT14	ALOX5
KLHDC3	KEAP1
LINC01833	ATG5
circGFRA1	ATG7
MAPKAP1	NCOA4
PRR5	ALOX12
RICTOR	ALOX12B
GSTM1	ALOX15
TERT	ALOX15B
circ0097009	ALOXE3
TMEM161B-DT	PHKG2
circEPSTI1	ACO1
MIR18A	G6PDX
RARRES2	ULK1
USP11	ATG3
RPL8	ATG4D
ATP5MC3	BECN1
CS	MAP1LC3A
EMC2	GABARAPL2
ACSF2	GABARAPL1
NOX3	ATG16L1
NOX5	WIPI1
DUOX1	WIPI2
DUOX2	SNX4
PGD	ATG13
FLT3	ULK2
SCP2	SAT1
NRAS	EGFR
KRAS	MAPK3
HRAS	MAPK1
TFR2	BID
GLS2	ZEB1
CARS1	DPP4
ALOX5	CDKN2A
KEAP1	PEBP1
ALOX12	SOCS1
ALOX12B	CDO1
ALOX15B	MYB
ALOXE3	MAPK8
ACO1	MAPK9
G6PDX	MAPK14
ULK1	LINC00472
ATG3	PRKAA1
ATG4D	ELAVL1
BECN1	BAP1
GABARAPL2	ABCC1
GABARAPL1	MIR6852
ATG16L1	ACVR1B
WIPI1	TGFBR1
WIPI2	EPAS1
SNX4	HILPDA
ATG13	IFNG
ULK2	ANO6
EGFR	LPIN1
MAPK3	HMGB1
MAPK1	TNFAIP3
BID	TLR4
ZEB1	ATF3
CDKN2A	ATM
PEBP1	YY1AP1
SOCS1	EGLN2
CDO1	MIOX
MYB	TAFAZZIN
MAPK8	MTDH
MAPK9	IDH1
MAPK14	FBXW7
LINC00472	PANX1
PRKAA1	DNAJB6
ELAVL1	BACH1
BAP1	LONP1
ABCC1	CD82
MIR6852	IL1B
ACVR1B	CTSB
TGFBR1	POR
EPAS1	CYB5R1
HILPDA	ELOVL5
IFNG	FADS1
ANO6	PTEN
LPIN1	NR1D1
HMGB1	NR1D2
TNFAIP3	TBK1
TLR4	USP7
ATF3	miR-182-5p
ATM	miR-378a-3p
YY1AP1	AQP3
EGLN2	AQP5
MIOX	AQP8
TAFAZZIN	LINC00618
MTDH	MT1DP
IDH1	PEX10
FBXW7	AGPAT3
PANX1	PEX12
DNAJB6	CHP1
LONP1	GPAT4
CD82	BRPF1
IL1B	OSBPL9
CTSB	INTS2
CYB5R1	MMD
ELOVL5	CYP4F8
FADS1	MLLT1
PTEN	TTPA
NR1D1	GRIA3
NR1D2	EPT1
TBK1	POM121L12
USP7	LIG3
miR-182-5p	AEBP2
miR-378a-3p	AGPS
AQP3	CDCA3
AQP5	PEX2
AQP8	PEX6
LINC00618	TIMM9
MT1DP	DCAF7
PEX10	LCE2C
AGPAT3	FAR1
PEX12	PHF21A
CHP1	SMAD7
GPAT4	LYRM1
BRPF1	AMN
OSBPL9	PEX3
INTS2	MTCH1
MMD	ACADSB
CYP4F8	PVT1
MLLT1	hsa_circ_0008367
TTPA	SLC39A14
GRIA3	MAP3K11
EPT1	GSK3B
POM121L12	BRD7
LIG3	SLC25A28
AEBP2	MFN2
AGPS	SLC11A2
CDCA3	ZFAS1
PEX2	TSC1
PEX6	TGFB1
TIMM9	SNCA
DCAF7	CGAS
LCE2C	STING1
FAR1	HDDC3
PHF21A	MIR761
SMAD7	MDM2
LYRM1	MDM4
AMN	DLD
PEX3	WWTR1
MTCH1	PRKCA
ACADSB	LGMN
PVT1	MYCN
hsa_circ_0008367	IFNA1
MAP3K11	IFNA2
GSK3B	IFNA4
BRD7	IFNA5
SLC25A28	IFNA6
MFN2	IFNA7
ZFAS1	IFNA8
TSC1	IFNA10
TGFB1	IFNA13
SNCA	IFNA14
CGAS	IFNA16
STING1	IFNA17
HDDC3	IFNA21
MIR761	SMG9
MDM2	PPARG
MDM4	MIR335
DLD	SNX5
WWTR1	PAQR3
PRKCA	MICU1
LGMN	TOR2A
MYCN	MIR375
IFNA1	MAP3K14
IFNA2	CircKDM4C
IFNA4	MIR324
IFNA5	QSOX1
IFNA6	MIB2
IFNA7	CLTRN
IFNA8	KLF2
IFNA10	MIR5096
IFNA13	HOTAIR
IFNA14	H19
IFNA16	FOXO4
IFNA17	YTHDC2
IFNA21	DDR2
SMG9	SLC39A7
PPARG	TRIM46
MIR335	ACSL1
SNX5	KDM5A
PAQR3	TRIM21
MICU1	DPEP1
TOR2A	CYGB
MIR375	IDO1
MAP3K14	GSTZ1
CircKDM4C	GJA1
MIR324	PGRMC1
QSOX1	CIRBP
MIB2	circPSEN1
CLTRN	YAP1
KLF2	MIR135B
MIR5096	TRIM26
HOTAIR	NDRG1
H19	MIR302A
FOXO4	ASMTL-AS1
YTHDC2	PIEZO1
DDR2	LIFR
TRIM46	PTPN6
KDM5A	MIR15A
TRIM21	EGR1
DPEP1	ADAM23
CYGB	ARHGEF26-AS1
IDO1	CPEB1
GSTZ1	COX4I2
GJA1	lncRNA AABR07017145.1
PGRMC1	TIMP1
CIRBP	KDM6B
circPSEN1	METTL14
YAP1	MIB1
MIR135B	KDM5C
TRIM26	MEG3
NDRG1	CCDC6
MIR302A	CFL1
ASMTL-AS1	MIR539
PIEZO1	KMT2D
LIFR	DUSP1
PTPN6	NCF2
MIR15A	MT3
EGR1	UBC
ADAM23	ALB
ARHGEF26-AS1	TXNRD1
CPEB1	SRXN1
COX4I2	GPX2
lncRNA AABR07017145.1	BNIP3
TIMP1	OXSR1
KDM6B	SELENOS
METTL14	ANGPTL7
MIB1	DDIT4
KDM5C	LOC284561
MEG3	ASNS
CCDC6	TSC22D3
CFL1	DDIT3
MIR539	JDP2
KMT2D	SLC1A4
DUSP1	PCK2
NCF2	TXNIP
MT3	VLDLR
UBC	GPT2
ALB	PSAT1
SRXN1	LURAP1L
GPX2	SLC7A5
BNIP3	HERPUD1
OXSR1	XBP1
SELENOS	ZNF419
ANGPTL7	KLHL24
DDIT4	TRIB3
LOC284561	ZFP69B
ASNS	ATP6V1G2
TSC22D3	VEGFA
DDIT3	TUBE1
JDP2	ARRDC3
SLC1A4	CEBPG
PCK2	SNORA16A
TXNIP	RGS4
VLDLR	BLOC1S5-TXNDC5
GPT2	LOC390705
PSAT1	EIF2S1
LURAP1L	KIM-1
SLC7A5	CXCL2
HERPUD1	HSD17B11
XBP1	SETD1B
ZNF419	MAFG
KLHL24	IL33
TRIB3	HAMP
ZFP69B	STEAP3
ATP6V1G2	DRD5
VEGFA	DRD4
TUBE1	MAP3K5
ARRDC3	SLC2A1
CEBPG	SLC2A3
SNORA16A	SLC2A6
RGS4	SLC2A8
BLOC1S5-TXNDC5	SLC2A12
LOC390705	GLUT13
EIF2S1	SLC2A14
KIM-1	EIF2AK4
CXCL2	TFAP2C
HSD17B11	SP1
SETD1B	HBA1
MAFG	NNMT
IL33	PLIN4
HAMP	HIC1
DRD5	STMN1
DRD4	CAPG
MAP3K5	HNF4A
SLC2A1	NGB
SLC2A3	YWHAE
SLC2A6	GABPB1
SLC2A8	AURKA
SLC2A12	MIR4715
GLUT13	RIPK1
SLC2A14	MIR30B
EIF2AK4	MMP13
TFAP2C	LRRFIP1
SP1	CBR1
HBA1
NNMT
PLIN4
HIC1
STMN1
CAPG
HNF4A
NGB
YWHAE
GABPB1
AURKA
MIR4715
RIPK1
MIR30B
MMP13
LRRFIP1
CBR1
MAP1LC3B2

## Sheet: Cuproptosis-related Genes
Table S2. Gene symbol list of CRGs
CRG
FDX1
GCSH
PLOD1
ELP3
ULK1
LIAS
DLST
SDHB
CDK5RAP1
PDE3B
LIPT1
DLAT
DPYD
ISCA2
SCO1
DLD
SLC31A1
DNA2
EFTDH
SCO2
ATP7A
NTHL1
CTR1
SURF1
MTF1
ATP7B
POLE
ATOX1
COA6
GLS
HSPA1A (HSP70)
CISD1
CCS
CMC1
CDKN2A
GSS
GLRX5
SOD1
ABCB7
DBT
ACO2
PPAT
SLC25A3
COX11
UBE2D2
RBFOX1 (FOX1)
PDHB
COX17
UBE2D4
UBE2D1
H3C1
CD274
MAP2K1
PDK1
UBE2D3
DLK2
CP
AOC3
SLC31A2
DBH
LOXL2
PDHA1
VEGFA
MAP2K2
MTCO2P12
TYR
NFE2L2
NLRP3
LIPT2
CCL8
HIST1H3A
MT1A
MT1B
MT1E
MT1F
MT1G
MT1H
MT1M
MT1X
MT2A
MT-CO1
MT-CO2
ULK2
VEGFA
