# Supplementary material for: Development of prognostic model incorporating a ferroptosis/cuproptosis-related signature and mutational landscape analysis in muscle-invasive bladder cancer
Source: BMC Cancer. 2024 Aug 6;24:958. doi: 10.1186/s12885-024-12741-5 (PMC11302292; doi:10.1186/s12885-024-12741-5)
Supplement: Supplementary file 4 — Supplementary Material 4. [file 12885_2024_12741_MOESM4_ESM.xlsx]

## Sheet: Immune Checkpoint
Additional file 4: Table S3. Immune checkpoint
Immune Checkpoint	Aliase
PDCD1	PD-1
PDCD1LG2	PD-L2
CD274	PD-L1
VTCN1	B7-H4
CD86	B7-2
TNFRSF4	OX40
CD40	TNFRSF5
CD27	TNFRSF7
TNFRSF9	CD137
TNFRSF18	GITR
CTLA4	CD152
LAG3
IDO1
HAVCR2	TIM-3
VISR	VISTA
PVR	CD155
CD28
