# Supplementary material for: Development of prognostic model incorporating a ferroptosis/cuproptosis-related signature and mutational landscape analysis in muscle-invasive bladder cancer
Source: BMC Cancer. 2024 Aug 6;24:958. doi: 10.1186/s12885-024-12741-5 (PMC11302292; doi:10.1186/s12885-024-12741-5)
Supplement: Supplementary file 5 — Supplementary Material 5. [file 12885_2024_12741_MOESM5_ESM.xlsx]

## Sheet: TCGA-BLCA
Additional file 5: Basic characteristics of patients
Table S4. Basic characteristics of patients in the TCGA-BLCA cohort
Characteristic		Overall	Alive	Dead	χ2	p	Test
n (%)		384	213 (55.47)	171 (44.53)
Age (y/o), median [IQR]		68.00 [60.00, 76.00]	66.00 [58.00, 75.00]	70.00 [64.00, 78.00]
Age, n (%)	< 60	85 (22.14)	62 (29.11)	23 (13.45)	13.492	0.0002	Pearson’s Chi-squared test
	≥ 60	299 (77.86)	151 (70.89)	148 (86.55)
Gender, n (%)	Female	102 (26.56)	53 (24.88)	49 (28.65)	0.692	0.4055	Pearson’s Chi-squared test
	Male	282 (73.44)	160 (75.12)	122 (71.35)
Race, n (%)	White	308 (80.21)	166 (77.93)	142 (83.04)	1.558	0.2119	Pearson’s Chi-squared test
	Asian, Black, or unknown	76 (19.79)	47 (22.07)	29 (16.96)
T stage, n (%)	TX/1/2	141 (36.72)	98 (46.01)	43 (25.15)	17.768	< 0.0001	Pearson’s Chi-squared test
	T3/4	243 (63.28)	115 (53.99)	128 (74.85)
Lymph node status, n (%)	Negative or unclear	257 (66.93)	166 (77.93)	91 (53.22)	26.181	< 0.0001	Pearson’s Chi-squared test
	Positive	127 (33.07)	47 (22.07)	80 (46.78)
Distant metastatic status, n (%)	Negative or unclear	374 (97.40)	210 (98.59)	164 (95.91)	1.742	0.1869	Pearson’s Chi-squared test with Yates’ continuity correction
	Positive	10 (2.60)	3 (1.41)	7 (4.09)
Stage, n (%)	Stage Ⅰ/Ⅱ	120 (31.25)	88 (41.31)	32 (18.71)	22.552	< 0.0001	Pearson’s Chi-squared test
	Stage Ⅲ/Ⅳ	264 (68.75)	125 (58.69)	139 (81.29)
Grade, n (%)	Low	18 (4.69)	16 (7.51)	2 (1.17)	8.539	0.0035	Pearson’s Chi-squared test
	High	366 (95.31)	197 (92.49)	169 (98.83)
Note: y/o Years old.

## Sheet: GSE13507
Table S5. Basic characteristics of patients in GSE13507 dataset
Characteristic		Overall	Alive	Dead	χ2	p	Test
n (%)		165	96 (58.18)	69 (41.82)
Age (y/o), median [IQR]		66.00 [59.00, 73.00]	63.00 [54.00, 67.25]	72.00 [66.00, 78.00]
Age, n (%)	< 60	42 (25.45)	37 (38.54)	5 (7.25)	20.721	< 0.0001	Pearson’s Chi-squared test
	≥ 60	123 (74.55)	59 (61.46)	64 (92.75)
Gender, n (%)	Female	30 (18.18)	15 (15.62)	15 (21.74)	1.009	0.3152	Pearson’s Chi-squared test
	Male	135 (81.82)	81 (84.38)	54 (78.26)
T stage, n (%)	Ta/1/2	135 (81.82)	88 (91.67)	47 (68.12)	14.968	0.0001	Pearson’s Chi-squared test
	T3/4	30 (18.18)	8 (8.33)	22 (31.88)
Lymph node status, n (%)	Negative or unclear	150 (90.91)	93 (96.88)	57 (82.61)	9.887	0.0017	Pearson’s Chi-squared test
	Positive	15 (9.09)	3 (3.12)	12 (17.39)
Distant metastatic status, n (%)	Negative	158 (95.76)	96 (100.00)	62 (89.86)	7.827	0.0051	Pearson’s Chi-squared test with Yates’ continuity correction
	Positive	7 (4.24)	0 (0.00)	7 (10.14)
Note: y/o Years old.

## Sheet: GSE32894
Table S6. Basic characteristics of patients in GSE32894 dataset
Characteristic		Overall	Alive	Dead	χ2	p	Test
n (%)		222	198 (89.19)	24 (10.81)
Age (y/o), median [IQR]		70.00 [62.00, 78.00]	71.00 [62.00, 79.00]	65.50 [60.75, 72.00]
Gender, n (%)	Female	61 (27.48)	56 (28.28)	5 (20.83)	0.596	0.4401	Pearson’s Chi-squared test
	Male	161 (72.52)	142 (71.72)	19 (79.17)
Age, n (%)	< 60	38 (17.12)	33 (16.67)	5 (20.83)	0.051	0.8221	Pearson’s Chi-squared test with Yates’ continuity correction
	≥ 60	184 (82.88)	165 (83.33)	19 (79.17)
T stage, n (%)	Ta/1/2	215 (96.85)	195 (98.48)	20 (83.33)		0.0030	Fisher’s exact test
	T3/4	7 (3.15)	3 (1.52)	4 (16.67)
Lymph node status, n (%)	Negative or unclear	202 (90.99)	191 (96.46)	11 (45.83)	60.906	< 0.0001	Pearson’s Chi-squared test with Yates’ continuity correction
	Positive	20 (9.01)	7 (3.54)	13 (54.17)
Grade, n (%)	Well differentiated or unclear	45 (20.27)	45 (22.73)	0 (0.00)	23.382	< 0.0001	Pearson’s Chi-squared test
	Moderately differentiated	84 (37.84)	81 (40.91)	3 (12.50)
	Poorly differentiated	93 (41.89)	72 (36.36)	21 (87.50)
Note: y/o Years old.
