# Supplementary material for: Development of prognostic model incorporating a ferroptosis/cuproptosis-related signature and mutational landscape analysis in muscle-invasive bladder cancer
Source: BMC Cancer. 2024 Aug 6;24:958. doi: 10.1186/s12885-024-12741-5 (PMC11302292; doi:10.1186/s12885-024-12741-5)
Supplement: Supplementary file 6 — Supplementary Material 6. [file 12885_2024_12741_MOESM6_ESM.xlsx]

## Sheet: FRG
Additional file 6: Results of differential expression analysis (DEA) of ferroptosis-related genes (FRGs) and cuproptosis-related genes (CRGs)
Table S7. Differential expression analysis of FRGs
Gene symbol	log2(FC)	Average Expression	t	p	FDR	β	Change
SLC7A11	0.805536	3.0993	1.06764	0.298216	0.408154	-6.41242	Not significant
GPX4	0.147835	7.48365	1.20795	0.240953	0.346164	-6.62774	Not significant
SLC39A7	0.794613	7.24883	4.85317	9.27086e-05	0.000729276	0.791733	Not significant
TMEM164	0.0741999	4.96098	0.402671	0.6914	0.770496	-7.16704	Not significant
AIFM2	-0.252709	4.34583	-1.10093	0.28381	0.39226	-6.56995	Not significant
LPCAT3	0.679585	4.09932	2.84978	0.00980599	0.0278012	-3.57377	Not significant
ATG7	0.246669	4.71228	1.82693	0.0824529	0.149587	-5.61876	Not significant
SAT2	-0.164848	5.20534	-0.904131	0.376531	0.488546	-6.87103	Not significant
CP	1.01755	3.19656	0.9212	0.367765	0.479872	-6.61546	Not significant
CTH	-0.0762288	1.00379	-0.284282	0.779074	0.838012	-6.63571	Not significant
CYBB	-0.545895	4.24691	-1.62877	0.118784	0.199499	-5.86653	Not significant
AKR1C1	0.240752	5.63604	0.318164	0.753611	0.818638	-7.21791	Not significant
AKR1C2	1.12521	7.01129	1.5685	0.132222	0.216896	-6.10322	Not significant
DPP4	-0.412512	1.76963	-1.31204	0.20415	0.303727	-5.93367	Not significant
ACSL1	0.0669382	6.56511	0.251767	0.803753	0.856872	-7.32206	Not significant
ACSL3	-0.101787	6.50212	-0.616355	0.544511	0.646015	-7.16382	Not significant
ACSL4	-0.74134	5.50825	-3.60766	0.00172438	0.0070203	-2.05915	Not significant
FDFT1	0.525223	7.20117	2.50388	0.0209177	0.0508671	-4.50899	Not significant
ACSL6	-0.577257	-1.79917	-1.24185	0.228449	0.33205	-5.59696	Not significant
SLC39A14	-0.440785	5.50563	-1.89251	0.0727727	0.136339	-5.5875	Not significant
ALOX15	2.1962	0.776201	3.72717	0.00130357	0.00565963	-1.25184	Not significant
FTH1	0.414988	5.86411	1.98927	0.0603167	0.117448	-5.44178	Not significant
FTL	0.549177	11.2463	2.09827	0.0485914	0.0990234	-5.23092	Not significant
GCH1	-0.476153	4.2175	-1.48299	0.153436	0.242604	-6.08389	Not significant
NOX1	0.571777	0.361751	1.7253	0.099666	0.173716	-5.19172	Not significant
COQ2	0.256999	3.18222	1.19501	0.24586	0.351426	-6.26575	Not significant
GCLC	-0.289503	6.45324	-0.82666	0.418041	0.528298	-6.99506	Not significant
GCLM	1.51706	5.33094	3.58965	0.00179848	0.00725575	-2.05317	Not significant
GSS	0.581934	5.8445	2.83849	0.0100562	0.0283543	-3.78322	Not significant
SLC40A1	-0.309348	6.13826	-0.781733	0.443395	0.553196	-7.01748	Not significant
HMGCR	0.530079	5.5915	1.95253	0.0648037	0.124418	-5.4877	Not significant
HMOX1	0.766153	5.06699	2.11754	0.0467464	0.0960634	-5.13303	Not significant
HSPB1	0.139996	10.1747	0.519389	0.609107	0.702347	-7.19037	Not significant
IREB2	0.345972	5.69002	2.92421	0.00830042	0.0243729	-3.60176	Not significant
SLC11A2	0.625889	5.82478	4.48996	0.000216793	0.00140199	-0.0285668	Not significant
NOX4	1.25468	0.612923	2.30683	0.0317248	0.0707163	-4.20304	Not significant
PCBP1	0.0039892	1.7434	0.0221142	0.982573	0.987741	-6.76586	Not significant
PCBP2	0.294792	7.02231	3.14269	0.00505821	0.016447	-3.16156	Not significant
CHMP5	0.368508	6.37269	2.73947	0.0125263	0.0336995	-4.01801	Not significant
ACSL5	0.330881	5.96135	0.487177	0.631352	0.720381	-7.16648	Not significant
PHKG2	0.673521	4.53015	4.54449	0.000190755	0.00126562	0.218214	Not significant
POR	0.646475	6.84869	3.19855	0.00445095	0.0147754	-3.03187	Not significant
STEAP3	1.34538	5.25435	4.13374	0.000501119	0.00267461	-0.788172	Not significant
CISD1	-0.644638	4.26126	-4.04845	0.000612578	0.00313187	-0.916035	Not significant
PRNP	-1.04527	7.35689	-3.99412	0.000696148	0.0034621	-1.21912	Not significant
BACH1	0.245607	5.72186	1.17272	0.254487	0.360853	-6.63341	Not significant
SAT1	0.0771314	7.55298	0.22168	0.826778	0.87421	-7.33376	Not significant
SLC39A8	0.293998	3.90074	1.42539	0.169242	0.26201	-6.09871	Not significant
SLC1A5	0.382298	7.69391	1.34289	0.194131	0.292037	-6.45706	Not significant
SLC3A2	0.878176	7.22811	3.70937	0.0013591	0.00584656	-1.87866	Not significant
TF	-1.17208	-0.493099	-1.19022	0.247694	0.353317	-5.8306	Not significant
TFRC	1.85612	7.49624	5.95652	7.49779e-06	0.00011055	3.33976	Not significant
TP53	0.352432	6.00197	1.37143	0.18521	0.281455	-6.3805	Not significant
TXNRD1	-0.554925	6.93106	-1.29492	0.209883	0.310462	-6.51613	Not significant
VDAC2	-0.654101	6.24671	-4.25247	0.000378919	0.00215221	-0.609567	Not significant
VDAC3	-0.183569	6.47649	-1.18802	0.24854	0.354297	-6.64646	Not significant
CHMP6	-0.241229	3.59039	-1.53762	0.139585	0.225818	-5.89391	Not significant
NCOA4	-0.549227	7.50394	-3.89217	0.000884839	0.00416516	-1.45914	Not significant
SLC38A1	1.08487	7.25245	5.53719	1.92214e-05	0.000225829	2.38201	Not significant
MAP1LC3B	-0.381178	6.40905	-4.19651	0.000432271	0.00239227	-0.742161	Not significant
MAP1LC3A	-1.08226	3.82802	-3.6595	0.00152747	0.00640716	-1.74109	Not significant
AKR1C3	1.09464	6.41024	1.52482	0.142732	0.229725	-6.15723	Not significant
CBS	1.98424	-1.0748	4.50371	0.000209908	0.00136583	0.674365	Not significant
ATG5	0.188271	5.36492	1.64131	0.116138	0.196058	-5.98442	Not significant
PTGS2	-1.63163	6.7822	-3.21644	0.00427192	0.0143041	-2.97112	Not significant
CHAC1	2.33507	1.04273	4.76608	0.000113577	0.000849371	1.14028	Up-regulated
NFE2L2	-0.612266	7.67764	-3.58895	0.00180144	0.00726592	-2.15709	Not significant
RB1	-0.361302	5.52977	-1.61801	0.121094	0.202635	-6.02796	Not significant
HSF1	0.187961	6.53956	1.51397	0.145449	0.232993	-6.22498	Not significant
SQSTM1	-0.373644	7.87918	-1.43766	0.165768	0.257646	-6.33308	Not significant
NQO1	1.08259	6.78164	2.96946	0.0074965	0.0225434	-3.51561	Not significant
MUC1	0.887423	5.93402	1.66917	0.110436	0.188525	-5.92637	Not significant
MT1G	1.08402	0.13102	1.37862	0.183016	0.278966	-5.65253	Not significant
FANCD2	1.92801	3.61049	7.60974	2.27097e-07	9.80034e-06	7.10718	Not significant
HSPA5	0.966614	9.18674	6.13407	5.06405e-06	8.20842e-05	3.74151	Not significant
ATF4	-0.319534	8.24351	-1.90458	0.0711043	0.133818	-5.6149	Not significant
HELLS	1.76016	3.47983	6.61415	1.7873e-06	3.88157e-05	5.04311	Not significant
SCD	2.41383	7.65372	6.50353	2.26611e-06	4.63548e-05	4.56009	Up-regulated
FADS2	1.49127	5.66088	3.07803	0.00586177	0.0185154	-3.23273	Not significant
SRC	0.265878	7.14542	1.22668	0.233981	0.338352	-6.60329	Not significant
STAT3	-0.249313	7.901	-1.33406	0.196958	0.29545	-6.47044	Not significant
PML	0.177512	6.24882	0.889899	0.383946	0.49589	-6.94431	Not significant
MTOR	0.408557	6.20153	3.08602	0.00575619	0.0182566	-3.2736	Not significant
NFS1	0.422819	4.312	2.8031	0.0108801	0.0301334	-3.70956	Not significant
TP63	1.45443	5.41627	1.88143	0.0743345	0.138515	-5.52043	Not significant
CDKN1A	-1.16301	8.21821	-3.03752	0.00642674	0.019889	-3.38545	Not significant
ENPP2	-1.90225	4.50704	-4.45837	0.000233487	0.00148366	0.0386184	Not significant
FH	0.0314933	5.99755	0.237289	0.814811	0.865403	-7.31478	Not significant
CISD2	0.389053	4.08616	3.0569	0.00615029	0.019245	-3.1323	Not significant
ISCU	-0.794891	6.28515	-6.68743	1.5286e-06	3.45432e-05	4.95127	Not significant
OTUB1	0.619348	6.50754	4.85901	9.14565e-05	0.000720839	0.812679	Not significant
CD44	-0.787432	8.15843	-2.44054	0.0239461	0.0565792	-4.63	Not significant
BRD4	0.308541	6.84629	2.64069	0.0155585	0.0402648	-4.23388	Not significant
PRDX6	0.306775	7.76986	1.99028	0.060198	0.117269	-5.47211	Not significant
SESN2	0.181685	4.48838	0.605101	0.551817	0.652446	-7.01358	Not significant
NF2	-0.121667	5.25325	-0.805372	0.429939	0.540135	-6.96027	Not significant
ARNTL	-0.110651	3.00371	-0.463382	0.648021	0.734804	-6.83478	Not significant
HIF1A	0.438811	7.48646	1.82906	0.0821214	0.14908	-5.7462	Not significant
JUN	-1.00322	8.99195	-3.21276	0.00430808	0.0143988	-2.99152	Not significant
CA9	3.5774	1.13797	4.83	9.78492e-05	0.000759884	1.24843	Up-regulated
TMBIM4	-0.587373	3.56672	-3.88367	0.000902705	0.0042304	-1.19258	Not significant
PLIN2	-0.428902	6.06453	-1.53498	0.140228	0.22664	-6.16921	Not significant
LAMP2	0.319723	7.24114	1.78342	0.089478	0.159633	-5.81975	Not significant
ZFP36	-2.36357	9.17358	-8.88136	1.97378e-08	2.05387e-06	9.38324	Down-regulated
PROM2	1.19713	6.44717	1.56695	0.132583	0.217418	-6.06025	Not significant
CAV1	-2.18723	7.24677	-6.96075	8.58491e-07	2.28479e-05	5.54273	Down-regulated
SIRT3	-0.318939	4.04865	-2.17887	0.0412877	0.0871074	-4.91328	Not significant
DAZAP1	0.573413	6.87849	5.72791	1.24959e-05	0.000163572	2.81346	Not significant
PIR	-0.108158	5.41385	-0.285379	0.778245	0.837465	-7.25673	Not significant
HCAR1	1.96609	2.24077	3.57335	0.00186827	0.00748615	-1.76095	Not significant
SLC16A1	0.297933	4.81615	0.481402	0.635379	0.724234	-7.10775	Not significant
RRM2	2.71099	4.71783	5.30334	3.276e-05	0.000335063	2.04413	Up-regulated
NR4A1	-3.49047	7.78579	-12.0572	1.03375e-10	1.48174e-07	14.7157	Down-regulated
PIK3CA	0.109048	4.99211	0.652443	0.521436	0.625742	-7.04958	Not significant
RPTOR	-0.565153	5.51951	-3.25026	0.00395237	0.0134541	-2.88133	Not significant
SREBF1	1.05041	6.80927	3.71824	0.00133114	0.00575192	-1.84936	Not significant
SREBF2	-0.0899461	7.34718	-0.568731	0.575778	0.673279	-7.19488	Not significant
FZD7	-1.96198	5.38072	-7.75245	1.70808e-07	8.04603e-06	7.23433	Not significant
P4HB	1.10256	9.09278	5.70393	1.31883e-05	0.000170741	2.77162	Not significant
NT5DC2	0.858397	5.81656	4.14563	0.000487285	0.00262718	-0.825474	Not significant
BCAT2	0.204603	6.12771	0.611951	0.547364	0.648327	-7.13474	Not significant
PLA2G6	0.173261	3.52862	0.837439	0.412098	0.523125	-6.70281	Not significant
PARK7	0.160493	7.44029	1.61841	0.121008	0.202508	-6.07698	Not significant
FXN	-0.328486	2.51928	-1.52833	0.141865	0.228751	-5.71952	Not significant
SUV39H1	0.939196	3.15279	4.65196	0.000148295	0.0010482	0.659384	Not significant
ATF2	0.0260474	5.30166	0.192718	0.849095	0.891438	-7.28313	Not significant
ACOT1	-0.775041	1.25903	-2.47052	0.0224649	0.0537631	-3.96597	Not significant
ALDH3A2	0.0654413	6.41377	0.223835	0.825123	0.873161	-7.32612	Not significant
STK11	0.129793	5.97782	1.66064	0.112155	0.190842	-5.98956	Not significant
FNDC5	-0.565195	1.41284	-1.06002	0.301587	0.411755	-6.17847	Not significant
CDH1	1.99895	7.33037	2.13104	0.0454911	0.0940619	-5.13491	Not significant
NEDD4L	-0.0623946	6.02076	-0.21002	0.835746	0.880825	-7.30254	Not significant
BRD2	0.165107	7.89872	1.31435	0.203386	0.302903	-6.49413	Not significant
BRD3	0.16498	5.13421	0.846725	0.407021	0.518382	-6.91387	Not significant
BRDT	1.23973	-4.0784	1.4136	0.172631	0.266269	-5.23261	Not significant
DECR1	0.036805	5.92185	0.185634	0.854574	0.895273	-7.31388	Not significant
GLRX5	0.382534	5.3084	3.22561	0.00418283	0.0140598	-2.91524	Not significant
NCOA3	0.470156	6.30646	2.16339	0.0426085	0.0893442	-5.14969	Not significant
NR5A2	-1.11902	1.29563	-3.53869	0.00202564	0.00796875	-1.70293	Not significant
PANX2	1.75489	2.238	3.66719	0.00150025	0.00631939	-1.53368	Not significant
TFAP2A	1.45353	3.74836	2.56099	0.0184982	0.0461109	-4.11324	Not significant
ARF6	0.382655	7.72119	1.6864	0.107029	0.183819	-5.97052	Not significant
GDF15	-0.161743	5.78549	-0.189745	0.851394	0.892909	-7.22711	Not significant
ABHD12	0.720927	6.42261	2.4717	0.0224083	0.0536981	-4.54757	Not significant
PPP1R13L	0.779592	5.86805	1.67267	0.109735	0.187611	-5.92583	Not significant
TFAM	0.517947	5.28766	3.51008	0.00216528	0.00838324	-2.27248	Not significant
KDM3B	-0.201182	6.6348	-1.82745	0.0823721	0.149467	-5.7472	Not significant
RNF113A	0.408128	3.69263	2.95821	0.00768914	0.0230021	-3.28671	Not significant
AHCY	0.72461	6.96933	5.5572	1.83691e-05	0.000218153	2.42362	Not significant
IDH2	0.333507	7.14793	1.33098	0.197952	0.296596	-6.47654	Not significant
PPARA	-0.762007	4.76745	-4.16577	0.000464716	0.00252586	-0.706994	Not significant
NOS2	0.387042	0.201994	0.423261	0.676556	0.758249	-6.5329	Not significant
SIAH2	-0.201576	5.3341	-1.11957	0.27597	0.383962	-6.66803	Not significant
RELA	-0.165122	6.83419	-1.63944	0.116529	0.196519	-6.04567	Not significant
PRKAA2	-2.25023	2.21769	-3.46655	0.00239617	0.00907417	-1.96473	Not significant
VDR	0.165698	4.24671	0.371914	0.713811	0.788904	-7.08993	Not significant
NEDD4	-0.143679	4.38641	-0.639246	0.529811	0.633435	-6.97935	Not significant
PRDX1	0.6704	7.79827	2.99516	0.00707385	0.0215045	-3.48103	Not significant
AR	-1.17071	4.41658	-2.3419	0.0294849	0.0668859	-4.63553	Not significant
MTF1	-0.457362	4.62804	-2.49874	0.0211494	0.0513311	-4.38568	Not significant
COPZ1	0.627567	7.10695	5.30821	3.23963e-05	0.000332871	1.84982	Not significant
NUPR1	-1.6032	1.65805	-3.98114	0.000717746	0.00354318	-0.739396	Not significant
USP35	0.830802	3.17548	3.05325	0.0062014	0.0193566	-2.99349	Not significant
NEAT1	-0.056572	8.58667	-0.165059	0.87053	0.908037	-7.33909	Not significant
PARP1	0.410833	7.62564	1.96685	0.0630214	0.12166	-5.51316	Not significant
PARP2	0.722888	4.19083	5.39934	2.63025e-05	0.000284723	2.2446	Not significant
PARP3	-0.363918	4.65684	-1.67068	0.110133	0.188168	-5.85861	Not significant
PARP4	-0.0122707	6.44566	-0.0634501	0.950029	0.965334	-7.35134	Not significant
PARP6	0.218618	5.02279	0.821503	0.420904	0.531046	-6.91535	Not significant
PARP8	-0.290181	4.32172	-1.57232	0.131334	0.215792	-5.96058	Not significant
PARP9	0.996496	5.92599	3.61774	0.00168424	0.00688766	-2.05055	Not significant
PARP10	0.670192	5.82322	3.45723	0.00244863	0.00922863	-2.40617	Not significant
PARP11	0.135006	3.07875	0.494793	0.626059	0.716011	-6.85266	Not significant
PARP12	1.00742	5.05587	4.41401	0.000259136	0.001602	-0.134465	Not significant
PARP14	1.03425	6.35767	5.19773	4.17502e-05	0.000401823	1.61193	Not significant
PARP15	-0.640785	0.36141	-2.33874	0.0296806	0.0672232	-4.13486	Not significant
PARP16	0.266514	3.89899	1.7349	0.0979188	0.171264	-5.64354	Not significant
PDSS2	0.0399522	4.32076	0.202435	0.841592	0.885452	-7.15665	Not significant
TXN	0.688668	7.48607	2.48909	0.0215911	0.0521508	-4.53587	Not significant
SENP1	0.586162	4.37375	4.13043	0.000505042	0.00268611	-0.732583	Not significant
OIP5-AS1	-0.118219	6.59289	-0.776408	0.446461	0.556296	-7.05153	Not significant
CREB1	-0.133151	5.51216	-1.32938	0.19847	0.297195	-6.43542	Not significant
CREB3	-0.270034	5.54205	-2.28505	0.0331935	0.0731651	-4.8941	Not significant
CREB5	-2.33899	2.53454	-5.17142	4.43581e-05	0.000420355	1.92969	Down-regulated
GOT1	-0.0794084	5.35419	-0.455868	0.653324	0.739238	-7.19236	Not significant
BEX1	0.323598	-1.94509	0.302935	0.765022	0.827795	-6.39234	Not significant
FABP4	-2.09132	4.78477	-2.41141	0.0254721	0.0594842	-4.50203	Not significant
AKT1S1	0.378636	5.86872	3.64902	0.00156541	0.00651723	-1.99022	Not significant
MLST8	0.123042	4.92976	1.13484	0.269665	0.37752	-6.60729	Not significant
SIRT1	-0.978439	4.73756	-6.59287	1.87057e-06	4.00178e-05	4.83954	Not significant
TYRO3	0.659588	3.96626	2.30413	0.0319032	0.071023	-4.65774	Not significant
SIRT6	0.556028	4.20656	4.49353	0.000214982	0.00139163	0.137683	Not significant
TMSB4X	0.528258	10.3518	1.87502	0.0752516	0.139799	-5.63378	Not significant
TMSB4Y	-0.891449	-2.61903	-1.43677	0.166018	0.257934	-5.39574	Not significant
KIF20A	3.29477	3.47865	6.21206	4.26735e-06	7.34296e-05	4.21194	Up-regulated
ECH1	0.0754924	6.45432	0.391723	0.699345	0.776633	-7.27536	Not significant
ETV4	2.47791	2.89613	5.42259	2.49441e-05	0.000274035	2.46401	Up-regulated
VCP	0.524444	8.73354	4.38577	0.000276916	0.00168588	-0.293227	Not significant
RBMS1	-0.0854699	6.74268	-0.810272	0.427182	0.537412	-7.02647	Not significant
KDM4A	0.658589	4.36704	4.39174	0.000273061	0.00166855	-0.117706	Not significant
MGST1	0.522274	7.42277	1.08732	0.289636	0.39861	-6.75834	Not significant
MPC1	-0.87534	4.62371	-5.5202	1.99768e-05	0.00023239	2.45906	Not significant
CHMP1A	0.42474	6.96481	3.27038	0.00377351	0.0129552	-2.87626	Not significant
CAMKK2	-0.318832	5.94331	-1.51992	0.143956	0.231267	-6.20228	Not significant
SOX2	1.88924	1.76078	2.26349	0.0347088	0.0757251	-4.48618	Not significant
SRSF9	0.69785	5.51833	4.50175	0.000210873	0.0013703	0.0245521	Not significant
PROK2	-0.511958	-3.11739	-0.697804	0.493216	0.600131	-5.97055	Not significant
SIRT2	-0.103662	5.9619	-0.607245	0.550422	0.651218	-7.15163	Not significant
MEF2C	-1.9297	4.29692	-7.44273	3.18038e-07	1.20873e-05	6.69361	Not significant
EZH2	2.18705	3.62442	6.37242	3.00847e-06	5.66863e-05	4.51764	Up-regulated
PEDS1	0.407141	5.83636	2.66513	0.0147493	0.0385516	-4.15446	Not significant
SMPD1	-0.787886	4.92032	-5.35034	2.94182e-05	0.000310376	2.03888	Not significant
ADAMTS13	0.0390381	2.14145	0.159152	0.875122	0.910988	-6.84234	Not significant
CDC25A	2.47135	2.50251	7.04658	7.17705e-07	2.0604e-05	6.03769	Up-regulated
G6PD	0.716294	6.25712	2.54596	0.0191079	0.0473428	-4.39816	Not significant
PPARD	-0.233675	6.05382	-0.942201	0.357169	0.469772	-6.89261	Not significant
ENO3	0.219504	1.47287	0.575307	0.571407	0.669533	-6.56296	Not significant
LCN2	0.146404	3.56505	0.130833	0.897196	0.926595	-7.06697	Not significant
MARCHF5	0.186792	5.4302	1.51686	0.144721	0.232069	-6.17141	Not significant
TRIB2	-0.27526	5.48021	-0.913237	0.371838	0.483833	-6.86727	Not significant
DHODH	0.492596	3.49937	2.71809	0.0131308	0.0350207	-3.75655	Not significant
PDK4	-4.01735	5.80681	-10.6004	1.00153e-09	4.17773e-07	12.4716	Down-regulated
MIR9-3HG	2.24934	0.0679351	3.81423	0.0010627	0.00479865	-0.975249	Not significant
ADIPOQ	-3.1284	-2.32809	-3.13324	0.00516852	0.0167402	-2.3287	Not significant
IL6	-3.81986	3.09059	-10.249	1.791e-09	5.60516e-07	11.952	Down-regulated
PTPN18	0.219416	5.81219	1.83539	0.0811444	0.147868	-5.70098	Not significant
ABCC5	0.457445	6.5331	1.11331	0.278584	0.386768	-6.70784	Not significant
CISD3	0.200285	5.02976	0.772645	0.448636	0.558416	-6.95315	Not significant
FURIN	0.307984	7.0519	1.41393	0.172537	0.266229	-6.36505	Not significant
GALNT14	1.78333	2.83103	3.54756	0.00198414	0.00784547	-1.8557	Not significant
KLHDC3	0.346559	6.40524	2.27444	0.0339308	0.0743085	-4.94735	Not significant
LINC01833	2.46069	-1.60228	3.04277	0.00635076	0.0197318	-2.55038	Not significant
MAPKAP1	-0.170125	6.07767	-0.940976	0.357782	0.470269	-6.89657	Not significant
PRR5	-0.122044	3.48012	-0.706225	0.488075	0.595232	-6.77614	Not significant
RICTOR	-0.0436549	5.08222	-0.248017	0.806613	0.8591	-7.24766	Not significant
GSTM1	0.62251	-1.20462	1.18663	0.249078	0.354838	-6.11277	Not significant
TERT	4.22161	-2.21962	9.24874	1.01314e-08	1.43274e-06	9.83294	Up-regulated
RARRES2	-1.15124	5.74441	-3.62787	0.00164481	0.0067701	-2.02811	Not significant
USP11	-0.225698	6.72469	-1.28879	0.211967	0.312737	-6.52368	Not significant
RPL8	0.567848	10.7166	3.68111	0.00145214	0.00615289	-1.90564	Not significant
ATP5MC3	0.227156	7.40429	1.39705	0.177484	0.272229	-6.39021	Not significant
CS	0.211173	7.23857	1.93113	0.0675511	0.128708	-5.57693	Not significant
EMC2	0.044228	5.24314	0.402124	0.691795	0.770723	-7.21301	Not significant
ACSF2	0.450432	5.33562	0.996907	0.330546	0.441939	-6.76259	Not significant
NOX5	0.983756	-0.91383	2.02512	0.0562078	0.110972	-4.55964	Not significant
DUOX1	-0.152669	5.28848	-0.29014	0.774653	0.834673	-7.20138	Not significant
DUOX2	-1.86635	4.76925	-2.77294	0.0116328	0.0317599	-3.80007	Not significant
PGD	1.39449	7.69382	3.89921	0.000870308	0.00411237	-1.43027	Not significant
FLT3	-1.32674	-1.13587	-2.53433	0.019593	0.0483013	-3.59787	Not significant
SCP2	-0.118406	7.06678	-0.916312	0.370261	0.482407	-6.93429	Not significant
NRAS	1.06725	6.02479	4.83849	9.59338e-05	0.000748377	0.789705	Not significant
KRAS	0.209022	5.73675	1.52491	0.142711	0.229709	-6.18462	Not significant
HRAS	0.350841	5.44208	1.39788	0.177238	0.271894	-6.31998	Not significant
TFR2	2.36175	0.668918	7.27369	4.48939e-07	1.50398e-05	6.56588	Up-regulated
CARS1	0.148253	5.63974	1.10464	0.282239	0.390733	-6.70412	Not significant
ALOX5	-0.478743	5.5349	-0.76443	0.453406	0.563051	-6.97813	Not significant
KEAP1	0.245442	6.51546	1.85103	0.0787719	0.144737	-5.70298	Not significant
ALOX12	-0.427209	0.937678	-0.55154	0.587284	0.683508	-6.55481	Not significant
ALOX12B	-0.0909701	-2.58451	-0.083799	0.934037	0.954199	-6.29499	Not significant
ALOX15B	-0.335274	0.518708	-0.386931	0.702834	0.779774	-6.65562	Not significant
ALOXE3	1.69696	-1.42532	2.12524	0.0460262	0.094914	-4.32104	Not significant
ACO1	-0.501401	5.8328	-2.52146	0.020143	0.0494009	-4.4496	Not significant
ULK1	0.311682	6.16555	2.1777	0.0413865	0.0872561	-5.1234	Not significant
ATG3	0.182401	5.44052	1.52922	0.141645	0.228457	-6.15162	Not significant
ATG4D	0.0766649	4.1596	0.35609	0.725447	0.797498	-7.08932	Not significant
BECN1	0.0499564	5.72729	0.400874	0.692701	0.771218	-7.24809	Not significant
GABARAPL2	-0.121456	6.16935	-0.922309	0.3672	0.47929	-6.91331	Not significant
GABARAPL1	-1.05084	6.27373	-6.83667	1.11417e-06	2.73997e-05	5.27681	Not significant
ATG16L1	-0.245541	4.88966	-1.5213	0.143609	0.23084	-6.1155	Not significant
WIPI1	0.523649	4.12463	2.68943	0.0139845	0.036876	-3.91927	Not significant
WIPI2	0.469506	6.31132	3.47252	0.00236314	0.00898637	-2.41063	Not significant
SNX4	0.765979	5.10796	6.15722	4.81276e-06	7.94224e-05	3.85733	Not significant
ATG13	-0.0268175	6.05034	-0.173221	0.864193	0.90317	-7.32912	Not significant
ULK2	-0.0179312	4.72334	-0.0689624	0.945694	0.962433	-7.23244	Not significant
EGFR	0.109776	6.92118	0.298019	0.768718	0.830508	-7.31066	Not significant
MAPK3	-0.277884	6.02639	-1.35969	0.188842	0.285482	-6.41844	Not significant
MAPK1	-0.0841824	7.00213	-0.854064	0.403036	0.514585	-6.99186	Not significant
BID	1.11163	5.20048	6.65714	1.63053e-06	3.6315e-05	4.95786	Not significant
ZEB1	-2.26868	5.10507	-6.79669	1.21231e-06	2.91421e-05	5.27875	Down-regulated
CDKN2A	2.78265	1.46826	4.09543	0.000548425	0.00286819	-0.53352	Not significant
PEBP1	0.0454996	8.3832	0.249604	0.805402	0.858084	-7.32315	Not significant
SOCS1	-1.12534	2.07933	-3.97844	0.000722314	0.00355787	-0.770611	Not significant
CDO1	-3.10686	0.433648	-7.76141	1.67798e-07	7.95942e-06	7.51819	Down-regulated
MYB	1.95434	1.41523	5.2422	3.76931e-05	0.000370778	2.19054	Not significant
MAPK8	-0.015968	4.80575	-0.113574	0.910692	0.936451	-7.24239	Not significant
MAPK9	-0.211118	5.37553	-1.73258	0.0983376	0.171789	-5.84701	Not significant
MAPK14	-0.416545	6.09362	-3.54646	0.00198925	0.00786103	-2.24248	Not significant
LINC00472	-2.47381	0.613045	-6.78324	1.24731e-06	2.96296e-05	5.57395	Down-regulated
PRKAA1	-0.0781561	6.13397	-0.507323	0.617395	0.709052	-7.21719	Not significant
ELAVL1	0.359443	6.48267	4.14154	0.000491999	0.00264336	-0.87042	Not significant
BAP1	-0.157073	6.21354	-1.28259	0.214088	0.315149	-6.52508	Not significant
ABCC1	0.433494	6.63129	1.59139	0.126976	0.210234	-6.10879	Not significant
ACVR1B	0.382017	5.42803	2.2869	0.0330662	0.0729807	-4.86786	Not significant
TGFBR1	-0.258893	5.88009	-1.07099	0.296745	0.406473	-6.75657	Not significant
EPAS1	-0.492011	8.01135	-2.29988	0.0321865	0.0715188	-4.90394	Not significant
HILPDA	2.04032	4.09398	5.03371	6.09648e-05	0.000530981	1.44001	Up-regulated
IFNG	0.587564	-3.12979	0.873494	0.39261	0.504354	-5.82739	Not significant
ANO6	-0.827254	6.91697	-4.41715	0.000257228	0.00159167	-0.227795	Not significant
LPIN1	-0.771572	4.54921	-1.99357	0.0598099	0.116695	-5.31223	Not significant
HMGB1	0.407202	7.97728	3.40582	0.00275908	0.0101055	-2.5712	Not significant
TNFAIP3	-1.25946	6.27857	-3.31913	0.00337214	0.011853	-2.74105	Not significant
TLR4	-1.32939	3.64763	-4.04445	0.000618379	0.0031551	-0.826512	Not significant
ATF3	-2.31888	7.5069	-6.05356	6.04751e-06	9.42279e-05	3.56569	Down-regulated
ATM	-0.65361	5.26278	-4.50483	0.000209355	0.00136312	0.0365243	Not significant
YY1AP1	-0.0543093	5.26048	-0.519988	0.608697	0.702036	-7.15823	Not significant
EGLN2	0.415961	1.36026	1.55604	0.135152	0.220442	-5.54168	Not significant
MTDH	0.322921	7.23738	2.18465	0.0408048	0.0862561	-5.12586	Not significant
IDH1	0.643059	7.90824	1.5928	0.126659	0.209813	-6.10342	Not significant
FBXW7	-0.471155	4.19506	-3.18715	0.00456878	0.0151016	-2.86992	Not significant
PANX1	-0.203505	4.42411	-1.13064	0.271389	0.379378	-6.54818	Not significant
DNAJB6	-0.246905	6.7903	-1.82182	0.0832525	0.150765	-5.75875	Not significant
LONP1	0.594327	6.47095	4.99981	6.59452e-05	0.000563115	1.14048	Not significant
CD82	-0.0510509	5.87011	-0.116335	0.90853	0.934804	-7.31365	Not significant
IL1B	0.271965	3.12334	0.370863	0.714581	0.789355	-6.94135	Not significant
CTSB	0.445787	9.69607	1.77993	0.0900627	0.160448	-5.80014	Not significant
CYB5R1	-0.126851	6.31568	-0.347661	0.731674	0.802366	-7.28713	Not significant
ELOVL5	0.140391	6.08568	0.756031	0.458315	0.567577	-7.05101	Not significant
FADS1	1.24046	5.1032	4.27279	0.000361219	0.00207406	-0.466053	Not significant
PTEN	-0.561837	6.46649	-3.50548	0.00218863	0.00845576	-2.33923	Not significant
NR1D1	-0.349648	4.18293	-1.61483	0.121786	0.203549	-5.88054	Not significant
NR1D2	-0.00697206	5.67646	-0.0426033	0.966434	0.976409	-7.32279	Not significant
TBK1	0.278254	4.86239	2.57265	0.0180375	0.0451775	-4.26469	Not significant
USP7	-0.1129	7.21885	-0.78095	0.443845	0.55348	-7.05114	Not significant
AQP3	-0.648668	8.11479	-0.550642	0.587889	0.684	-7.16466	Not significant
AQP5	-1.42761	-2.54791	-2.3154	0.031163	0.0697622	-3.89375	Not significant
PEX10	0.346179	3.70365	2.44473	0.0237338	0.05617	-4.34879	Not significant
AGPAT3	0.16635	6.50734	1.08413	0.291015	0.400206	-6.76005	Not significant
PEX12	0.238926	2.77956	1.15639	0.260952	0.368062	-6.24062	Not significant
CHP1	-0.0319707	7.07389	-0.150102	0.882166	0.915942	-7.35139	Not significant
GPAT4	-0.0471271	5.46719	-0.256829	0.799896	0.853759	-7.27412	Not significant
BRPF1	0.171064	4.9561	1.30875	0.205242	0.304945	-6.40331	Not significant
OSBPL9	0.348863	6.2884	3.26447	0.00382518	0.0130923	-2.87836	Not significant
INTS2	0.533514	4.26062	3.65537	0.00154234	0.00644928	-1.81497	Not significant
MMD	0.379146	4.07407	1.35299	0.190936	0.288171	-6.21835	Not significant
CYP4F8	2.17045	0.624452	2.41503	0.0252777	0.0591266	-4.13199	Not significant
MLLT1	-0.293831	6.62632	-2.73549	0.0126368	0.0339469	-4.03361	Not significant
TTPA	1.10872	-2.66006	1.51085	0.146238	0.233755	-5.17026	Not significant
GRIA3	-1.39104	-0.791581	-3.32328	0.00333996	0.0117584	-1.97901	Not significant
LIG3	0.543407	5.17919	3.24396	0.00401004	0.0135997	-2.85786	Not significant
AEBP2	-0.195719	5.56261	-1.54553	0.137667	0.223464	-6.14687	Not significant
AGPS	0.306669	5.76345	1.96518	0.063226	0.121906	-5.48638	Not significant
CDCA3	2.9797	2.7196	7.30022	4.25182e-07	1.45104e-05	6.55309	Up-regulated
PEX2	-0.0297408	5.31647	-0.245093	0.808845	0.861021	-7.26686	Not significant
PEX6	0.0839254	5.23506	0.536124	0.597699	0.692669	-7.139	Not significant
TIMM9	-0.0487704	3.98801	-0.377551	0.709683	0.785288	-7.04869	Not significant
DCAF7	0.659328	7.11215	6.00907	6.67291e-06	0.000101213	3.4478	Not significant
FAR1	-0.108385	6.30996	-0.967592	0.344636	0.456369	-6.87372	Not significant
PHF21A	-0.391756	5.29585	-1.8804	0.0744804	0.138708	-5.59481	Not significant
SMAD7	-1.11666	5.10662	-4.66705	0.000143148	0.00101755	0.442132	Not significant
LYRM1	-0.676324	4.59259	-3.61034	0.00171363	0.00698504	-1.96931	Not significant
AMN	1.47938	1.25234	3.1057	0.00550383	0.0176065	-2.66018	Not significant
PEX3	-0.259512	3.61706	-1.61467	0.12182	0.203578	-5.78176	Not significant
MTCH1	-0.0540846	7.49479	-0.533734	0.599322	0.694176	-7.21654	Not significant
ACADSB	-1.04513	4.62422	-4.64892	0.000149353	0.00105419	0.445541	Not significant
PVT1	1.19011	3.06871	3.72733	0.00130307	0.00565868	-1.46623	Not significant
MAP3K11	0.19578	6.37103	1.15169	0.262835	0.369919	-6.67848	Not significant
GSK3B	0.603019	6.03378	4.87194	8.87455e-05	0.000703618	0.855013	Not significant
BRD7	0.258468	6.043	1.95828	0.0640828	0.123222	-5.5105	Not significant
SLC25A28	-0.609341	5.23134	-3.58831	0.00180414	0.00727272	-2.09108	Not significant
MFN2	-0.457114	7.53774	-2.92903	0.00821104	0.0241706	-3.62869	Not significant
ZFAS1	0.334924	3.85484	1.54918	0.136788	0.222442	-5.91717	Not significant
TSC1	-0.244082	4.95763	-1.15416	0.261842	0.368988	-6.59115	Not significant
TGFB1	-0.29659	6.11899	-1.39268	0.178785	0.273818	-6.37577	Not significant
SNCA	-1.36842	1.25857	-3.12577	0.00525745	0.0169507	-2.60551	Not significant
CGAS	1.01462	3.13827	3.65382	0.00154794	0.0064673	-1.65446	Not significant
STING1	-0.611672	5.48277	-2.5744	0.0179696	0.0450632	-4.31434	Not significant
HDDC3	0.537425	2.05991	2.79058	0.0111868	0.0308104	-3.40114	Not significant
MDM2	-0.00384803	6.01465	-0.0157318	0.987602	0.991654	-7.33745	Not significant
MDM4	-0.0682879	5.09277	-0.372007	0.713743	0.788904	-7.2063	Not significant
DLD	-0.149058	6.562	-1.05953	0.301802	0.411966	-6.79153	Not significant
WWTR1	-1.66743	6.41046	-6.30079	3.51547e-06	6.37262e-05	4.11129	Not significant
PRKCA	-0.980982	4.96009	-3.07254	0.00593545	0.018701	-3.21213	Not significant
LGMN	-0.5904	7.2327	-2.65532	0.0150693	0.0392428	-4.20207	Not significant
MYCN	2.42834	0.146292	4.75085	0.000117688	0.000871329	1.1382	Up-regulated
SMG9	0.737128	4.986	5.55349	1.8524e-05	0.000219434	2.50424	Not significant
PPARG	0.317864	5.56814	0.485945	0.63221	0.721196	-7.14697	Not significant
SNX5	0.483659	6.40213	3.95693	0.000759819	0.00370529	-1.29721	Not significant
PAQR3	0.100962	3.89517	0.420946	0.678218	0.759645	-7.01399	Not significant
MICU1	-0.458726	5.68758	-3.34683	0.00316304	0.0112421	-2.67391	Not significant
TOR2A	0.866286	3.39164	4.4025	0.000266242	0.00163798	0.0420627	Not significant
MAP3K14	-1.16383	3.94822	-5.93745	7.82233e-06	0.000114327	3.49147	Not significant
QSOX1	-0.550565	8.36943	-2.40599	0.0257653	0.0600432	-4.69614	Not significant
MIB2	-0.2488	4.96602	-1.50913	0.146675	0.234155	-6.13723	Not significant
CLTRN	-0.136093	-0.694251	-0.516476	0.611103	0.703911	-6.34844	Not significant
KLF2	-3.23012	4.93393	-13.2674	1.82818e-11	9.15505e-08	16.473	Down-regulated
HOTAIR	-0.191082	-1.09121	-0.31846	0.753389	0.818487	-6.39534	Not significant
H19	0.625206	6.49949	0.826928	0.417893	0.528276	-6.9566	Not significant
FOXO4	-0.6883	4.77669	-2.96192	0.00762501	0.0228511	-3.44016	Not significant
YTHDC2	-0.193941	5.02756	-1.4407	0.164917	0.256576	-6.24425	Not significant
DDR2	-2.12538	5.54994	-6.22785	4.12234e-06	7.15597e-05	3.99931	Down-regulated
TRIM46	1.04536	0.808441	2.68375	0.0141598	0.0372452	-3.48595	Not significant
KDM5A	0.0947044	6.07897	1.03345	0.31355	0.424104	-6.80484	Not significant
TRIM21	-0.0798976	4.28326	-0.392577	0.698723	0.776029	-7.09602	Not significant
DPEP1	2.3549	-1.80966	3.1194	0.00533449	0.0171687	-2.34511	Not significant
CYGB	-2.03207	4.33083	-5.45921	2.29472e-05	0.000258263	2.37528	Down-regulated
IDO1	1.11763	2.04969	1.84056	0.0803526	0.146812	-5.26383	Not significant
GSTZ1	0.39132	4.18193	2.11046	0.0474166	0.0971151	-5.05526	Not significant
GJA1	-0.356364	7.40193	-1.26067	0.221725	0.323943	-6.56179	Not significant
PGRMC1	0.170243	7.18512	1.40277	0.175795	0.270175	-6.38132	Not significant
CIRBP	-0.645114	7.86947	-3.67773	0.00146367	0.00619539	-1.95102	Not significant
YAP1	-0.87882	6.96815	-5.99322	6.91145e-06	0.000104045	3.41031	Not significant
TRIM26	0.131618	6.31537	0.79752	0.43438	0.544215	-7.02251	Not significant
NDRG1	0.78183	8.84478	1.8338	0.0813887	0.148202	-5.72301	Not significant
ASMTL-AS1	0.455021	-0.885373	1.99288	0.0598917	0.116832	-4.60711	Not significant
PIEZO1	0.20354	6.8084	1.1101	0.279935	0.388187	-6.73681	Not significant
LIFR	-2.12474	4.38953	-4.24642	0.000384348	0.00217689	-0.421453	Not significant
PTPN6	0.864126	5.62158	3.42658	0.00262936	0.00974574	-2.45927	Not significant
EGR1	-2.59134	9.05619	-7.15891	5.68574e-07	1.74725e-05	5.96454	Down-regulated
ADAM23	0.739207	2.45642	1.19378	0.246328	0.351795	-6.19802	Not significant
ARHGEF26-AS1	0.203859	0.286737	0.408402	0.687255	0.767325	-6.53773	Not significant
CPEB1	-2.95	0.538018	-5.93443	7.87512e-06	0.000114847	3.78098	Down-regulated
COX4I2	-1.36216	0.855054	-6.10668	5.37873e-06	8.62447e-05	4.1344	Not significant
TIMP1	-0.127218	7.75769	-0.457372	0.652261	0.738523	-7.2524	Not significant
KDM6B	-0.822293	6.4661	-3.23707	0.00407415	0.0137729	-2.93905	Not significant
METTL14	-0.444503	4.37584	-3.77947	0.00115306	0.00513731	-1.55471	Not significant
MIB1	0.192074	6.14784	1.17526	0.253492	0.359823	-6.65375	Not significant
KDM5C	0.404722	7.06489	4.14498	0.000488034	0.0026291	-0.865445	Not significant
MEG3	-2.23311	3.84511	-6.40206	2.82124e-06	5.44364e-05	4.54469	Down-regulated
CCDC6	-0.148753	6.42441	-1.09247	0.287421	0.396214	-6.75304	Not significant
CFL1	1.02514	9.39332	8.2233	6.80423e-08	4.47674e-06	8.12399	Not significant
KMT2D	-0.0309684	6.35884	-0.201732	0.842134	0.885883	-7.33481	Not significant
DUSP1	-2.69368	8.98233	-10.5704	1.05199e-09	4.17773e-07	12.3603	Down-regulated
NCF2	0.507534	3.14401	1.38664	0.180592	0.276052	-6.04618	Not significant
UBC	-0.303516	9.82346	-2.0235	0.0563876	0.111251	-5.38815	Not significant
GPX2	0.690084	6.38212	0.78464	0.441726	0.551629	-6.92072	Not significant
BNIP3	0.2615	4.53205	0.861195	0.39919	0.510778	-6.82501	Not significant
OXSR1	-0.398006	6.38814	-2.22333	0.0377011	0.0808105	-5.04552	Not significant
SELENOS	0.228792	5.83597	1.5893	0.127447	0.210857	-6.08738	Not significant
ANGPTL7	-4.66909	-1.24034	-7.47981	2.95025e-07	1.14538e-05	6.91402	Down-regulated
DDIT4	1.04074	5.73254	2.43464	0.024248	0.0571713	-4.58761	Not significant
ASNS	1.07043	-1.32088	2.72211	0.0130151	0.034759	-3.19071	Not significant
TSC22D3	-1.59939	7.04147	-7.35351	3.81314e-07	1.34479e-05	6.36182	Not significant
DDIT3	0.119445	3.28095	0.41551	0.682128	0.762833	-6.91284	Not significant
JDP2	-1.60916	4.85317	-5.94611	7.6732e-06	0.000112829	3.42065	Not significant
SLC1A4	0.380768	4.36924	1.49476	0.150361	0.238791	-6.07505	Not significant
PCK2	1.06038	5.19146	4.28363	0.000352119	0.0020363	-0.448941	Not significant
TXNIP	-1.08731	9.07698	-2.53503	0.0195633	0.04824	-4.43037	Not significant
VLDLR	-1.32057	3.54664	-3.86288	0.000947916	0.00440015	-1.24608	Not significant
GPT2	1.251	4.60365	3.70813	0.00136306	0.00585831	-1.71219	Not significant
PSAT1	1.49728	4.28658	4.00911	0.000672016	0.00336881	-0.979737	Not significant
LURAP1L	-0.416238	3.76108	-0.979011	0.339099	0.450822	-6.59735	Not significant
SLC7A5	0.508519	6.96694	1.17528	0.253485	0.359823	-6.66218	Not significant
HERPUD1	-0.319916	6.45573	-1.4661	0.157942	0.248291	-6.28691	Not significant
XBP1	-0.210501	7.07273	-0.8933	0.382165	0.494099	-6.95342	Not significant
ZNF419	0.660182	2.40306	3.6357	0.00161497	0.00667511	-1.58628	Not significant
KLHL24	0.39918	5.91419	1.81374	0.0845304	0.152515	-5.74228	Not significant
TRIB3	1.61987	3.86624	4.23001	0.000399491	0.0022468	-0.404881	Not significant
ZFP69B	1.44503	0.658484	5.90336	8.4389e-06	0.000121449	3.70402	Not significant
ATP6V1G2	-0.514218	-1.48795	-0.986453	0.335524	0.447224	-5.9054	Not significant
VEGFA	0.220471	7.23975	0.575307	0.571407	0.669533	-7.18466	Not significant
TUBE1	-0.418854	3.56848	-2.54163	0.0192873	0.0476823	-4.13001	Not significant
ARRDC3	-0.439946	6.42764	-1.61676	0.121366	0.202987	-6.06379	Not significant
CEBPG	0.304847	5.93008	1.9342	0.067151	0.128091	-5.54438	Not significant
RGS4	0.418224	2.34844	0.958874	0.348905	0.460896	-6.40369	Not significant
EIF2S1	0.0526564	6.47955	0.411793	0.684807	0.765188	-7.27214	Not significant
CXCL2	-2.69029	2.65502	-5.00899	6.45572e-05	0.000553856	1.53008	Down-regulated
HSD17B11	-0.194229	5.265	-0.906499	0.375307	0.487304	-6.86789	Not significant
SETD1B	-0.319188	5.65381	-1.87259	0.075601	0.140289	-5.63931	Not significant
MAFG	-0.686036	5.26549	-2.79647	0.0110415	0.0305025	-3.84488	Not significant
IL33	-2.94313	3.99014	-7.23664	4.8442e-07	1.5757e-05	6.32838	Down-regulated
HAMP	0.0567948	-1.99129	0.0922819	0.927379	0.949233	-6.33926	Not significant
DRD4	0.427199	-0.683436	1.27945	0.21517	0.316281	-5.67879	Not significant
MAP3K5	-0.363999	5.56538	-1.1857	0.249437	0.355248	-6.59529	Not significant
SLC2A1	1.31361	8.31562	2.15889	0.0429988	0.089984	-5.15697	Not significant
SLC2A3	-1.55457	5.86153	-5.26276	3.59551e-05	0.000359318	1.78805	Not significant
SLC2A6	1.10691	3.10501	3.16368	0.00482108	0.0157873	-2.7636	Not significant
SLC2A8	-0.856766	5.04335	-3.14659	0.00501328	0.0163182	-3.06627	Not significant
SLC2A12	-0.648322	1.41576	-1.1273	0.272767	0.380597	-6.13453	Not significant
SLC2A14	-0.439127	-3.18727	-0.710139	0.485697	0.592789	-5.95261	Not significant
EIF2AK4	0.26555	5.83278	2.57504	0.0179447	0.0450177	-4.3371	Not significant
TFAP2C	1.33756	3.88013	2.64686	0.0153503	0.0398474	-3.95049	Not significant
SP1	0.114998	7.04355	1.07353	0.295631	0.405387	-6.77909	Not significant
NNMT	-1.06847	5.55818	-3.24316	0.00401744	0.0136179	-2.8675	Not significant
PLIN4	-3.71988	4.7793	-7.02519	7.50401e-07	2.12388e-05	5.84734	Down-regulated
HIC1	-1.88394	3.56178	-9.16982	1.16754e-08	1.53154e-06	10.0746	Not significant
STMN1	2.0459	7.00845	6.15543	4.83171e-06	7.94853e-05	3.80281	Up-regulated
CAPG	1.15416	7.39561	2.44946	0.023496	0.0557387	-4.60238	Not significant
HNF4A	1.4998	-2.90196	2.16077	0.0428358	0.0897271	-4.13079	Not significant
NGB	2.71401	-4.30859	3.94045	0.000789861	0.00381931	-0.445179	Not significant
YWHAE	0.859349	8.85741	6.19523	4.42763e-06	7.53598e-05	3.87412	Not significant
GABPB1	0.219928	4.1651	1.90812	0.0706215	0.133092	-5.40583	Not significant
AURKA	2.77936	3.46313	8.86087	2.04961e-08	2.09844e-06	9.53409	Up-regulated
RIPK1	-0.459922	5.59426	-3.43279	0.00259169	0.00963994	-2.47251	Not significant
MMP13	4.03765	1.07879	4.54721	0.000189539	0.00125902	0.642207	Not significant
LRRFIP1	-1.11746	7.55704	-6.14315	4.96392e-06	8.07618e-05	3.74605	Not significant
CBR1	0.448524	5.85645	1.30928	0.205068	0.304799	-6.45796	Not significant
MAP1LC3B2	-0.315848	0.08516	-1.31786	0.20223	0.301509	-5.72022	Not significant

## Sheet: CRG
Table S8. Differential expression analysis of CRGs
Gene symbol	log2(FC)	Average Expression	t	p	FDR	β	Change
FDX1	-0.26608	4.54815	-1.26146	0.221447	0.323608	-6.41614	Not significant
GCSH	0.528356	-0.258041	2.55531	0.0187266	0.0465486	-3.63333	Not significant
PLOD1	0.936681	7.06243	4.51538	0.000204234	0.00133715	0.00297727	Not significant
ELP3	-0.237522	4.97997	-1.3124	0.204032	0.303603	-6.40443	Not significant
ULK1	0.311682	6.16555	2.1777	0.0413865	0.0872561	-5.1234	Not significant
LIAS	-0.281956	3.17804	-1.23663	0.230342	0.334107	-6.21044	Not significant
DLST	-0.312961	6.73406	-2.80302	0.0108821	0.0301334	-3.89621	Not significant
SDHB	0.192661	6.09025	1.6666	0.110951	0.189232	-5.98877	Not significant
CDK5RAP1	0.242517	4.57696	2.31743	0.0310314	0.0695452	-4.72967	Not significant
PDE3B	-1.43235	3.86204	-4.78903	0.000107655	0.000816489	0.869746	Not significant
LIPT1	-0.34352	1.72905	-1.91179	0.0701232	0.132302	-5.02368	Not significant
DLAT	0.059103	4.88164	0.409827	0.686226	0.766415	-7.17078	Not significant
DPYD	-1.14339	4.4924	-3.41919	0.00267482	0.00988682	-2.37806	Not significant
ISCA2	0.647157	3.35126	4.76748	0.000113206	0.000847334	0.89807	Not significant
SCO1	-0.0282985	4.8177	-0.161982	0.872922	0.90945	-7.23802	Not significant
DLD	-0.149058	6.562	-1.05953	0.301802	0.411966	-6.79153	Not significant
SLC31A1	0.5012	5.51312	2.62166	0.0162173	0.0415288	-4.21804	Not significant
DNA2	1.82803	2.36435	8.44089	4.49119e-08	3.38815e-06	8.78923	Not significant
SCO2	1.30695	-2.92113	2.71344	0.0132659	0.0352872	-3.06708	Not significant
ATP7A	-0.33407	4.54419	-1.59194	0.126852	0.210063	-5.96584	Not significant
NTHL1	0.093053	3.62205	0.568434	0.575976	0.67347	-6.88975	Not significant
SURF1	-0.0892797	5.29465	-0.752558	0.460354	0.569329	-7.00497	Not significant
MTF1	-0.457362	4.62804	-2.49874	0.0211494	0.0513311	-4.38568	Not significant
ATP7B	-0.117345	2.46371	-0.419614	0.679175	0.760086	-6.77558	Not significant
POLE	1.02287	5.35716	7.21688	5.04513e-07	1.61468e-05	6.12788	Not significant
ATOX1	0.17065	5.03652	1.13642	0.269019	0.376826	-6.61854	Not significant
COA6	0.961097	3.70722	4.35287	0.000299192	0.00178581	-0.115346	Not significant
GLS	-0.0634639	5.95167	-0.441939	0.663206	0.747713	-7.23909	Not significant
HSPA1A	-1.06308	6.16117	-2.05455	0.0530232	0.105876	-5.3279	Not significant
CISD1	-0.644638	4.26126	-4.04845	0.000612578	0.00313187	-0.916035	Not significant
CCS	-0.1645	4.98334	-1.09293	0.287226	0.395971	-6.66355	Not significant
CMC1	0.572177	3.5884	3.90509	0.000858364	0.00406821	-1.13768	Not significant
CDKN2A	2.78265	1.46826	4.09543	0.000548425	0.00286819	-0.53352	Not significant
GSS	0.581934	5.8445	2.83849	0.0100562	0.0283543	-3.78322	Not significant
GLRX5	0.382534	5.3084	3.22561	0.00418283	0.0140598	-2.91524	Not significant
SOD1	0.290166	7.58945	1.57562	0.130571	0.214942	-6.13924	Not significant
ABCB7	-0.268056	4.39737	-1.87489	0.0752693	0.139816	-5.50135	Not significant
DBT	0.0915281	5.25007	0.641038	0.528669	0.632417	-7.08304	Not significant
ACO2	-0.479441	6.3259	-3.24304	0.00401859	0.0136195	-2.93273	Not significant
PPAT	0.981418	3.63839	5.49545	2.11319e-05	0.00024204	2.54266	Not significant
SLC25A3	-0.0387484	8.48171	-0.35391	0.727056	0.799005	-7.28981	Not significant
COX11	-0.124776	4.90155	-1.001	0.328613	0.439852	-6.75024	Not significant
UBE2D2	-0.0167947	6.41766	-0.181438	0.857823	0.897869	-7.34104	Not significant
PDHB	-0.240448	5.35846	-1.73911	0.0971595	0.17019	-5.83587	Not significant
COX17	0.610475	4.51336	3.17012	0.00475056	0.0155946	-2.94327	Not significant
UBE2D4	-0.399465	3.65049	-2.02761	0.0559314	0.110524	-5.11582	Not significant
UBE2D1	0.505616	4.64964	3.76121	0.00120355	0.0053174	-1.62853	Not significant
CD274	0.481428	2.13819	0.967909	0.344482	0.456224	-6.36882	Not significant
MAP2K1	0.534422	5.46095	3.79529	0.00111102	0.00498096	-1.63188	Not significant
PDK1	0.935114	4.25168	3.95493	0.000763399	0.00371914	-1.11612	Not significant
UBE2D3	-0.359441	7.88329	-3.05656	0.00615502	0.0192567	-3.34931	Not significant
DLK2	0.287126	0.927765	0.85896	0.400392	0.511958	-6.31041	Not significant
CP	1.01755	3.19656	0.9212	0.367765	0.479872	-6.61546	Not significant
AOC3	-3.48053	6.01891	-10.8599	6.57652e-10	3.29928e-07	12.8734	Down-regulated
DBH	-1.6837	-2.32206	-3.18028	0.00464125	0.0152983	-2.15576	Not significant
LOXL2	1.13414	4.76229	3.67141	0.00148549	0.00626773	-1.82618	Not significant
PDHA1	0.0927448	6.04552	0.61876	0.542956	0.644704	-7.14814	Not significant
VEGFA	0.220471	7.23975	0.575307	0.571407	0.669533	-7.18466	Not significant
MAP2K2	0.16089	6.78136	1.5848	0.128467	0.212194	-6.12392	Not significant
MTCO2P12	-0.1997	0.52488	-0.780761	0.443953	0.553549	-6.32032	Not significant
NFE2L2	-0.612266	7.67764	-3.58895	0.00180144	0.00726592	-2.15709	Not significant
NLRP3	-1.60563	1.35481	-5.32292	3.13226e-05	0.000325452	2.37254	Not significant
LIPT2	1.10857	1.38487	4.39117	0.000273425	0.00166975	0.243982	Not significant
CCL8	-1.3533	0.624786	-2.67535	0.0144231	0.037809	-3.49553	Not significant
MT1A	-4.02696	-0.745999	-7.79648	1.56528e-07	7.64245e-06	7.55676	Down-regulated
MT1E	-1.19823	3.64898	-2.77741	0.0115184	0.0315032	-3.66898	Not significant
MT1F	1.20513	1.8453	3.62112	0.00167098	0.00685015	-1.59198	Not significant
MT1G	1.08402	0.13102	1.37862	0.183016	0.278966	-5.65253	Not significant
MT1H	2.16378	-3.0511	3.44052	0.00254561	0.00950376	-1.55288	Not significant
MT1M	-3.05251	0.578428	-5.87364	9.01687e-06	0.000127603	3.63735	Down-regulated
MT1X	-0.274046	2.33648	-0.503135	0.620285	0.711231	-6.75386	Not significant
MT2A	-0.89847	6.60726	-2.81995	0.0104802	0.0292498	-3.83772	Not significant
MT-CO1	0.0556872	13.4938	0.38485	0.704351	0.780896	-7.19689	Not significant
MT-CO2	0.545179	12.4128	4.12379	0.000513008	0.00271695	-0.849069	Not significant
ULK2	-0.0179312	4.72334	-0.0689624	0.945694	0.962433	-7.23244	Not significant
