# Supplementary material for: Development of prognostic model incorporating a ferroptosis/cuproptosis-related signature and mutational landscape analysis in muscle-invasive bladder cancer
Source: BMC Cancer. 2024 Aug 6;24:958. doi: 10.1186/s12885-024-12741-5 (PMC11302292; doi:10.1186/s12885-024-12741-5)
Supplement: Supplementary file 7 — Supplementary Material 7. [file 12885_2024_12741_MOESM7_ESM.xlsx]

## Sheet: Co-expression
Additional file 7: Table S9. Results of Spearman’s correlation analysis of differentially expressed ferroptosis-related genes (DEFRGs) and cuproptosis-related genes (DECRGs)
Node 1	Node 2	Spearman’s r	Correlation Type
KLF2	NR4A1	0.431851	Positve
KLF2	AOC3	0.552211	Positve
AOC3	PDK4	0.458043	Positve
KLF2	DUSP1	0.508871	Positve
NR4A1	DUSP1	0.716431	Positve
KLF2	IL6	0.487878	Positve
NR4A1	IL6	0.542717	Positve
DUSP1	IL6	0.62152	Positve
NR4A1	ZFP36	0.700351	Positve
DUSP1	ZFP36	0.771278	Positve
IL6	ZFP36	0.436415	Positve
IL6	MT1A	0.604069	Positve
KLF2	CDO1	0.478258	Positve
AOC3	CDO1	0.615889	Positve
AOC3	ANGPTL7	0.487342	Positve
CDO1	ANGPTL7	0.477374	Positve
TERT	CDCA3	0.452119	Positve
AURKA	CDCA3	0.766056	Positve
DUSP1	IL33	0.40324	Positve
AURKA	CDC25A	0.726498	Positve
CDCA3	CDC25A	0.692001	Positve
NR4A1	EGR1	0.655873	Positve
DUSP1	EGR1	0.721029	Positve
IL6	EGR1	0.552844	Positve
ZFP36	EGR1	0.654637	Positve
PDK4	PLIN4	0.449851	Positve
DUSP1	CAV1	0.440165	Positve
IL6	CAV1	0.589369	Positve
MT1A	CAV1	0.475246	Positve
EGR1	CAV1	0.465283	Positve
KLF2	ZEB1	0.561902	Positve
AOC3	ZEB1	0.693298	Positve
PDK4	ZEB1	0.400326	Positve
DUSP1	ZEB1	0.41222	Positve
IL6	ZEB1	0.497691	Positve
CDO1	ZEB1	0.572203	Positve
ANGPTL7	ZEB1	0.446157	Positve
IL33	ZEB1	0.406059	Positve
EGR1	ZEB1	0.449894	Positve
LINC00472	ZEB1	0.438781	Positve
CAV1	ZEB1	0.486014	Positve
KLF2	MEG3	0.487177	Positve
AOC3	MEG3	0.60773	Positve
IL6	MEG3	0.412838	Positve
CDO1	MEG3	0.56254	Positve
LINC00472	MEG3	0.425324	Positve
ZEB1	MEG3	0.643714	Positve
AURKA	EZH2	0.631281	Positve
CDCA3	EZH2	0.67251	Positve
CDC25A	EZH2	0.639305	Positve
AURKA	KIF20A	0.765912	Positve
CDCA3	KIF20A	0.708873	Positve
CDC25A	KIF20A	0.647014	Positve
EZH2	KIF20A	0.674817	Positve
KLF2	DDR2	0.551007	Positve
AOC3	DDR2	0.749625	Positve
DUSP1	DDR2	0.424766	Positve
IL6	DDR2	0.560292	Positve
CDO1	DDR2	0.626423	Positve
ANGPTL7	DDR2	0.489774	Positve
IL33	DDR2	0.405489	Positve
EGR1	DDR2	0.444108	Positve
CAV1	DDR2	0.518038	Positve
ZEB1	DDR2	0.876729	Positve
MEG3	DDR2	0.68514	Positve
AURKA	STMN1	0.518332	Positve
CDCA3	STMN1	0.595818	Positve
CDC25A	STMN1	0.565626	Positve
EZH2	STMN1	0.687019	Positve
KIF20A	STMN1	0.556172	Positve
KLF2	CPEB1	0.561263	Positve
AOC3	CPEB1	0.66728	Positve
IL6	CPEB1	0.45002	Positve
CDO1	CPEB1	0.639731	Positve
ANGPTL7	CPEB1	0.471203	Positve
EGR1	CPEB1	0.407352	Positve
LINC00472	CPEB1	0.411443	Positve
CAV1	CPEB1	0.403646	Positve
ZEB1	CPEB1	0.674926	Positve
MEG3	CPEB1	0.649563	Positve
DDR2	CPEB1	0.755735	Positve
KLF2	MT1M	0.456585	Positve
DUSP1	MT1M	0.424905	Positve
IL6	MT1M	0.658934	Positve
MT1A	MT1M	0.730821	Positve
CDO1	MT1M	0.425034	Positve
CAV1	MT1M	0.587446	Positve
ZEB1	MT1M	0.446534	Positve
MEG3	MT1M	0.404926	Positve
DDR2	MT1M	0.519492	Positve
CPEB1	MT1M	0.461714	Positve
NR4A1	ATF3	0.72977	Positve
DUSP1	ATF3	0.702025	Positve
IL6	ATF3	0.400413	Positve
ZFP36	ATF3	0.709499	Positve
EGR1	ATF3	0.579242	Positve
KLF2	CYGB	0.517553	Positve
AOC3	CYGB	0.519623	Positve
CDO1	CYGB	0.415834	Positve
ZEB1	CYGB	0.53277	Positve
MEG3	CYGB	0.484202	Positve
DDR2	CYGB	0.538047	Positve
CPEB1	CYGB	0.436242	Positve
AURKA	RRM2	0.796675	Positve
CDCA3	RRM2	0.673084	Positve
CDC25A	RRM2	0.704624	Positve
EZH2	RRM2	0.675102	Positve
KIF20A	RRM2	0.706653	Positve
STMN1	RRM2	0.498156	Positve
DUSP1	CREB5	0.553996	Positve
IL6	CREB5	0.627138	Positve
MT1A	CREB5	0.483979	Positve
EGR1	CREB5	0.555186	Positve
CAV1	CREB5	0.623346	Positve
ZEB1	CREB5	0.575021	Positve
MEG3	CREB5	0.457494	Positve
DDR2	CREB5	0.588544	Positve
CPEB1	CREB5	0.477434	Positve
MT1M	CREB5	0.65367	Positve
NR4A1	CXCL2	0.507631	Positve
DUSP1	CXCL2	0.619544	Positve
IL6	CXCL2	0.780099	Positve
ZFP36	CXCL2	0.482479	Positve
MT1A	CXCL2	0.48627	Positve
EGR1	CXCL2	0.594004	Positve
CAV1	CXCL2	0.50038	Positve
DDR2	CXCL2	0.420755	Positve
MT1M	CXCL2	0.551575	Positve
ATF3	CXCL2	0.461833	Positve
CREB5	CXCL2	0.595816	Positve
