# Supplementary material for: Development of prognostic model incorporating a ferroptosis/cuproptosis-related signature and mutational landscape analysis in muscle-invasive bladder cancer
Source: BMC Cancer. 2024 Aug 6;24:958. doi: 10.1186/s12885-024-12741-5 (PMC11302292; doi:10.1186/s12885-024-12741-5)
Supplement: Supplementary file 8 — Supplementary Material 8. [file 12885_2024_12741_MOESM8_ESM.xlsx]

## Sheet: PPI
Additional file 8: Table S10. Protein–protein interaction (PPI) data of 21 DEBMRGs found to be associated with OS from STRINGdb
Node 1	Node 2	Node 1 STRING ID	Node 2 STRING ID	Neighborhood on Chromosome	Gene Fusion	Phylogenetic Cooccurrence	Homology	Coexpression	Experimentally Determined Interaction	Database Annotated	Automated Textmining	Combined Score
ADAMTS15	MMP2	9606.ENSP00000299164	9606.ENSP00000219070	0	0	0	0	0.118	0.053	0	0.158	0.235
ADAMTS15	COL8A2	9606.ENSP00000299164	9606.ENSP00000380901	0	0	0	0	0.058	0.068	0	0.12	0.16
ADAMTS15	ADAMTS6	9606.ENSP00000299164	9606.ENSP00000370443	0	0	0	0.802	0	0	0	0.173	0.173
ADAMTS15	FMOD	9606.ENSP00000299164	9606.ENSP00000347041	0	0	0	0	0.105	0	0	0.219	0.271
ADAMTS6	MMP2	9606.ENSP00000370443	9606.ENSP00000219070	0	0	0	0	0.073	0.053	0	0.168	0.206
ADAMTS6	FMOD	9606.ENSP00000370443	9606.ENSP00000347041	0	0	0	0	0.056	0	0	0.21	0.222
ADAMTS6	TENM2	9606.ENSP00000370443	9606.ENSP00000427874	0	0	0	0	0.066	0	0	0.199	0.221
ADAMTS6	COL8A2	9606.ENSP00000370443	9606.ENSP00000380901	0	0	0	0	0.048	0.068	0	0.225	0.252
COL8A2	MMP2	9606.ENSP00000380901	9606.ENSP00000219070	0	0	0	0	0.117	0.05	0	0.166	0.24
COL8A2	PLOD3	9606.ENSP00000380901	9606.ENSP00000223127	0	0	0	0	0.073	0.071	0.5	0.095	0.558
COL8A2	ITGB7	9606.ENSP00000380901	9606.ENSP00000267082	0	0	0	0	0	0.051	0	0.205	0.214
COL8A2	FREM3	9606.ENSP00000380901	9606.ENSP00000332886	0	0	0	0	0	0	0	0.197	0.197
COL8A2	EGFLAM	9606.ENSP00000380901	9606.ENSP00000346964	0	0	0	0	0.085	0.114	0	0.069	0.179
COL8A2	FMOD	9606.ENSP00000380901	9606.ENSP00000347041	0	0	0	0	0.238	0.091	0	0.275	0.454
COL8A2	THBS2	9606.ENSP00000380901	9606.ENSP00000355751	0	0	0	0	0.134	0.099	0	0.254	0.367
COL8A2	SLIT2	9606.ENSP00000380901	9606.ENSP00000422591	0	0	0	0	0.072	0.091	0	0.121	0.194
CTSA	PLOD3	9606.ENSP00000361562	9606.ENSP00000223127	0	0	0	0	0.14	0	0	0.064	0.16
CTSA	CTSD	9606.ENSP00000361562	9606.ENSP00000236671	0	0	0	0	0.404	0.259	0	0.633	0.824
CTSA	LOXL4	9606.ENSP00000361562	9606.ENSP00000260702	0	0	0	0	0.077	0.091	0	0.071	0.152
CTSA	NELL1	9606.ENSP00000361562	9606.ENSP00000298925	0	0	0	0	0.077	0.091	0	0.071	0.152
CTSA	THBS2	9606.ENSP00000361562	9606.ENSP00000355751	0	0	0	0	0.079	0.091	0	0.119	0.199
CTSA	RPSA	9606.ENSP00000361562	9606.ENSP00000389351	0	0	0	0	0	0	0	0.182	0.182
CTSD	MMP2	9606.ENSP00000236671	9606.ENSP00000219070	0	0	0	0	0.049	0	0	0.458	0.463
CTSD	SDC1	9606.ENSP00000236671	9606.ENSP00000370542	0	0	0	0	0.062	0	0	0.169	0.187
CTSD	THBS2	9606.ENSP00000236671	9606.ENSP00000355751	0	0	0	0	0.068	0.071	0	0.217	0.264
CTSD	RPSA	9606.ENSP00000236671	9606.ENSP00000389351	0	0	0	0	0.103	0	0	0.213	0.264
EGFLAM	NELL1	9606.ENSP00000346964	9606.ENSP00000298925	0	0	0	0	0.044	0.088	0	0.119	0.165
EGFLAM	VWA1	9606.ENSP00000346964	9606.ENSP00000417185	0	0	0	0	0.061	0.114	0	0.069	0.157
EGFLAM	SLIT2	9606.ENSP00000346964	9606.ENSP00000422591	0	0	0	0.552	0.094	0.045	0	0.135	0.186
EGFLAM	SDC1	9606.ENSP00000346964	9606.ENSP00000370542	0	0	0	0	0	0	0	0.196	0.196
EGFLAM	GPC5	9606.ENSP00000346964	9606.ENSP00000366267	0	0	0	0	0	0	0	0.196	0.196
EGFLAM	FMOD	9606.ENSP00000346964	9606.ENSP00000347041	0	0	0	0	0.177	0.045	0	0.065	0.2
FMOD	MMP2	9606.ENSP00000347041	9606.ENSP00000219070	0	0	0	0	0.193	0	0	0.311	0.421
FMOD	PLOD3	9606.ENSP00000347041	9606.ENSP00000223127	0	0	0	0	0	0.045	0	0.147	0.151
FMOD	LOXL4	9606.ENSP00000347041	9606.ENSP00000260702	0	0	0	0	0.074	0.099	0	0.132	0.212
FMOD	NELL1	9606.ENSP00000347041	9606.ENSP00000298925	0	0	0	0	0.087	0.099	0	0.125	0.217
FMOD	GPC5	9606.ENSP00000347041	9606.ENSP00000366267	0	0	0	0	0	0.051	0	0.187	0.195
FMOD	SDC1	9606.ENSP00000347041	9606.ENSP00000370542	0	0	0	0	0.056	0.086	0	0.293	0.336
FMOD	THBS2	9606.ENSP00000347041	9606.ENSP00000355751	0	0	0	0	0.183	0.099	0	0.368	0.495
FREM3	NELL1	9606.ENSP00000332886	9606.ENSP00000298925	0	0	0	0	0.084	0.08	0	0.08	0.156
FREM3	RIC8A	9606.ENSP00000332886	9606.ENSP00000325941	0	0	0	0	0	0	0	0.152	0.151
FREM3	TENM2	9606.ENSP00000332886	9606.ENSP00000427874	0	0	0	0	0.223	0	0	0	0.223
GPC5	PLOD3	9606.ENSP00000366267	9606.ENSP00000223127	0	0	0	0	0	0	0	0.181	0.181
GPC5	TENM2	9606.ENSP00000366267	9606.ENSP00000427874	0	0	0	0	0.067	0	0	0.2	0.222
GPC5	SDC1	9606.ENSP00000366267	9606.ENSP00000370542	0	0	0	0	0	0.127	0.4	0.433	0.677
ITGB7	SDC1	9606.ENSP00000267082	9606.ENSP00000370542	0	0	0	0	0	0.046	0	0.309	0.312
ITGB7	THBS2	9606.ENSP00000267082	9606.ENSP00000355751	0	0	0	0	0.134	0.069	0.65	0.12	0.718
LOXL4	MMP2	9606.ENSP00000260702	9606.ENSP00000219070	0	0	0	0	0.073	0	0	0.277	0.301
LOXL4	PLOD3	9606.ENSP00000260702	9606.ENSP00000223127	0	0	0	0	0.074	0.045	0	0.373	0.398
LOXL4	VWA1	9606.ENSP00000260702	9606.ENSP00000417185	0	0	0	0	0	0.091	0	0.187	0.229
MMP2	RPSA	9606.ENSP00000219070	9606.ENSP00000389351	0	0	0	0	0.069	0	0	0.223	0.245
MMP2	SLIT2	9606.ENSP00000219070	9606.ENSP00000422591	0	0	0	0	0.084	0	0	0.213	0.248
MMP2	SDC1	9606.ENSP00000219070	9606.ENSP00000370542	0	0	0	0	0.082	0	0	0.394	0.419
MMP2	PLOD3	9606.ENSP00000219070	9606.ENSP00000223127	0	0	0	0	0.068	0.435	0	0.138	0.507
MMP2	THBS2	9606.ENSP00000219070	9606.ENSP00000355751	0	0	0	0	0.33	0.292	0	0.787	0.89
NELL1	SLIT2	9606.ENSP00000298925	9606.ENSP00000422591	0	0	0	0.552	0.067	0.099	0	0.119	0.195
PLOD3	THBS2	9606.ENSP00000223127	9606.ENSP00000355751	0	0	0	0	0.123	0.045	0	0.127	0.206
RPSA	SDC1	9606.ENSP00000389351	9606.ENSP00000370542	0	0	0	0	0	0	0	0.19	0.19
RPSA	VWA1	9606.ENSP00000389351	9606.ENSP00000417185	0	0	0	0	0	0.113	0	0.161	0.224
SDC1	THBS2	9606.ENSP00000370542	9606.ENSP00000355751	0	0	0	0	0.064	0.07	0.9	0.202	0.921
SDC1	SLIT2	9606.ENSP00000370542	9606.ENSP00000422591	0	0	0	0	0	0.125	0	0.226	0.294
SLIT2	THBS2	9606.ENSP00000422591	9606.ENSP00000355751	0	0	0	0	0.076	0.099	0	0.137	0.219
