# Supplementary material for: Development of prognostic model incorporating a ferroptosis/cuproptosis-related signature and mutational landscape analysis in muscle-invasive bladder cancer
Source: BMC Cancer. 2024 Aug 6;24:958. doi: 10.1186/s12885-024-12741-5 (PMC11302292; doi:10.1186/s12885-024-12741-5)
Supplement: Supplementary file 9 — Supplementary Material 9. [file 12885_2024_12741_MOESM9_ESM.xlsx]

## Sheet: Univariate Cox
Additional file 9: Table S10. Differentially expressed ferroptosis-related genes (DEFRGs) and cuproptosis-related genes (DECRGs) associated with overall survival (OS) identified univariate Cox’s regression analysis
Characteristics	HR [95% CI for HR]	p	C-index	Type
AOC3	1.101 [1.001–1.210]	0.0469517	0.542	Adverse gene
MEG3	1.154 [1.007–1.322]	0.0386839	0.54	Adverse gene
EGR1	1.115 [1.012–1.229]	0.0277734	0.547	Adverse gene
SCD	1.128 [1.019–1.248]	0.0200642	0.564	Adverse gene
CAV1	1.112 [1.020–1.213]	0.0164163	0.57	Adverse gene
CDO1	1.167 [1.030–1.322]	0.0152032	0.555	Adverse gene
CREB5	1.249 [1.052–1.483]	0.0109421	0.571	Adverse gene
DDR2	1.169 [1.038–1.316]	0.00979624	0.549	Adverse gene
MT1A	1.119 [1.028–1.217]	0.00897105	0.564	Adverse gene
ZEB1	1.206 [1.048–1.388]	0.00879611	0.552	Adverse gene
