# Supplementary material for: Development of prognostic model incorporating a ferroptosis/cuproptosis-related signature and mutational landscape analysis in muscle-invasive bladder cancer
Source: BMC Cancer. 2024 Aug 6;24:958. doi: 10.1186/s12885-024-12741-5 (PMC11302292; doi:10.1186/s12885-024-12741-5)
Supplement: Supplementary file 10 — Supplementary Material 10. [file 12885_2024_12741_MOESM10_ESM.xlsx]

## Sheet: Multivariate Cox
Additional file 10: Table S12. The multivariate Cox’s regression coefficients for the three hub genes
Characteristic	Coefficient	HR [95% CI for HR]	p	Type
DDR2	0.16029	1.174 [1.035–1.332]	0.012781	Adverse gene
MT1A	0.12655	1.135 [1.036–1.244]	0.00668115	Adverse gene
SCD	0.18362	1.202 [1.077–1.340]	0.000984121	Adverse gene
