# Supplementary material for: Development of prognostic model incorporating a ferroptosis/cuproptosis-related signature and mutational landscape analysis in muscle-invasive bladder cancer
Source: BMC Cancer. 2024 Aug 6;24:958. doi: 10.1186/s12885-024-12741-5 (PMC11302292; doi:10.1186/s12885-024-12741-5)
Supplement: Supplementary file 11 — Supplementary Material 11. [file 12885_2024_12741_MOESM11_ESM.xlsx]

## Sheet: Age Group
Additional file 13. Associations between the expression level of the hub genes and risk score and independent demographic and clinical predictors
Table S12. Associations between the expression level of the hub genes and risk score and age group
Characteristic	Overall	< 60	≥ 60	t/W	p	Test
n (%)	384	85 (22.14)	299 (77.86)
Risk_score, mean ± SD	1.96 ± 0.39	1.79 ± 0.42	2.00 ± 0.36	-4.217	< 0.0001	Welch’s two sample t-test
SCD, mean ± SD	7.39 ± 1.50	7.02 ± 1.42	7.50 ± 1.51	-2.723	< 0.0001	Student’s two sample t-test
DDR2 , median [IQR]	2.18 [1.28, 3.15]	1.54 [1.05, 2.49]	2.29 [1.41, 3.25]	9675.5	0.0008	Wilcoxon’s rank-sum test
MT1A , median [IQR]	1.39 [0.58, 2.68]	0.91 [0.39, 2.12]	1.48 [0.63, 2.82]	10383	0.0100	Wilcoxon’s rank-sum test

## Sheet: T Stage
Table S14. Associations between the expression level of the hub genes and risk score and T stage
Characteristic	Overall	T2	T3/T4	t/W	p	Test
n (%)	384	141 (36.72)	243 (63.28)
Risk_score, mean ± SD	1.96 ± 0.39	1.83 ± 0.39	2.03 ± 0.37	-4.984	< 0.0001	Welch’s two sample t-test
SCD, mean ± SD	7.39 ± 1.50	7.35 ± 1.57	7.42 ± 1.47	-0.465	< 0.0001	Student’s two sample t-test
DDR2 , median [IQR]	2.18 [1.28, 3.15]	1.50 [1.05, 2.38]	2.47 [1.57, 3.34]	11027.5	< 0.0001	Wilcoxon’s rank-sum test
MT1A , median [IQR]	1.39 [0.58, 2.68]	0.91 [0.35, 2.24]	1.60 [0.79, 2.92]	13226	0.0002	Wilcoxon’s rank-sum test

## Sheet: Lymph Node Status
Table S15. Associations between the expression level of the hub gene and risk score and lymph node status
Characteristic	Overall	Negative or unclear	Positive	t/W	p	Test
n (%)	384	257 (66.93)	127 (33.07)
Risk_score, mean ± SD	1.96 ± 0.39	1.91 ± 0.40	2.04 ± 0.34	-3.339	< 0.0001	Welch’s two sample t-test
SCD, mean ± SD	7.39 ± 1.50	7.29 ± 1.46	7.60 ± 1.57	-1.834	< 0.0001	Student’s two sample t-test
DDR2 , median [IQR]	2.18 [1.28, 3.15]	1.92 [1.16, 2.97]	2.51 [1.66, 3.33]	12781.5	0.0005	Wilcoxon’s rank-sum test
MT1A , median [IQR]	1.39 [0.58, 2.68]	1.30 [0.52, 2.70]	1.41 [0.74, 2.62]	15523.5	0.4366	Wilcoxon’s rank-sum test
