# Supplementary material for: Development of prognostic model incorporating a ferroptosis/cuproptosis-related signature and mutational landscape analysis in muscle-invasive bladder cancer
Source: BMC Cancer. 2024 Aug 6;24:958. doi: 10.1186/s12885-024-12741-5 (PMC11302292; doi:10.1186/s12885-024-12741-5)
Supplement: Supplementary file 12 — Supplementary Material 12. [file 12885_2024_12741_MOESM12_ESM.xlsx]

## Sheet: Low
Additional file 12. Significantly amplified and deleted regions with corresponding gene symbols identified by GISTIC in patients stratified by risk score levels
Table S16. Significantly amplified and deleted regions with corresponding gene symbols identified by GISTIC in TCGA patients with low risk score level
Chromosome	Start	End	Alteration Type	-log10(q-value)	Gistic Score	Symbol
Chr 1	10450839	10479126	Deletion	1.04281	0.101463	CORT, ENSG00000203469, CENPS-CORT, DFFA, PEX14
Chr 1	10488555	10512505	Deletion	1.17775	0.105431	PEX14
Chr 1	26539056	26595131	Deletion	1.16404	0.105431	MIR1976, RN7SL679P, Y_RNA, RPS6KA1
Chr 1	26597086	26656973	Deletion	1.18386	0.105998	RNU7-29P, ENSG00000289452, ENSG00000238316, ENSG00000235069, ENSG00000229247
Chr 1	26686917	26746804	Deletion	1.18386	0.105998	ENSG00000260063, ENSG00000290006, ARID1A
Chr 1	26756785	26801082	Deletion	1.23965	0.107698	PIGV, ARID1A
Chr 1	26810718	26839627	Deletion	1.07067	0.102597	RN7SL165P, ENSG00000287810, ZDHHC18
Chr 1	26849263	26868536	Deletion	1.04795	0.10203	SFN, ZDHHC18
Chr 1	26878172	26887808	Deletion	1.07704	0.102597	ENSG00000226698, ENSG00000289554, GPN2
Chr 1	26897444	26907080	Deletion	1.05878	0.10203	GPATCH3, NUDC
Chr 1	26916717	27103306	Deletion	1.06629	0.102597	RPL12P13, RPL32P6, OSTCP2, TENT5B, NUDC, KDF1, TRNP1, SLC9A1
Chr 1	27112954	27150006	Deletion	1.13136	0.104297	SLC9A1
Chr 1	27150822	27176950	Deletion	1.11718	0.10373	ENSG00000229985, SLC9A1
Chr 1	27185659	27225524	Deletion	1.13766	0.104297	CHCHD3P3, NPM1P39, SNRPEP7
Chr 1	39460050	39550823	Amplification	0.621624	0.190782	OXCT2P1, BMP8A, PPIEL, PPIEL, MACF1
Chr 1	39551242	39729150	Amplification	0.73867	0.199548	SNORA55, ENSG00000225903, ENSG00000225333, RNU7-121P, PPIEL, PPIEL, PABPC4, PABPC4-AS1, HEYL, NT5C1A, HPCAL4, PPIE
Chr 1	39729878	39745035	Amplification	0.863962	0.208878	ENSG00000289711, PPIE
Chr 1	39746763	39753328	Amplification	1.11676	0.225455	PPIE
Chr 1	39754533	39847895	Amplification	1.3308	0.237024	OXCT2, ENSG00000261798, ENSG00000229213, ENSG00000284719, BMP8B, BMP8B-AS1, LINC02811, PPIE, TRIT1
Chr 1	39857153	39925286	Amplification	1.78657	0.261825	Y_RNA, MYCL, MYCL-AS1, TRIT1
Chr 1	39929240	40025973	Amplification	1.90342	0.267412	Y_RNA, ENSG00000228477, MFSD2A
Chr 1	40027464	40040635	Amplification	1.65966	0.255066	CAP1
Chr 1	40043227	40169724	Amplification	2.32243	0.287299	OAZ1P1, CAP1, PPT1, RLF
Chr 1	40178268	40181503	Amplification	2.48091	0.294591	RLF
Chr 1	40183029	40234011	Amplification	2.71271	0.304893	RLF
Chr 1	40235492	40370747	Amplification	2.76281	0.3075	TMCO2, ZMPSTE24-DT, ENSG00000231296, ENSG00000227311, ENSG00000213172, ZMPSTE24, COL9A2, RLF, SMAP2
Chr 1	40377907	40455040	Amplification	2.91107	0.314372	ENSG00000290111, ENSG00000284677, ZFP69B, SMAP2
Chr 1	40455743	40531857	Amplification	2.76281	0.3075	ENSG00000260920, ENSG00000279667, EXO5, ENSG00000227278, ENSG00000238186, ZFP69B, ZFP69, ZNF684, EXO5-DT
Chr 1	40534253	40534842	Amplification	2.54112	0.297198	ZNF684
Chr 1	40539076	40555802	Amplification	1.95075	0.27011	ZNF684
Chr 1	40558511	40761848	Amplification	2.19445	0.281146	ENSG00000236505, GTF2F2P2, NFYC-AS1, MIR30E, MIR30C1, ENSG00000286838, ENSG00000287743, ENSG00000237899, RIMS3, NFYC
Chr 1	40762754	40821498	Amplification	2.03594	0.273854	RN7SL326P, KCNQ4, NFYC
Chr 1	40829628	40872623	Amplification	2.36708	0.289199	ENSG00000229528, KCNQ4, CITED4
Chr 1	40874004	40961567	Amplification	2.58466	0.298983	ENSG00000229528, ENSG00000228940, UBE2V1P8, ENSG00000286668
Chr 1	40975260	41115178	Amplification	2.36708	0.289199	SLFNL1, RPL23AP17, CTPS1, SLFNL1-AS1, SCMH1
Chr 1	41127976	41246301	Amplification	2.18011	0.281047	SCMH1-DT, SCMH1, ENSG00000287400
Chr 1	41255120	41398582	Amplification	1.61117	0.252343	RPL36AP9, ENSG00000286640, FOXO6-AS1, SCMH1-DT, ENSG00000291157, FOXO6, ENSG00000287400
Chr 1	41402856	41542887	Amplification	1.73724	0.258827	RNA5SP45, ENSG00000230881, ENSG00000230638, EDN2, HIVEP3
Chr 1	41546976	41546976	Amplification	1.96479	0.271058	HIVEP3
Chr 1	41551292	41639761	Amplification	1.52049	0.247743	ENSG00000284895, HIVEP3
Chr 1	41650299	41949628	Amplification	1.16381	0.228354	HIVEP3
Chr 1	41953745	42089725	Amplification	1.03103	0.219883	ENSG00000287587, HNRNPFP1, HIVEP3
Chr 1	42090554	42265249	Amplification	0.80935	0.204781	ENSG00000228776, GUCA2B, GUCA2A, FOXJ3
Chr 1	42266977	42493047	Amplification	0.630798	0.191209	ENSG00000235002, RPS3AP11, RIMKLA, ZMYND12, FOXJ3, ENSG00000227527, PPCS, CCDC30
Chr 1	42567679	42668743	Amplification	0.662233	0.193844	RNU6-536P, ENSG00000236180, PPIH, ENSG00000285728, CCDC30
Chr 1	119720611	119774383	Amplification	1.1971	0.229968	HMGCS2, PHGDH
Chr 1	119776984	120072082	Amplification	1.34144	0.237845	NBPF7P, PFN1P9, NOTCH2P1, ADAM30, REG4, NOTCH2
Chr 1	120073303	120365753	Amplification	1.43651	0.243121	ENSG00000273406, RNU6-465P, 7SK, ENSG00000223804, U1, SEC22B, ENSG00000274642, NOTCH2, ENSG00000290569
Chr 1	120373410	120521760	Amplification	1.59862	0.251724	PFN1P2, ENSG00000290999, NBPF8, PDE4DIPP2
Chr 1	120522601	120523902	Amplification	0.956888	0.215319	ENSG00000290999, PDE4DIPP2
Chr 1	120523955	120523955	Amplification	1.10669	0.22496	ENSG00000290999, PDE4DIPP2
Chr 1	120527361	120527361	Amplification	1.30478	0.236058	ENSG00000290999, PDE4DIPP2
Chr 1	149881398	149884927	Amplification	8.12081	0.517593	H2BC21
Chr 1	149885583	149890533	Amplification	8.12081	0.517699	H2BC21, H2AC20, H2AC21, BOLA1
Chr 1	149898951	149987641	Amplification	8.31829	0.524659	SF3B4, BOLA1, SV2A, MTMR11, OTUD7B
Chr 1	149989434	150043544	Amplification	8.39271	0.527975	OTUD7B
Chr 1	150049429	150092942	Amplification	8.24313	0.521997	RPL6P31, ENSG00000285184, VPS45
Chr 1	150093758	150120703	Amplification	8.37925	0.527317	VPS45
Chr 1	150127104	150345470	Amplification	8.13943	0.518166	RN7SL480P, RNU2-17P, ENSG00000276110, APH1A, ENSG00000289041, CIART, PLEKHO1, LINC02988, ANP32E, CA14, C1orf54, MRPS21, VPS45, PRPF3
Chr 1	150466925	150495163	Amplification	9.39787	0.56241	MIR6878, TARS2, RPRD2
Chr 1	150496856	150496856	Amplification	10.152	0.587085	TARS2
Chr 1	150506263	150506263	Amplification	10.7691	0.607052	TARS2
Chr 1	150516761	150545624	Amplification	12.1959	0.65256	FALEC
Chr 1	150563314	150600181	Amplification	12.4987	0.661905	RN7SL473P, RN7SL600P, ENSG00000290074, MCL1
Chr 1	150607675	150659173	Amplification	12.1544	0.651306	U4, ENSG00000288880, GOLPH3L, ENSA
Chr 1	150660031	150668260	Amplification	12.2394	0.653745	GOLPH3L
Chr 1	150668314	150853058	Amplification	12.1436	0.650822	RNU6-1042P, ENSG00000236713, UBE2D3P3, RNU6-1309P, GOLPH3L, HORMAD1, CTSK, CTSS, ARNT
Chr 1	150856391	150859142	Amplification	11.9976	0.645804	ARNT
Chr 1	150862023	150879471	Amplification	11.1255	0.619036	ARNT
Chr 1	150879928	150992057	Amplification	10.4549	0.597007	RPS27AP6, CYCSP51, ENSG00000259357, ENSG00000231073, CTXND2, SETDB1, CERS2, ANXA9
Chr 1	151004320	151008266	Amplification	10.2685	0.590794	MINDY1
Chr 1	151008928	151009719	Amplification	10.508	0.59884	PRUNE1
Chr 1	151014134	151072259	Amplification	9.94725	0.580305	RNU6-884P, C1orf56, PRUNE1, BNIPL, CDC42SE1, MLLT11, GABPB2
Chr 1	151088179	151302074	Amplification	10.1367	0.586443	RPS29P29, ENSG00000261168, ENSG00000289288, LYSMD1, ZNF687-AS1, RN7SL444P, GABPB2, SEMA6C, TNFAIP8L2, SCNM1, TMOD4, VPS72, PIP5K1A, ZNF687, PI4KB, PSMD4
Chr 1	151302843	151331927	Amplification	10.5451	0.599931	ENSG00000273481, PI4KB
Chr 1	151409502	151423932	Amplification	10.8527	0.609757	POGZ
Chr 1	151428605	151529935	Amplification	11.2553	0.622757	RNY4P25, ENSG00000252840, POGZ, CGN
Chr 1	151535916	151662113	Amplification	11.489	0.630269	MIR554, ENSG00000223861, ENSG00000250734, RNU6-1062P, TUFT1, ENSG00000232536, CGN, SNX27
Chr 1	151662727	151715857	Amplification	11.8101	0.64023	ENSG00000227045, CELF3, RIIAD1, SNX27
Chr 1	151720208	151850072	Amplification	11.8725	0.642197	RNU6-662P, ENSG00000269621, ENSG00000236940, MRPL9, ENSG00000232937, ENSG00000268288, TDRKH-AS1, ENSG00000269489, LINGO4, C2CD4D, Y_RNA, THEM5, RIIAD1, OAZ3, ENSG00000249602, RORC, C2CD4D-AS1, TDRKH
Chr 1	151853612	151950290	Amplification	10.9687	0.613981	THEM5, KRT8P28, THEM4, ENSG00000285651, ENSG00000286581
Chr 1	151951536	151984972	Amplification	10.6284	0.602338	S100A10, ENSG00000286581
Chr 1	151986627	151993065	Amplification	10.3306	0.592992	S100A10
Chr 1	151993500	152005722	Amplification	10.7083	0.605149	S100A10, ENSG00000229021
Chr 1	152006332	152030276	Amplification	10.2895	0.59166	NBPF18P, ENSG00000229021
Chr 1	152039711	152052255	Amplification	10.3517	0.593619	ENSG00000229021, S100A11
Chr 1	152059580	152159961	Amplification	8.94649	0.547413	SPTLC1P4, ENSG00000285818, TCHHL1, ENSG00000226716, TCHH, RPTN, PUDPP2
Chr 1	152161103	152466967	Amplification	8.43252	0.529468	CCDST, HMGN3P1, CRNN, HRNR, FLG2, PUDPP2, FLG-AS1, FLG
Chr 1	152482801	152517845	Amplification	9.02169	0.550266	LCE5A, CRCT1
Chr 1	152591024	152613752	Amplification	9.56154	0.567865	LCE3C
Chr 1	152613979	152725629	Amplification	8.98458	0.548518	LCE3B, LCE3A, LCEP4, LCEP3, LCE2D, LCE2C, LCE2B, LCE4A, C1orf68, LCE2A
Chr 1	152734390	152750742	Amplification	8.46589	0.530919	LCEP2, LCEP1
Chr 1	152778576	152828434	Amplification	9.12067	0.55335	LCE1E, LCE1C, LCE1B, LCE1A, LCE1D
Chr 1	152833871	152846525	Amplification	9.43767	0.56404	LCE6A
Chr 1	152847892	152875853	Amplification	9.7617	0.574033	LCE7A
Chr 1	152881689	152895358	Amplification	9.58183	0.568501	SMCP
Chr 1	152899244	152906577	Amplification	9.17855	0.5555	ENSG00000289062
Chr 1	152913879	152941715	Amplification	8.37925	0.527542	LINC01527
Chr 1	152941933	152952481	Amplification	8.13943	0.518693	SPRR5, LINC01527
Chr 1	152953552	152975258	Amplification	7.99085	0.513382	SPRR4
Chr 1	152976474	152989321	Amplification	7.34995	0.490951	SPRR1A
Chr 1	153001230	153128898	Amplification	7.77881	0.505613	SPRR3, ENSG00000252920, ENSG00000234262, SPRR1B, SPRR2D, SPRR2A, SPRR2B, SPRR2E, SPRR2F
Chr 1	153129417	153294023	Amplification	8.04681	0.515265	SPRR2C, SPRR2G, LELP1, PRR9, RPLP0P4, LORICRIN, ENSG00000229699
Chr 1	153294398	153375384	Amplification	8.30049	0.524472	RNU6-160P, S100A9, S100A12, PGLYRP3, PGLYRP4
Chr 1	153377503	153418655	Amplification	7.47595	0.495618	LAPTM4BP1, S100A8, S100A15A, S100A7A
Chr 1	153420475	153472285	Amplification	6.98016	0.47761	S100A7P1, S100A7L2, S100A7, S100A7A
Chr 1	153495465	153532120	Amplification	6.14821	0.446689	RN7SL44P
Chr 1	153532930	153581267	Amplification	5.87052	0.435998	S100A6, S100A5, S100A4, S100A3, ENSG00000238279, S100A2
Chr 1	153586557	153659108	Amplification	5.64877	0.427648	S100A16, S100A13, S100A1, CHTOP, SNAPIN, ENSG00000285867, ENSG00000271853, ENSG00000272030, S100A14
Chr 1	153659732	153774276	Amplification	5.48315	0.421242	SNAPIN, MIR8083, RN7SL372P, GEMIN2P1, Y_RNA, ENSG00000233222, ILF2, NPR1, INTS3, ENSG00000243613
Chr 1	153774683	153860241	Amplification	5.76717	0.431827	SLC27A3, Y_RNA, ENSG00000291199, ENSG00000223599, ENSG00000231827, INTS3, GATAD2B
Chr 1	153862479	153904606	Amplification	4.99189	0.401275	ENSG00000236327, GATAD2B
Chr 1	153910293	153997346	Amplification	4.80721	0.394281	ENSG00000289935, CRTC2, MIR6737, ENSG00000282386, ENSG00000273026, CREB3L4, JTB-DT, RAB13, RPS27, ENSG00000231416, ENSG00000284738, DENND4B, SLC39A1, ENSG00000285779, JTB, ENSG00000285641, GATAD2B, NUP210L
Chr 1	153999135	154151068	Amplification	4.94103	0.399453	RNU6-179P, RPS7P2, MIR5698, NUP210L
Chr 1	154152429	154292236	Amplification	5.38682	0.416812	RN7SL431P, MIR190B, C1orf43, SNORA58B, HAX1, ENSG00000252682, TPM3, CFAP141, UBAP2L, NUP210L
Chr 1	154302509	154344924	Amplification	5.53224	0.422604	ENSG00000278694, AQP10, RNU7-57P, ATP8B2
Chr 1	154345388	154389822	Amplification	4.889	0.397054	ENSG00000237920, RPSAP17, ATP8B2
Chr 1	154397245	154413738	Amplification	4.74243	0.391465	IL6R, IL6R-AS1
Chr 1	154418879	154497329	Amplification	5.04324	0.403293	ENSG00000273110, IL6R, SHE
Chr 1	154501486	154582833	Amplification	4.65151	0.387168	UBE2Q1-AS1, Chr NB2, ENSG00000233875, SHE, UBE2Q1, ENSG00000286391, ADAR, TDRD10
Chr 1	154584654	155180360	Amplification	4.37549	0.376203	ENSG00000287064, ENSG00000270361, PBXIP1, Metazoa_SRP, ENSG00000271380, SHC1, MIR4258, LENEP, ENSG00000289103, DCST1-AS1, EFNA4, EFNA3, Y_RNA, EFNA1, SLC50A1, HMGN2P18, TRIM46, ADAR, PYGO2, CKS1B, FLAD1, ZBTB7B, DCST2, DCST1, EFNA4-EFNA3, DPM3, KRTCAP2, ENSG00000273088, KCNN3, PMVK, ADAM15
Chr 1	155212267	155333860	Amplification	3.87689	0.355487	MTX1, ENSG00000236263, GBAP1, MTX1P1, SCAMP3, PKLR, RUSC1, GBAP1, GBA1, ENTREP3, CLK2, HCN3, FDPS, RUSC1-AS1
Chr 1	155338788	155583185	Amplification	4.07605	0.364011	MIR555, RNU6-106P, ASH1L-IT1, RNU6-1297P, POU5F1P4, ASH1L-AS1, ENSG00000271267, ASH1L, MSTO1
Chr 1	155587753	155731104	Amplification	4.58967	0.384515	ENSG00000223503, ENSG00000232519, ENSG00000227673, DAP3P1, ENSG00000246203, ENSG00000287839, YY1AP1, MSTO1, DAP3
Chr 1	155733398	155995015	Amplification	4.62201	0.386012	ENSG00000234937, U4, SNORA80E, SCARNA4, SCARNA4, MIR6738, ARHGEF2-AS2, MSTO2P, SYT11, RIT1, KHDC4, RXFP4, ARHGEF2-AS1, DAP3, GON4L, ARHGEF2
Chr 1	155999571	156093861	Amplification	4.40645	0.377488	SSR2, RAB25, ARHGEF2-AS1, ENSG00000285677, UBQLN4, LAMTOR2, MEX3A, ARHGEF2, LMNA
Chr 1	156100049	156154689	Amplification	4.19074	0.36894	SEMA4A, LMNA
Chr 1	156156022	156241701	Amplification	4.01357	0.362007	ENSG00000252236, SEMA4A, SLC25A44, PMF1-BGLAP, PMF1
Chr 1	156247907	156442255	Amplification	3.73243	0.349652	PAQR6, GLMP, VHLL, TSACC, RHBG, ENSG00000237390, MIR9-1, SMG5, TMEM79, CCT3, MIR9-1HG
Chr 1	156443232	156804910	Amplification	3.42507	0.336869	Y_RNA, ENSG00000288835, ENSG00000289593, ENSG00000260460, ENSG00000272971, HAPLN2, BCAN-AS1, ENSG00000272405, NES, ENSG00000237588, CRABP2, ISG20L2, MRPL24, ENSG00000287624, MIR9-1HG, IQGAP3, TTC24, NAXE, GPATCH4, BCAN, BCAN-AS2, ENSG00000285570, ENSG00000223356, METTL25B, MEF2D, HDGF, PRCC
Chr 1	156805697	157059893	Amplification	3.76496	0.351052	MIR765, RN7SL612P, SMU1P1, SH2D2A, NTRK1, INSRR, PEAR1, LRRC71, ARHGEF11
Chr 1	157061550	157198374	Amplification	3.42507	0.336869	CYCSP52, ENSG00000229961, KRT8P45, ETV3L, ETV3, ENSG00000290592
Chr 1	157198432	157272514	Amplification	3.56153	0.342392	ENSG00000284592, ENSG00000228239
Chr 1	157272670	157628376	Amplification	3.70236	0.348334	LINC02772, ENSG00000286005, ENSG00000286073, ENSG00000286151, FCRL4, FCRL5
Chr 1	157629863	157729174	Amplification	4.30853	0.373398	ENSG00000233712, ENSG00000231700, VDAC1P9, ENSG00000236731, ENSG00000227217, FCRL3
Chr 1	157729849	157766322	Amplification	4.40645	0.377449	FCRL2
Chr 1	157766446	157837027	Amplification	4.83937	0.395212	FCRL2, CD5L, FCRL1
Chr 1	157837685	158014071	Amplification	4.77647	0.392601	MRPS21P2, CD5L, ENSG00000236957, ENSG00000291226, KIRREL1
Chr 1	158015727	158263835	Amplification	4.6062	0.385466	KIRREL1-IT1, SMIM42, ELL2P1, CD1D, ENSG00000229914, ENSG00000176320, CD1A, LINC01704, KIRREL1
Chr 1	158265587	158296154	Amplification	5.19382	0.409097	HMGN1P5, CD1C
Chr 1	158300306	158501867	Amplification	5.66506	0.428014	CD1B, CD1E, OR10T2, OR10K2, OR10T1P, EI24P2, OR10R2, OR10R3P, ENSG00000236656, OR10K1
Chr 1	158514529	158550080	Amplification	5.0739	0.404585	HSP90AA3P, OR10R1P, OR6Y1
Chr 1	158550433	158550433	Amplification	5.29778	0.413241	OR6Y1
Chr 1	158557025	158586966	Amplification	5.50007	0.421822	OR10X1, OR6P1
Chr 1	158587390	158612236	Amplification	5.92465	0.438084	OR10Z1, SPTA1
Chr 1	158612548	158649429	Amplification	6.03083	0.441997	SPTA1
Chr 1	158649453	158673965	Amplification	5.85419	0.435626	SPTA1
Chr 1	158674349	158817474	Amplification	5.75216	0.431713	OR6K2, OR6K3, OR6K4P, OR6K5P, OR6K6, OR2AQ1P, OR10AA1P, SPTA1, OR6K1P, OR6N1, OR6N2
Chr 1	158817599	158846076	Amplification	5.94131	0.438789	MNDA
Chr 1	158846099	158889424	Amplification	6.12978	0.446139	PYHIN5P, MNDA
Chr 1	158900275	158933541	Amplification	6.36398	0.454478	PYHIN1
Chr 1	158934313	158972043	Amplification	6.33134	0.452961	PYHIN1
Chr 1	158974600	158986477	Amplification	6.78503	0.469993	PYHIN1
Chr 1	158986835	159037984	Amplification	7.07346	0.480822	PYDC5, IFI16
Chr 1	159040025	159045700	Amplification	8.17159	0.519456	IFI16
Chr 1	159048730	159176687	Amplification	8.33692	0.525404	RAD1P2, IFI16, CADM3, AIM2
Chr 1	159181560	159301845	Amplification	8.17159	0.519853	MPTX1, OR10J2P, CADM3, CADM3-AS1, ACKR1, FCER1A, AIM2
Chr 1	159303804	159315444	Amplification	8.78536	0.541256	OR10J3, FCER1A
Chr 1	159315692	159445509	Amplification	8.93677	0.546675	OR10J7P, OR10J8P, OR10J9P, OR10J1, OR10J4, ENSG00000228560
Chr 1	159445708	159500836	Amplification	9.17855	0.555122	LINC02819, ENSG00000228560
Chr 1	159502336	159559531	Amplification	9.39787	0.56264	OR10J5, ENSG00000231100, ENSG00000289484
Chr 1	159559934	159584337	Amplification	9.29692	0.559253	OR10AE1P, ENSG00000289484
Chr 1	159585560	159590044	Amplification	10.0308	0.582605	APCS
Chr 1	159592683	159640769	Amplification	10.7292	0.605647	OR10J6P
Chr 1	159643744	159676969	Amplification	11.0293	0.615934	ENSG00000276632
Chr 1	159692537	159769735	Amplification	12.4792	0.661118	CRPP1, CRP, ENSG00000235226
Chr 1	159771067	159801969	Amplification	13.4635	0.692435	DUSP23, FCRL6, ENSG00000288775
Chr 1	159803002	160006574	Amplification	13.6945	0.7006	SLAMF8, ENSG00000212161, MIR4259, ENSG00000287040, ENSG00000279430, SLAMF9, FCRL6, ENSG00000256029, SNHG28, VSIG8, ENSG00000272668, CFAP45, ENSG00000290105, TAGLN2, IGSF9, LINC01133, ENSG00000273933, KCNJ10
Chr 1	160010151	160025940	Amplification	13.4821	0.692859	ENSG00000237409, PIGM, KCNJ10
Chr 1	160033143	160136328	Amplification	14.4509	0.723416	IGSF8, ENSG00000225279, KCNJ9, ATP1A2, KCNJ10
Chr 1	160136350	160137502	Amplification	14.1003	0.713241	ATP1A2
Chr 1	160138840	160390570	Amplification	14.1442	0.714706	CASQ1, PEA15, DCAF8-DT, RPSAP18, Y_RNA, NHLH1, ATP1A2, ENSG00000227741, DCAF8, ENSG00000258465, PEX19, SUMO1P3, NCSTN, ATP1A4, COPA
Chr 1	160393001	160431381	Amplification	14.7611	0.733284	VANGL2
Chr 1	160487535	160583742	Amplification	15.7997	0.763419	SLAMF6, ENSG00000234425, CD84
Chr 1	160586227	160681515	Amplification	16.119	0.77269	SETP9, SLAMF1, ENSG00000228863, CD48
Chr 1	160686494	160784190	Amplification	16.6003	0.786968	ENSG00000274562, SLAMF7, ENSG00000275801, ENSG00000228863, CD48
Chr 1	160786670	160852105	Amplification	17.2154	0.804346	PPIAP37, CD244, LY9
Chr 1	160854445	160886563	Amplification	17.468	0.811131	ITLN1, CD244
Chr 1	160893710	160989893	Amplification	18.1615	0.831256	ENSG00000213080, ENSG00000232188, ENSG00000233691, ITLN2, ENSG00000198358
Chr 1	160992303	160996754	Amplification	18.6705	0.845684	F11R
Chr 1	161000449	161012746	Amplification	19.031	0.855142	F11R, ENSG00000270149
Chr 1	161013121	161066590	Amplification	19.3937	0.865223	GLRX5P2, USF1, ENSG00000289121, F11R, ENSG00000270149, TSTD1, ARHGAP30
Chr 1	161074092	161074907	Amplification	18.9337	0.85243	NECTIN4
Chr 1	161078421	161179877	Amplification	18.3876	0.837377	KLHDC9, DEDD, ENSG00000238934, ENSG00000224985, USP21, ENSG00000290115, B4GALT3, PFDN2, NIT1, UFC1, PPOX, NECTIN4, NECTIN4-AS1
Chr 1	161183661	161257678	Amplification	18.0109	0.826179	APOA2, TOMM40L, MIR5187, ADAMTS4, NDUFS2, NR1I3, FCER1G
Chr 1	161262412	161288540	Amplification	17.656	0.81672	PCP4L1
Chr 1	161289538	161382991	Amplification	16.3202	0.778128	MPZ, ENSG00000289106, ENSG00000288670, RRM2P2, CFAP126, SDHC
Chr 1	161384321	161396106	Amplification	15.481	0.754286	ENSG00000289141
Chr 1	161398418	161409230	Amplification	14.9664	0.73861	ENSG00000288093, RNU6-481P, ENSG00000215840, ENSG00000283696, ENSG00000283360
Chr 1	161446128	161446128	Amplification	13.728	0.702249	ENSG00000283360
Chr 1	161658658	161684621	Amplification	13.0698	0.679621	ENSG00000234211, RPL31P11, FCGR2B
Chr 1	161684890	161700679	Amplification	12.8955	0.674202	RPL31P11, Y_RNA
Chr 1	161701256	161967287	Amplification	13.5432	0.694718	RN7SL466P, DUSP12, ENSG00000229808, FCRLA, FCRLB, ATF6-DT, ATF6
Chr 1	161968768	161973410	Amplification	13.051	0.679107	ATF6
Chr 1	161975281	162217721	Amplification	12.7038	0.668629	ENSG00000227818, MIR4654, ENSG00000285636, ATF6, OLFML2B, NOS1AP
Chr 1	162217748	162354036	Amplification	12.1436	0.650684	ENSG00000227094, RNA5SP61, MIR556, NOS1AP
Chr 1	162354506	162672659	Amplification	10.8527	0.609921	SPATA46, ENSG00000289713, SLAMF6P1, UQCRBP2, UAP1-DT, ENSG00000272574, ENSG00000254706, C1orf226, UAP1, NOS1AP, SH2D1B, DDR2, UHMK1
Chr 1	162673571	162973500	Amplification	10.2126	0.589021	RN7SL861P, CCDC190, ENSG00000230739, DDR2, HSD17B7
Chr 1	162975536	163010757	Amplification	10.5864	0.601308	ENSG00000227667
Chr 1	163017709	163120492	Amplification	10.4371	0.596119	RGS4, RGS5
Chr 1	163121244	163291107	Amplification	11.0935	0.617664	ENSG00000225755, ENSG00000237756, RGS5, RGS5-AS1, RGS5, NUF2
Chr 1	163292040	163294528	Amplification	10.4371	0.596119	RGS5, RGS5, NUF2
Chr 1	163295334	163321474	Amplification	10.508	0.598736	RGS5, RGS5, NUF2
Chr 1	163321997	163333143	Amplification	10.7292	0.605766	NUF2
Chr 1	163333429	163398367	Amplification	10.4714	0.597151	NUF2
Chr 1	163405247	163502152	Amplification	10.508	0.598629	ENSG00000225122, RNA5SP62
Chr 1	163502388	163511425	Amplification	9.51971	0.566525	RNA5SP63
Chr 1	163726165	163828842	Amplification	7.68441	0.50228	ENSG00000228289
Chr 1	163874504	163952306	Amplification	8.43252	0.529476	U3
Chr 1	164304686	164407812	Amplification	8.00853	0.513945	NMNAT1P2, RNU5F-6P, HMGB3P6
Chr 1	164446085	164720140	Amplification	6.94566	0.476104	RNU6-171P, ENSG00000269887, Metazoa_SRP, PBX1
Chr 1	164722400	165096015	Amplification	7.4646	0.494963	ENSG00000271917, Y_RNA, RNU6-755P, PBX1-AS1, ENSG00000289408, RPL35AP7, PBX1
Chr 1	165146272	165436456	Amplification	7.16674	0.484039	LMX1A-AS2, LMX1A-AS1, LMX1A, RXRG
Chr 1	165436580	165542180	Amplification	7.38766	0.492118	PRELID1P7, RXRG, LRRC52-AS1
Chr 1	165542623	165680746	Amplification	8.37925	0.527832	ENSG00000237783, Y_RNA, ENSG00000230175, ENSG00000225272, LRRC52, ENSG00000236206, MGST3, LRRC52-AS1, ALDH9A1
Chr 1	165681584	165764934	Amplification	8.22436	0.52189	ENSG00000273365, ENSG00000215838, TMCO1, ALDH9A1
Chr 1	165765014	165826598	Amplification	8.10172	0.517019	ENSG00000230659, TMCO1-AS1, TMCO1
Chr 1	165827221	165842947	Amplification	7.89072	0.510026	UCK2, TMCO1
Chr 1	165843593	165936586	Amplification	8.06434	0.515759	ENSG00000236364, MIR3658, UCK2
Chr 1	165939160	166028795	Amplification	7.99085	0.513399	ENSG00000271527, RPS3AP10
Chr 1	166040282	166052258	Amplification	7.9508	0.512043	RNA5SP64
Chr 1	166053105	166139958	Amplification	7.53275	0.497343	FAM78B-AS1, FAM78B
Chr 1	166141817	166251812	Amplification	8.37925	0.527395	MIR921, ENSG00000230898, FAM78B, ENSG00000229588
Chr 1	166257882	166342072	Amplification	8.1533	0.519295	ENSG00000215835, ENSG00000229588
Chr 1	166342155	166389231	Amplification	7.5493	0.498251	ENSG00000225325
Chr 1	166392303	166472863	Amplification	8.08295	0.516621	ENSG00000225325
Chr 1	166473846	166768173	Amplification	8.36808	0.526647	RPL4P2, FMO7P, LINC01675, FMO8P, FMO9P, FMO9P, FMO10P, FMO11P
Chr 1	166777544	166840659	Amplification	6.9976	0.478505	CNN2P10, FMO11P, POGK
Chr 1	166852243	166879326	Amplification	6.77267	0.469976	DUTP6, TADA1, POGK
Chr 1	166889364	167652272	Amplification	6.91862	0.474902	RNA5SP65, ENSG00000227907, ENSG00000213068, POU2F1-DT, ENSG00000272033, ENSG00000287218, ENSG00000233411, ENSG00000273160, AKR1D1P1, ENSG00000231029, ENSG00000241666, ILDR2, LINC01363, CREG1, MAEL, GPA33, STYXL2, POU2F1, CD247, RCSD1
Chr 1	167654219	167800143	Amplification	6.33134	0.453062	RCSD1, MPZL1
Chr 1	167800910	167834123	Amplification	6.44265	0.457902	ENSG00000250762, ENSG00000232194, ADCY10
Chr 1	167837464	167994119	Amplification	6.07962	0.444252	MPC2, ADCY10, DCAF6
Chr 1	167997135	168068047	Amplification	5.41536	0.417994	MIR1255B2, GCSHP5, DCAF6
Chr 1	168071898	168149501	Amplification	5.15892	0.407938	GPR161, DCAF6
Chr 1	168157888	168404773	Amplification	6.39556	0.455522	RPL34P1, ENSG00000237131, RNU6-1310P, MIR557, ENSG00000283255, TIPRL, SFT2D2, ANKRD36BP1, ENSG00000227722, TBX19, ENSG00000228697
Chr 1	168405235	168562091	Amplification	6.03083	0.441712	ENSG00000283255, QRSL1P1, RPL7AP19, XCL2, ENSG00000228697
Chr 1	168573174	168628678	Amplification	5.75216	0.431674	XCL1, RPL7AP21
Chr 1	168632070	168778182	Amplification	5.517	0.422023	DPT, ENSG00000235736, ENSG00000285622
Chr 1	168781560	168891650	Amplification	5.38682	0.417303	LINC00626, ENSG00000285622
Chr 1	168892146	168982215	Amplification	5.59858	0.425643	SUMO1P2, RPL29P7, ENSG00000287831, LINC00970, ENSG00000285622
Chr 1	168982863	168989553	Amplification	5.36393	0.415617	LINC00970, ENSG00000285622
Chr 1	169009788	169039281	Amplification	5.14095	0.407277	LINC00970, ENSG00000285622
Chr 1	169042581	169085091	Amplification	5.31544	0.413694	ENSG00000287282, RNA5SP66, LINC00970, ENSG00000285622
Chr 1	169085119	169119947	Amplification	5.48315	0.421196	ENSG00000237707, ENSG00000289466, LINC00970, ATP1B1, ENSG00000285622
Chr 1	169123585	169320148	Amplification	6.03083	0.441701	ENSG00000235575, ATP1B1, NME7
Chr 1	169326229	169405850	Amplification	5.8024	0.433755	BLZF1, CCDC181, NME7
Chr 1	169410238	169416319	Amplification	5.64877	0.427338	CCDC181
Chr 1	169416835	169433273	Amplification	5.44629	0.419836	CCDC181
Chr 1	169435992	169477574	Amplification	5.12315	0.406231	ENSG00000234604, CCDC181, SLC19A2
Chr 1	169477812	169597435	Amplification	5.36393	0.415833	ENSG00000213062, F5, SLC19A2, SELP
Chr 1	169610065	169686322	Amplification	5.53224	0.42322	SELP, C1orf112
Chr 1	169687903	170007869	Amplification	5.41536	0.418145	ENSG00000230704, METTL18, RN7SL333P, ENSG00000288139, RN7SL269P, MRPS10P1, SELL, C1orf112, SELE, KIFAP3, SCYL3
Chr 1	170024629	170214312	Amplification	4.63695	0.386889	ENSG00000232959, SIGLEC30P, MIR3119-1, MIR3119-2, ISCUP1, NTMT2, KIFAP3, LINC01681
Chr 1	170222268	170413957	Amplification	5.40282	0.417667	HAUS4P1, LINC01142, LINC01681
Chr 1	170414451	170471185	Amplification	5.76717	0.432449	GORAB-AS1
Chr 1	170479109	170877819	Amplification	5.40282	0.41784	ENSG00000225545, ENSG00000271811, GORAB, ENSG00000235303, PRRX1, GORAB-AS1, ENSG00000231424
Chr 1	170877998	171334813	Amplification	5.06041	0.403507	ENSG00000226552, MIR1295A, MIR1295B, Y_RNA, HMGB1P11, FMO3, FMO6P, FMO2, ENSG00000225243, FMO1, FMO4, MROH9, ENSG00000231424
Chr 1	171335366	171387515	Amplification	4.9237	0.39884	TOP1P1, SRP14P4, FMO4
Chr 1	171388270	171467731	Amplification	5.50007	0.421374	GM2AP2, CYCSP53
Chr 1	171470426	171958964	Amplification	5.37613	0.416421	PFN1P1, RPL4P3, ENSG00000232261, ENSG00000271459, ENSG00000236741, ENSG00000253060, ENSG00000213060, ENSG00000224600, DNM3-IT1, MYOCOS, MYOC, METTL13, PRRC2C, VAMP4, DNM3
Chr 1	171959556	172362801	Amplification	5.56602	0.424265	DNM3OS, MIR214, MIR3120, MIR199A2, ENSG00000287336, DNM3
Chr 1	172365156	172666821	Amplification	5.34823	0.415172	RNU6-157P, RNU6-693P, FASLG, PIGC, C1orf105, SUCO, DNM3
Chr 1	172699579	172748828	Amplification	3.76496	0.351227	SLC25A38P1
Chr 1	172759179	172863101	Amplification	3.19242	0.326931	ENSG00000224228
Chr 1	172873993	172977774	Amplification	3.4383	0.33718	AIMP1P2, ENSG00000224000, ENSG00000224228
Chr 1	172980474	173094569	Amplification	3.04267	0.320297	TNFSF18, ENSG00000224228
Chr 1	173098846	173400062	Amplification	2.91107	0.314591	GOT2P2, ENSG00000226375, ENSG00000232751, ENSG00000231615, TNFSF4
Chr 1	173403055	173427336	Amplification	2.69984	0.304377	PRDX6-AS1
Chr 1	173429782	173429782	Amplification	2.10704	0.277638	PRDX6-AS1
Chr 1	173433585	173526969	Amplification	1.90342	0.26739	PRDX6, PRDX6-AS1, SLC9C2
Chr 1	173529853	173649436	Amplification	1.75055	0.260003	TEX50, ENSG00000238272, ENSG00000285777, ANKRD45, SLC9C2, ENSG00000289426
Chr 1	173649994	173773269	Amplification	1.6345	0.253902	ENSG00000225591, ENSG00000285777, ANKRD45, KLHL20, ENSG00000289426
Chr 1	173779385	173796229	Amplification	1.22042	0.231317	RN7SKP160, KLHL20
Chr 1	173799796	173860182	Amplification	1.65966	0.254792	Y_RNA, DARS2, GAS5, CENPL
Chr 1	173860530	174176217	Amplification	1.77618	0.260807	GAS5-AS1, RNA5SP67, RNA5SP68, RC3H1-DT, RPL30P1, GAS5, ZBTB37, SERPINC1, RC3H1-IT1, RABGAP1L-DT, RC3H1, RABGAP1L
Chr 1	174180031	174467554	Amplification	1.3308	0.237331	ENSG00000237317, GPR52, RABGAP1L
Chr 1	174476714	174795875	Amplification	1.09835	0.223966	BANF1P4, RABGAP1L
Chr 1	174805022	175279298	Amplification	1.376	0.240101	ENSG00000237249, RABGAP1L-IT1, ENSG00000235869, ENSG00000289425, RNU6-307P, ENSG00000287697, CACYBP, Y_RNA, ENTR1P2, ENSG00000230687, RABGAP1L-AS1, MRPS14, KIAA0040, RABGAP1L, NDUFAF4P4, TNN
Chr 1	175279604	175877195	Amplification	1.2938	0.23526	RPS29P4, ENSG00000260990, TNR-IT1, TNR
Chr 1	175877732	175877732	Amplification	1.18383	0.229246	LINC01657
Chr 1	175879489	175893704	Amplification	1.09835	0.224376	LINC01657
Chr 1	175896593	175945568	Amplification	1.22042	0.231681	RPS29P5, LINC02803, COP1
Chr 1	175951088	176008177	Amplification	1.91471	0.268358	SCARNA3, COP1
Chr 1	176012645	176067369	Amplification	1.1971	0.229867	ENSG00000228686, COP1
Chr 1	176070531	176528301	Amplification	0.655704	0.19319	U7, ENSG00000232463, RNU2-12P, ENSG00000227815, ENSG00000231020, MORF4L1P7, COP1-DT, PAPPA2, COP1
Chr 1	176885287	177806838	Amplification	0.655704	0.193354	MIR488, LINC01645, LINC01741, ASTN1, ENSG00000227579, BRINP2
Chr 1	177807335	178269664	Amplification	0.731176	0.199301	ENSG00000276563, RASAL2-AS1, ENSG00000270575, SEC16B, CRYZL2P, ENSG00000227579, CRYZL2P-SEC16B, RASAL2
Chr 1	178269823	178445815	Amplification	0.630798	0.191109	ENSG00000213058, RASAL2
Chr 1	178445959	178621096	Amplification	0.731176	0.198996	Metazoa_SRP, ENSG00000285910, C1orf220, RNA5SP69, CLEC20A, TEX35, RASAL2
Chr 1	178621555	178941607	Amplification	0.630798	0.191109	ENSG00000273384, MIR4424, RALGPS2-AS1, PTPN2P1, SNORA63, ANGPTL1, RALGPS2
Chr 1	180377339	180495670	Amplification	0.647539	0.19245	VDAC1P4, MIR3121, ACBD6
Chr 1	180503573	181127902	Amplification	0.721616	0.198384	Y_RNA, U6, LINC02816, KIAA1614-AS1, ENSG00000251520, ENSG00000270711, ENSG00000289589, OVAAL, KIAA1614, ENSG00000243155, MR1, IER5, XPR1, STX6
Chr 1	181134950	181215213	Amplification	0.789652	0.203952	LINC01732, ENSG00000225359
Chr 1	188672658	188753114	Amplification	0.775326	0.202455	RPS3AP9, ENSG00000237283
Chr 2	139671782	143622935	Deletion	10.6025	0.276047	RPL9P13, ENSG00000223554, RN7SL283P, MTCO1P44, MTND2P19, MTND1P27, ENSG00000277306, MIR7157, COPRSP1, LRRC57P1, Y_RNA, RNU6-904P, RPS16P3, UBE2V1P14, RRN3P4, SFXN4P1, MTCYBP11, MTND6P11, MTND5P24, MTND4LP12, MTND3P9, MTCO3P5, MTATP6P5, MTCO2P5, ENSG00000244125, MTND4P22, ENSG00000257284, ENSG00000283994, LINC01853, KYNU, ENSG00000228655, LRP1B, ARHGAP15
Chr 2	202001582	202035227	Deletion	1.04795	0.10203	ENSG00000289026, ENSG00000273209, FZD7
Chr 2	202041905	202089470	Deletion	1.9662	0.127537	KIAA2012, KIAA2012-AS1
Chr 2	202093395	202116709	Deletion	3.93203	0.168349	KIAA2012, KIAA2012-AS1
Chr 2	202122501	202122501	Deletion	3.98022	0.169483	KIAA2012
Chr 2	202124997	202153846	Deletion	3.99365	0.17005	ENSG00000287041, KIAA2012
Chr 2	202153920	202226222	Deletion	3.28975	0.156446	ENSG00000231903, PSMA2P3, DAZAP2P1, SUMO1, KIAA2012
Chr 2	202235715	202317622	Deletion	2.50879	0.140008	SNORD70, SNORD70B, SNORD11B, SNORD11, ENSG00000286223, SUMO1, NOP58
Chr 2	202327183	202346305	Deletion	1.25342	0.108265	RN7SL753P, PIMREGP1, ENSG00000272966
Chr 2	202355866	202384549	Deletion	1.18998	0.106565	RN7SL40P, ENSG00000289490, BMPR2, ENSG00000273456
Chr 2	202394110	202470598	Deletion	1.21879	0.107131	BMPR2
Chr 2	202480159	202500195	Deletion	1.4734	0.1145	BMPR2
Chr 2	202508861	202569636	Deletion	1.55738	0.117334	RPL13AP12, BMPR2
Chr 2	202578274	202623008	Deletion	1.52847	0.116201	MTCO1P17, MTCO2P17, MTATP6P17, MTCO3P17, MTND3P17, MTND4LP17, MTND4P30, MTCO1P54
Chr 2	202623065	202653318	Deletion	1.58585	0.117901	FAM117B
Chr 2	202662953	202885306	Deletion	1.53972	0.116767	ENSG00000240761, KRT8P15, ICA1L, FAM117B, WDR12
Chr 2	202893950	203058388	Deletion	0.997717	0.100329	KRT8P52, ENSG00000270664, RPL7P14, ENSG00000202059, CARF, WDR12, NBEAL1
Chr 2	203137254	203166829	Deletion	1.00436	0.100329	NBEAL1
Chr 2	204182455	204306586	Deletion	1.26571	0.108832	ENSG00000237271
Chr 2	204316288	204551353	Deletion	1.02181	0.100896	ENSG00000225304, ENSG00000237843, ENSG00000236634, PARD3B
Chr 2	206502020	206613572	Deletion	1.18998	0.105998	ENSG00000228577, ADAM23
Chr 2	206623295	206642742	Deletion	1.17775	0.105431	ENSG00000231653, FAM237A
Chr 2	206652465	206958303	Deletion	1.15828	0.104864	VPS26CP1, Y_RNA, MIR3130-1, MIR3130-2, ENSG00000260171, MDH1B, FASTKD2, DYTN, ENSG00000229321, CPO
Chr 2	206967511	206985925	Deletion	1.20105	0.106565	CPO
Chr 2	207038154	207185698	Deletion	1.03758	0.101463	MIR2355, KLF7-IT1, MIR7845, ENSG00000224342, KLF7, MYOSLID
Chr 2	207195527	207496299	Deletion	1.10087	0.103164	ENSG00000286568, ENSG00000225916, ENSG00000240440, LINC01802, MIR1302-4, ENSG00000224342, MYOSLID, ENSG00000234902, ENSG00000223725
Chr 2	207505745	207515191	Deletion	1.05878	0.10203	ENSG00000223725
Chr 2	207524636	207590757	Deletion	1.02112	0.100896	CREB1, ENSG00000223725, METTL21A
Chr 2	207600203	207633293	Deletion	1.03194	0.101463	CREB1, METTL21A
Chr 2	207662622	207937980	Deletion	1.04281	0.101463	RNU6-664P, PPP1R14BP2, Y_RNA, ENSG00000272851, MIR4775, ENSG00000225111, LINC01857, FZD5, CCNYL1, PLEKHM3
Chr 2	207969920	207979620	Deletion	1.05878	0.10203	PLEKHM3
Chr 2	208045989	208382015	Deletion	1.05878	0.10203	RNA5SP116, RPL12P17, CRYGD, CRYGC, ENSG00000224529, CRYGB, CRYGA, RPSAP27, TPT1P2, IDH1-AS1, MYL6BP1, ARPC1BP1, ENSG00000289422, ENSG00000290929, CRYGEP, C2orf80, IDH1, PIKFYVE, PTH2R
Chr 2	208391875	208460894	Deletion	1.02112	0.100896	PTH2R
Chr 2	208470753	208490473	Deletion	1.05377	0.10203	ENSG00000231896, PTH2R
Chr 2	208500333	208607112	Deletion	1.17775	0.105998	ENSG00000232409, ENSG00000231896, PTH2R
Chr 2	208616901	208636478	Deletion	1.20105	0.106565	PTH2R
Chr 2	208646267	208898972	Deletion	1.81639	0.123569	ENSG00000287662, PTH2R
Chr 2	208908545	208994927	Deletion	3.01569	0.150777	RNA5SP117
Chr 2	209041993	209120258	Deletion	3.03933	0.151344	HSPA8P6
Chr 2	209121610	209170673	Deletion	3.02734	0.150777	CRYGFP
Chr 2	209180485	209366924	Deletion	2.9558	0.149644	MEAF6P1, PKP4P1, ENSG00000289113, ENSG00000286249
Chr 2	209376736	210433474	Deletion	2.99026	0.150211	RNA5SP118, SNAI1P1, ENSG00000272807, RPL6P6, Y_RNA, ENSG00000286249, RPE, KANSL1L-AS1, ENSG00000279317, ACADL, MYL1, LANCL1, UNC80, KANSL1L, LANCL1-AS1, MAP2
Chr 2	210443100	210622915	Deletion	3.05606	0.151344	ENSG00000288732, CPS1-IT1, LANCL1, LANCL1-AS1, CPS1
Chr 2	210632629	210855314	Deletion	2.9443	0.149077	CPS1
Chr 2	211287460	211347235	Deletion	3.37876	0.158146	RPS27P10
Chr 2	211357197	211407010	Deletion	3.1884	0.154178	ERBB4
Chr 2	211416972	211446860	Deletion	3.27767	0.155879	ERBB4
Chr 2	211456822	211466785	Deletion	3.3271	0.157013	ERBB4
Chr 2	211476747	211486710	Deletion	3.44343	0.15928	ERBB4
Chr 2	211488582	211545803	Deletion	3.3271	0.157013	RNA5SP119, ERBB4
Chr 2	211555340	213789274	Deletion	11.4055	0.287384	MTND2P23, MIR548F2, PCED1CP, ENSG00000223373, MIR4776-2, MIR4776-1, ENSG00000286965, ENSG00000270659, SPAG16-DT, MIR4438, MTCO1P46, LINC01878, LINC01953, ENSG00000289002, ENSG00000272519, IKZF2, ERBB4, ENSG00000273118, SPAG16
Chr 2	213793411	214132062	Deletion	11.6369	0.290785	SPAG16
Chr 2	214140885	214143900	Deletion	7.5664	0.231268	SPAG16
Chr 2	214144247	215284108	Deletion	8.12372	0.239203	RPL5P8, ENSAP3, SNORA70I, RPL10P6, LINC02862, VWC2L-IT1, BARD1, ENSG00000227769, ENSG00000197585, VWC2L, ENSG00000286836, SPAG16, SNHG31, ABCA12
Chr 2	215294012	215442575	Deletion	7.23897	0.226166	FN1-DT, ATIC, FN1, ENSG00000286836
Chr 2	215452479	215782692	Deletion	7.41205	0.229	ENSG00000228618, LINC01614, ENSG00000234938, ENSG00000227981, ENSG00000288791, ENSG00000225166, ENSG00000237525, LINC00607
Chr 2	215792626	216007347	Deletion	7.24381	0.226166	ENSG00000216721, ENSG00000227824, ENSG00000226276, LINC00607, MREG, PECR
Chr 2	216016646	216214590	Deletion	7.81054	0.234669	POLHP1, ENSG00000236478, ENSG00000279348, TMEM169, XRCC5, MREG, PECR
Chr 2	216224351	216266200	Deletion	8.26901	0.241471	ENSG00000231092, MARCHF4
Chr 2	216275658	216456983	Deletion	8.39427	0.243738	Y_RNA, ENSG00000290060, ENSG00000233581, SMARCAL1, MARCHF4, SMARCAL1-AS1
Chr 2	216466973	216716721	Deletion	7.92477	0.236369	ENSG00000241520, PSMB3P2, SMARCAL1, RPL37A-DT, LINC01280, ENSG00000225794, IGFBP5, RPL37A, IGFBP2, DIRC3-AS1
Chr 2	216726711	216886549	Deletion	8.28882	0.242037	RPL31P14, RNA5SP120, FABP5P14, ENSG00000231597, TNP1, LINC01921, ENSG00000237479, ENSG00000236295, DIRC3-AS1
Chr 2	216896539	216936499	Deletion	8.32943	0.242604	DIRC3-AS1
Chr 2	216946489	216976459	Deletion	8.39427	0.243738	DIRC3-AS1
Chr 2	216986449	217066368	Deletion	8.22431	0.240904	ENSG00000287498, DIRC3-AS1
Chr 2	217076358	217106327	Deletion	8.41572	0.244305	DIRC3-AS1
Chr 2	217116317	217246186	Deletion	8.18089	0.240337	DIRC3-AS1
Chr 2	217256176	217346085	Deletion	8.28882	0.242037	ENSG00000278004, DIRC3, DIRC3-AS1
Chr 2	217356075	217486062	Deletion	8.40882	0.243738	DIRC3
Chr 2	217495771	217524896	Deletion	8.37397	0.243171	DIRC3
Chr 2	217534604	217563730	Deletion	8.39427	0.243738	DIRC3
Chr 2	217573438	218138059	Deletion	8.41572	0.244305	RPL7L1P9, MIR6809, ENSG00000291236, CXCR2P1, ENSG00000224414, TNS1-AS1, RUFY4, CXCR2, DIRC3, TNS1
Chr 2	218147970	218622788	Deletion	7.98323	0.237503	CXCR1, HMGB1P9, ENSG00000261338, GPBAR1, MIR6513, MIR6810, RPL19P5, CATIP-AS1, ENSG00000288819, ENSG00000273361, MIR26B, RN7SKP38, RNU6-136P, AAMP, PNKD, TMBIM1, CATIP-AS2, SLC11A1, CTDSP1, VIL1, CNOT9, ARPC2, CATIP, USP37, PLCD4
Chr 2	218632723	218811560	Deletion	8.21187	0.240904	RNF25, ENSG00000286154, ZNF142, BCS1L, STK36, TTLL4, CYP27A1, PLCD4
Chr 2	218821496	218910914	Deletion	8.37846	0.243171	MIR9500, RPL23AP31, PRKAG3, WNT6, LINC01494, ENSG00000288898, WNT10A
Chr 2	218920849	218930785	Deletion	8.46479	0.245438	LINC01494, ENSG00000288898
Chr 2	218940720	219069880	Deletion	8.42611	0.244872	KRT8P30, CDK5R2, FEV, CRYBA2, MIR375, IHH, MIR3131, ENSG00000286606, CDK5R2-AS1, LINC00608, ENSG00000224090, CFAP65, NHEJ1
Chr 2	219079815	219109622	Deletion	8.41572	0.244305	RN7SL764P, NHEJ1, ENSG00000280537
Chr 2	219119557	219139428	Deletion	8.46479	0.245438	NHEJ1, ENSG00000280537
Chr 2	219149363	219159298	Deletion	8.42611	0.244872	NHEJ1, ENSG00000280537
Chr 2	219169234	219169234	Deletion	8.33648	0.242604	SLC23A3, ENSG00000280537
Chr 2	219179169	219208975	Deletion	8.41572	0.244305	ENSG00000287529, RETREG2, ZFAND2B
Chr 2	219218911	219248717	Deletion	8.44623	0.244872	ATG9A, GLB1L, STK16, ABCB6, ENSG00000284820, ANKZF1
Chr 2	219258652	219268588	Deletion	8.46479	0.245438	TUBA4A, TUBA4B
Chr 2	219288458	219318264	Deletion	8.41572	0.244305	MIR153-1, PTPRN, ENSG00000230432
Chr 2	219328200	219417618	Deletion	8.25557	0.241471	ENSG00000232789, RESP18, DNPEP, DNPEP-AS1
Chr 2	219427554	219458163	Deletion	8.40882	0.243738	ENSG00000280323, SPEG
Chr 2	219467031	219493633	Deletion	8.41572	0.244305	SPEG, ASIC4-AS1, ENSG00000286143
Chr 2	219502501	219525252	Deletion	8.42611	0.244872	ASIC4-AS1, GMPPA, ASIC4
Chr 2	219535079	219544907	Deletion	8.40882	0.243738	CHPF, ASIC4, TMEM198
Chr 2	219554735	219574390	Deletion	8.37397	0.243171	ENSG00000269068, INHA, OBSL1
Chr 2	219584218	219623529	Deletion	8.35164	0.242604	RN7SKP213, STK11IP
Chr 2	219633357	219672668	Deletion	8.37397	0.243171	ENSG00000267919, SLC4A3
Chr 2	219682496	219761118	Deletion	8.40882	0.243738	DNAJB6P3, RPL23P4, LINC02832
Chr 2	219879051	219908534	Deletion	8.39427	0.243738	LINC01803, MIR4268, ENSG00000286199
Chr 2	219938018	220011092	Deletion	8.20287	0.240337	ENSG00000288902
Chr 2	220021064	220031036	Deletion	8.40882	0.243738	ENSG00000288902
Chr 2	220041008	220080896	Deletion	8.41572	0.244305	ENSG00000225911
Chr 2	220100840	220120783	Deletion	8.41572	0.244305	ENSG00000239498
Chr 2	220130755	220140727	Deletion	8.39427	0.243738	ENSG00000239498, ENSG00000235337
Chr 2	220150699	220160671	Deletion	8.41572	0.244305	ENSG00000239498, ENSG00000235337
Chr 2	220170643	220180615	Deletion	8.39427	0.243738	ENSG00000239498, ENSG00000235337
Chr 2	220190587	220200559	Deletion	8.41572	0.244305	ENSG00000239498, ENSG00000235337
Chr 2	220210531	220294442	Deletion	9.04403	0.253941	ENSG00000239498, ENSG00000235337
Chr 2	220304050	220313658	Deletion	8.89585	0.251674	ENSG00000239498
Chr 2	220323266	220332875	Deletion	9.09051	0.254508	ENSG00000239498
Chr 2	220342483	220355529	Deletion	8.89585	0.251674	ENSG00000239498
Chr 2	220356806	220368265	Deletion	9.06846	0.253941	ENSG00000239498
Chr 2	220376090	220393618	Deletion	9.22787	0.256208	ENSG00000239498
Chr 2	220403249	220451405	Deletion	9.31926	0.257909	ENSG00000236451, ENSG00000239498
Chr 2	220461037	220509193	Deletion	9.27719	0.257342	ENSG00000236451
Chr 2	220518824	220776613	Deletion	9.31926	0.257909	ENSG00000236451
Chr 2	220783862	222442128	Deletion	9.3993	0.259042	ENSG00000232089, ENSG00000286170, TMEM256P2, ENSG00000272944, RPL23P5, LLPHP3, HSPA9P1, RPL23AP28, CCDC140, CT75, Y_RNA, ENSG00000224819, ENSG00000286272, ENSG00000290000, ENSG00000288658, CT75, EPHA4, ENSG00000234446, SGPP2, PAX3
Chr 2	222451756	223141373	Deletion	9.89373	0.265844	NANOGP2, RNU6-619P, GAPDHP49, RRAS2P2, ENSG00000203531, RPL31P17, ATG12P2, ACSL3-AS1, ENSG00000278083, FARSB, ACSL3, SGPP2, MOGAT1, KCNE4
Chr 2	223151182	223151182	Deletion	10.1236	0.269245	KCNE4
Chr 2	223160990	223278693	Deletion	10.1491	0.269812	RN7SL807P, KCNE4
Chr 2	223288502	223416670	Deletion	9.74401	0.264144	HIGD1AP4
Chr 2	223426608	223525993	Deletion	9.91152	0.266411	ENSG00000231189, ENSG00000235610
Chr 2	223535932	223714825	Deletion	10.0702	0.268679	SCG2, MLXP1, AP1S3
Chr 2	223724763	223815413	Deletion	9.89373	0.265844	AP1S3, ENSG00000286239
Chr 2	223825099	223921952	Deletion	10.1491	0.269812	AP1S3, ENSG00000286239, WDFY1
Chr 2	223931637	224468923	Deletion	11.6407	0.290785	MRPL44, ENSG00000228802, USP21P1, ENSG00000228681, ENSG00000274629, ENSG00000286239, WDFY1, SERPINE2, FAM124B
Chr 2	224478514	224704883	Deletion	11.6928	0.291352	ANKRD49P1, CCDC195, CUL3
Chr 2	224714859	224804641	Deletion	11.8058	0.293052	CCDC195, DOCK10
Chr 2	224814617	224834569	Deletion	11.9781	0.29532	DOCK10
Chr 2	224844544	224904399	Deletion	11.8345	0.293619	DOCK10
Chr 2	224914375	225327383	Deletion	15.6297	0.344067	MIR4439, DOCK10
Chr 2	225327572	225610193	Deletion	15.2446	0.338966	NYAP2
Chr 2	225620144	225858976	Deletion	13.4885	0.315726	ENSG00000289265, ENSG00000279015, NYAP2
Chr 2	225918684	226995511	Deletion	13.8748	0.320827	ENSG00000230621, MIR5702, ENSG00000261379, ENSG00000290086, ENSG00000212391, ENSG00000235070, ENSG00000272622, IRS1, RHBDD1
Chr 2	227005419	227583471	Deletion	13.0587	0.310057	SCYGR1, MIR5703, MFF, TM4SF20, COL4A4, COL4A3, MFF-DT, AGFG1
Chr 2	227593364	227682396	Deletion	12.9353	0.308357	SCYGR2, SCYGR10, SCYGR3, ENSG00000236116, SCYGR4, SCYGR5, C2orf83, C2orf83
Chr 2	227692289	227851415	Deletion	12.6399	0.304389	SCYGR6, SCYGR7, SCYGR8, RNA5SP121, SNRPGP8, CCL20, SLC19A3, ENSG00000229172
Chr 2	227861169	228012381	Deletion	12.7368	0.305523	TDGF1P2, ENSG00000272237, DAW1, SPHKAP
Chr 2	228022328	228181481	Deletion	12.8252	0.306656	RNU6-624P, SPHKAP
Chr 2	228330687	228430277	Deletion	12.9143	0.30779	SNF8P1, ENSG00000286772
Chr 2	228439554	228586278	Deletion	15.1624	0.337832	LINC01807
Chr 2	228595987	228722208	Deletion	15.2635	0.339533	ENSG00000228226, LINC01807
Chr 2	228731918	228831703	Deletion	15.0987	0.337265	RPL7L1P10, LINC01807
Chr 2	228841219	229887003	Deletion	14.9335	0.334998	RPL17P14, RN7SKP283, ENSG00000290097, ENSG00000287791, RNU7-9P, ENSG00000235993, PID1, TRIP12, LINC01807, DNER
Chr 2	229887559	230139698	Deletion	13.2577	0.312325	RNU6-613P, RNU6-964P, FBXO36-IT1, RNU6-1027P, RNY4P19, ENSG00000283451, FBXO36, SLC16A14, TRIP12, ENSG00000225963
Chr 2	230147236	230581407	Deletion	13.882	0.321394	ENSG00000279964, RN7SL834P, HMGB1P3, TPM3P8, SP110, SP140L, ENSG00000225963, SP140, SP100, ENSG00000235419
Chr 2	230591393	230771151	Deletion	13.9657	0.321961	ENSG00000289157, LINC01907, BANF1P3, RNU6-268P, CAB39
Chr 2	230781138	230881003	Deletion	14.1597	0.324795	ENSG00000270891, ITM2C, CAB39
Chr 2	230890990	231026559	Deletion	14.2868	0.326495	ENSG00000230385, ENSG00000283164, COX20P2, SPATA3-AS1, GCSIR, SPATA3, GPR55
Chr 2	231036232	231085739	Deletion	14.3138	0.327062	ENSG00000261829, C2orf72, PSMD1
Chr 2	231095189	231095189	Deletion	14.2868	0.326495	PSMD1
Chr 2	231104639	231179251	Deletion	14.2653	0.325929	RNU1-93P, HTR2B, PSMD1
Chr 2	231189172	231419386	Deletion	14.3529	0.327629	RPS28P4, MIR4777, B3GNT7, ENSG00000224376, ARMC9
Chr 2	231429152	231565874	Deletion	14.844	0.333864	ZBTB8OSP2, HIGD2AP1, ENSG00000233538, SNORA75, SNORD20, SNORD82, ENSG00000283312, RNU2-22P, LINC00471, ENSG00000286942, NMUR1, RPL21P35, ENSG00000283491, NCL
Chr 2	231575640	231692830	Deletion	14.5091	0.32933	RPL23AP26, ENSG00000286399, TEX44, RN7SL499P
Chr 2	231702596	231746780	Deletion	15.5706	0.3435	ENSG00000289018, PTMA, U4, MIR1244-1, PDE6D
Chr 2	231747426	231796187	Deletion	16.4456	0.354837	RPL28P2, COPS7B, PDE6D
Chr 2	231805940	231883958	Deletion	16.4781	0.355404	ENSG00000261096, ENSG00000260622, COPS7B
Chr 2	231893710	231922967	Deletion	16.4456	0.354837	NPPC
Chr 2	231932719	231961976	Deletion	16.123	0.350302	DIS3L2
Chr 2	231971728	231991233	Deletion	16.4781	0.355404	DIS3L2, ENSG00000227033
Chr 2	232000985	232039994	Deletion	16.123	0.350302	DIS3L2, ENSG00000227033
Chr 2	232049746	232214653	Deletion	16.5959	0.357104	MIR562, DIS3L2
Chr 2	232224226	232243372	Deletion	17.1921	0.36504	DIS3L2
Chr 2	232252945	232310384	Deletion	17.1618	0.364473	DIS3L2
Chr 2	232319957	232562284	Deletion	17.1921	0.36504	NRBF2P6, ECEL1P3, ENSG00000275157, ALPP, ENSG00000224516, ECEL1P2, ECEL1P2, ECEL1P1, ENSG00000237087, DIS3L2P1, ECEL1, Chr ND, Chr NG, TIGD1, MIR5001, ALPG, ALPI, EIF4E2, DIS3L2, PRSS56
Chr 2	232572130	232581977	Deletion	16.5959	0.357104	EIF4E2, ENSG00000237126
Chr 2	232591824	232633927	Deletion	16.9877	0.362206	ENSG00000237126, EFHD1
Chr 2	232643676	232682673	Deletion	17.0941	0.36334	RN7SL359P, EFHD1
Chr 2	232692422	232770415	Deletion	17.1921	0.36504	EEF1B2P7, ENSG00000241409, KCNJ13, GIGYF2
Chr 2	232780165	232809412	Deletion	17.1618	0.364473	RNU6-107P, GIGYF2
Chr 2	232819161	233023072	Deletion	16.2962	0.35257	Y_RNA, SNORC, ENSG00000222001, NGEF, GIGYF2
Chr 2	233032609	233042146	Deletion	17.4222	0.368441	NEU2
Chr 2	233051684	233206776	Deletion	16.2962	0.35257	ENSG00000289129, RN7SL32P, INPP5D
Chr 2	233216492	233235925	Deletion	17.5678	0.370708	ATG16L1
Chr 2	233245641	233255357	Deletion	17.5925	0.371275	ATG16L1
Chr 2	233265073	233362234	Deletion	17.5678	0.370708	SCARNA5, SCARNA6, ENSG00000259793, ATG16L1, SAG, DGKD
Chr 2	233371950	233391310	Deletion	18.7755	0.387713	Y_RNA, DGKD
Chr 2	233401014	233401014	Deletion	18.7428	0.387147	DGKD
Chr 2	233410717	233420421	Deletion	18.7755	0.387713	DGKD
Chr 2	233420439	233465847	Deletion	18.6617	0.386013	DGKD
Chr 2	233466132	233484173	Deletion	17.9396	0.376377	USP40, DGKD
Chr 2	233493193	233548925	Deletion	18.0538	0.37751	PPFIA1P1, USP40
Chr 2	233558253	233615136	Deletion	17.6718	0.372409	UGT1A12P, UGT1A11P, USP40
Chr 2	233624688	233643790	Deletion	18.2803	0.381478	UGT1A8, UGT1A10
Chr 2	233653342	233732284	Deletion	17.6718	0.372409	RPL17P11, UGT1A5, UGT1A4, UGT1A3, UGT1A8, UGT1A10, UGT1A9, UGT1A7, UGT1A6, ENSG00000224814
Chr 2	233742195	233742195	Deletion	17.5925	0.371275	UGT1A5, UGT1A4, UGT1A3, UGT1A8, UGT1A10, UGT1A9, UGT1A7, UGT1A6
Chr 2	233752105	233801658	Deletion	17.4376	0.368441	ENSG00000248705, ENSG00000178836, UGT1A5, UGT1A4, UGT1A3, UGT1A1, UGT1A8, UGT1A10, UGT1A9, UGT1A7, UGT1A6, MROH2A
Chr 2	233811568	233880089	Deletion	17.0436	0.362773	MSL3P1, ENSG00000279809, HJURP, MROH2A
Chr 2	233917114	234123965	Deletion	16.9801	0.361639	ENSG00000279218, ENSG00000226442, ENSG00000237581, ENSG00000286059, SPP2, TRPM8
Chr 2	234212996	234261168	Deletion	17.4707	0.369008	ENSG00000261298
Chr 2	234290072	234367885	Deletion	17.2791	0.366174	RPS20P12, ENSG00000288040
Chr 2	234377817	234517082	Deletion	17.3126	0.366741	LINC01891, HSPE1P9, ARL4C, ENSG00000228162
Chr 2	234671976	234729505	Deletion	17.1759	0.364473	LINC01173
Chr 2	234739306	234758907	Deletion	15.1547	0.337832	ENSG00000278593
Chr 2	234788310	234947010	Deletion	15.5384	0.342934	ENSG00000235726
Chr 2	234955938	235390481	Deletion	15.4199	0.341233	ENSG00000226542, CEP19P1, ENSG00000235293, SH3BP4
Chr 2	235420118	236386989	Deletion	15.0209	0.336132	AGAP1-IT1, TMSB10P1, RNU7-127P, RN7SL204P, Y_RNA, GBX2, RNU1-31P, ENSG00000270540, ENSG00000222007, ASB18, GBX2-AS1, IQCA1, AGAP1
Chr 2	236396879	236761854	Deletion	14.31	0.327062	RPL3P5, ACKR3, ENSG00000232328, IQCA1
Chr 2	236771799	237043194	Deletion	13.559	0.316293	RNU6-1051P, COPS8-DT
Chr 2	237053065	237100544	Deletion	14.443	0.328763	ENSG00000124835, COPS8, COPS8-DT
Chr 2	237100670	237218224	Deletion	14.1919	0.325362	ENSG00000224844
Chr 2	237227778	237418852	Deletion	13.9694	0.322528	ENSG00000224132, COL6A3
Chr 2	237428406	237976537	Deletion	14.5356	0.329896	ENSG00000222032, MIR6811, RNU6-1140P, PRLH, RAB17-DT, ENSG00000286864, SNORD39, ENSG00000289261, RAB17, ENSG00000227107, RBM44, ENSG00000288857, MLPH, LRRFIP1, RAMP1, UBE2F, UBE2F-SCLY
Chr 2	237986278	238220413	Deletion	13.7077	0.31856	RNU6-1333P, KLHL30-AS1, ERFE, SCLY, ESPNL, KLHL30, ILKAP, UBE2F, UBE2F-SCLY
Chr 2	238230244	238269568	Deletion	13.504	0.315726	LINC02610, ENSG00000225057, HES6, PER2
Chr 2	238279399	238377710	Deletion	13.6474	0.317993	ENSG00000283635, ENSG00000232306, TRAF3IP1, PER2
Chr 2	238387541	238460028	Deletion	13.3177	0.313458	RNU6-234P, ENSG00000229915, ENSG00000274346, TRAF3IP1, ASB1
Chr 2	238488054	238525421	Deletion	13.7077	0.31856	LINC01107
Chr 2	238534763	238586696	Deletion	13.2383	0.312325	LINC01107, LINC01937
Chr 2	238596534	238675235	Deletion	13.559	0.316293	LINC01937
Chr 2	238685073	238694911	Deletion	13.504	0.315726	LINC01937
Chr 2	238704749	238760572	Deletion	13.8763	0.320827	ENSG00000224252, ENSG00000286160, LINC01937
Chr 2	238770477	238859627	Deletion	13.5851	0.316859	ENSG00000226992, ENSG00000286748, TWIST2
Chr 2	238869532	239000182	Deletion	13.5313	0.316293	LINC01940, TWIST2
Chr 2	239043680	239063377	Deletion	13.736	0.319127	HDAC4
Chr 2	239073226	239112622	Deletion	13.6768	0.317993	MIR4441, HDAC4
Chr 2	239122471	239152017	Deletion	13.7672	0.319694	HDAC4
Chr 2	239161866	239211111	Deletion	13.6474	0.317993	ENSG00000287405, HDAC4
Chr 2	239220959	239309599	Deletion	13.5313	0.316293	MIR4269, HDAC4
Chr 2	239319448	239402721	Deletion	15.0356	0.336132	MIR2467, HDAC4-AS1, HDAC4
Chr 2	239412662	239472311	Deletion	14.9689	0.335565	ENSG00000286525
Chr 2	239482253	239800381	Deletion	15.0029	0.336132	ENSG00000288082, ENSG00000286188, ENSG00000227459, ENSG00000259889, LINC02991, ENSG00000220256, ENSG00000286525
Chr 2	239810322	239959445	Deletion	15.1412	0.337832	MIR4786, ENSG00000220256, NDUFA10
Chr 2	239969386	239979328	Deletion	14.5733	0.330463	NDUFA10
Chr 2	239989269	240009152	Deletion	15.1412	0.337832	NDUFA10
Chr 2	240019094	240096492	Deletion	14.5733	0.330463	OR6B2, OR6B3, OR9S24P, NDUFA10
Chr 2	240106405	240126229	Deletion	15.8487	0.346901	OR5S1P
Chr 2	240136142	240215440	Deletion	14.5733	0.330463	COPS9, ENSG00000286325, ENSG00000286183, OTOS
Chr 2	240225353	240235265	Deletion	15.8847	0.347468	ENSG00000227479
Chr 2	240245177	240255090	Deletion	14.5733	0.330463	ENSG00000227479
Chr 2	240284827	240327989	Deletion	14.5733	0.330463	U3
Chr 2	240337329	240724173	Deletion	17.0721	0.36334	MIR149, ENSG00000287049, DUSP28, CAPN10-DT, ENSG00000276949, ENSG00000219159, ENSG00000274977, GPC1, GPC1-AS1, RNPEPL1, CAPN10, GPR35, AQP12B, AQP12A, ANKMY1, KIF1A
Chr 2	240733597	240885050	Deletion	17.5925	0.371275	AGXT, KIF1A
Chr 2	240894317	240959183	Deletion	17.3858	0.367874	MAB21L4, UICLM, CROCC2
Chr 2	240968450	241056014	Deletion	17.5925	0.371275	ENSG00000223991, ENSG00000229996, CROCC2, SNED1, SNED1-AS1
Chr 2	241065372	241080654	Deletion	17.2202	0.365607	MTERF4, SNED1
Chr 2	241080792	241385787	Deletion	17.5647	0.370708	ENSG00000289253, ENSG00000235861, ENSG00000286588, MTERF4, PASK, ANO7, SEPTIN2, ENSG00000223374, ENSG00000288080, SNED1, HDLBP, FARP2, PPP1R7
Chr 2	241385823	241385823	Deletion	17.7398	0.373543	FARP2
Chr 2	241394641	241403459	Deletion	17.7542	0.374109	FARP2
Chr 2	241412276	241412276	Deletion	17.5647	0.370708	FARP2
Chr 2	241421094	241486347	Deletion	17.4222	0.368441	MIR3133, KCTD5P1, FARP2
Chr 2	241496259	241506171	Deletion	17.7542	0.374109	STK25
Chr 2	241516082	241575554	Deletion	17.7398	0.373543	BOK-AS1, BOK
Chr 2	241585466	241625113	Deletion	17.7542	0.374109	THAP4
Chr 2	241635025	241644937	Deletion	17.7398	0.373543	THAP4, ATG4B
Chr 2	241654849	241763880	Deletion	17.4376	0.368441	ENSG00000235351, ENSG00000215692, ENSG00000234793, ATG4B, DTYMK, D2HGDH, ING5
Chr 2	241765872	241815035	Deletion	18.2617	0.380911	ENSG00000215023, D2HGDH, GAL3ST2, ENSG00000224272, NEU4
Chr 2	241844533	241923194	Deletion	18.2617	0.380911	ENSG00000235151, PDCD1, RTP5, FAM240C, LINC01237
Chr 2	241933027	242016889	Deletion	17.7398	0.373543	ENSG00000280119, LINC01238, LINC01237
Chr 2	242022815	242031281	Deletion	18.1387	0.378644	ENSG00000226423, LINC01237
Chr 2	242032045	242051190	Deletion	18.2617	0.380911	ENSG00000287971, LINC01880, LINC01237
Chr 2	242060763	242118199	Deletion	18.1865	0.379778	ENSG00000289556, LINC01238, LINC01880, LINC01881, LINC01237, ENSG00000291147
Chr 2	242127772	242144810	Deletion	18.2617	0.380911	LINC01881, ENSG00000291147
Chr 2	242154763	242174669	Deletion	18.1673	0.379211	ENSG00000291147
Chr 3	2212571	2338394	Amplification	1.69883	0.257194	CNTN4
Chr 3	2340678	2364647	Amplification	1.80064	0.262537	HINT2P1, CNTN4
Chr 3	2364720	2365123	Amplification	1.91471	0.26832	CNTN4
Chr 3	2822150	2976526	Amplification	1.69883	0.256807	CNTN4
Chr 3	2977141	3116438	Amplification	1.44857	0.243618	DNAJC19P4, ENSG00000253049, CNTN4-AS1, IL5RA, CNTN4
Chr 3	3170792	3289092	Amplification	2.19445	0.281159	ENSG00000223727, CRBN
Chr 3	3289538	3382318	Amplification	2.51056	0.296171	ENSG00000223727
Chr 3	3382790	3756585	Amplification	2.4525	0.293185	ENSG00000223727, SUMF1
Chr 3	3760450	3911710	Amplification	2.22084	0.282982	LRRN1, SUMF1
Chr 3	4329655	4396119	Amplification	2.63894	0.30168	SUMF1
Chr 3	4396191	4814895	Amplification	2.74015	0.306212	MRPS10P2, ITPR1-DT, ENSG00000275981, EGOT, ITPR1, ENSG00000235978, SUMF1
Chr 3	4816211	4884817	Amplification	2.48091	0.294652	ITPR1, ENSG00000235978
Chr 3	4885180	4905976	Amplification	2.38054	0.289843	BHLHE40-AS1, ENSG00000235978
Chr 3	4906056	5490242	Amplification	2.58466	0.299221	RNF10P1, UBTFL8, Y_RNA, ENSG00000237566, ENSG00000268509, MIR4790, RN7SL553P, ENSG00000230944, BHLHE40-AS1, ARL8B, ENSG00000233912, EDEM1, BHLHE40
Chr 3	5490593	6152486	Amplification	2.74015	0.306412	ENSG00000229642, ENSG00000226022
Chr 3	6154376	6161454	Amplification	2.82363	0.310566	ENSG00000226022
Chr 3	6167244	6707179	Amplification	2.74996	0.307288	ENSG00000232958, ENSG00000223719, ENSG00000189229, GRM7-AS3, ENSG00000226022
Chr 3	6709275	7060892	Amplification	2.82363	0.310159	MRPS36P1, GRM7-AS2, ENSG00000189229, GRM7-AS3, GRM7
Chr 3	7068642	7084945	Amplification	3.90922	0.357234	GRM7
Chr 3	7085405	7119708	Amplification	3.81088	0.35308	GRM7
Chr 3	7131479	7195671	Amplification	3.47107	0.33836	GRM7
Chr 3	7196043	7217586	Amplification	3.6567	0.346503	GRM7
Chr 3	7221090	7394557	Amplification	4.80721	0.394054	ENSG00000288030, GRM7
Chr 3	7403065	7424212	Amplification	4.74243	0.391642	GRM7
Chr 3	7431958	7558865	Amplification	3.56153	0.342885	GRM7-AS1, GRM7
Chr 3	7559535	7598417	Amplification	4.22427	0.370288	GRM7-AS1, GRM7
Chr 3	7598811	7805209	Amplification	4.50576	0.381265	ENSG00000270207, GRM7
Chr 3	7807429	8050532	Amplification	4.29323	0.373122	LMCD1-AS1
Chr 3	8052822	8219207	Amplification	4.65151	0.387275	ENSG00000228351, LMCD1-AS1
Chr 3	8225760	8457379	Amplification	4.72584	0.390687	ENSG00000231401, RNU4ATAC17P, LMCD1-AS1
Chr 3	8457992	8872231	Amplification	4.77647	0.392934	OR7E122P, ENSG00000224884, ENSG00000291007, OXTR, LMCD1, SSUH2, CAV3, RAD18, LMCD1-AS1
Chr 3	8873397	8985432	Amplification	5.33286	0.414432	ENSG00000281863, ENSG00000199815, RAD18, SRGAP3
Chr 3	8988115	9163267	Amplification	5.97879	0.439788	SRGAP3-AS1, ENSG00000287623, SRGAP3
Chr 3	9163600	9339759	Amplification	5.61389	0.425908	SRGAP3-AS2, SRGAP3-AS3, SRGAP3-AS4, SRGAP3, ENSG00000254485
Chr 3	9340256	9449242	Amplification	5.87052	0.436344	PGAM1P4, THUMPD3-AS1, THUMPD3, SRGAP3, ENSG00000254485, SETD5
Chr 3	9451714	9509390	Amplification	5.61389	0.425908	LHFPL4, SETD5
Chr 3	9514580	9760357	Amplification	5.97879	0.440251	LHFPL4, DUSP5P2, CPNE9, BRPF1, OGG1, CAMK1, MTMR14, ENSG00000287878
Chr 3	9762289	10081545	Amplification	5.69911	0.429748	ENSG00000269886, RPUSD3, JAGN1, RNU6-882P, PRRT3-AS1, CYCSP10, ENSG00000291078, CIDECP1, RNU6-670P, CYCSP11, OGG1, CAMK1, TADA3, ARPC4, CIDEC, IL17RE, IL17RC, ENSG00000288550, CRELD1, PRRT3, EMC3, ENSG00000291224, EMC3-AS1, ENSG00000206567, ARPC4-TTLL3, TTLL3, ENSG00000269982, FANCD2, FANCD2OS
Chr 3	10082929	10187081	Amplification	6.56986	0.462437	VHL, ENSG00000287086, BRK1, FANCD2, FANCD2OS, IRAK2
Chr 3	10308326	10325367	Amplification	5.33286	0.414295	SEC13, ATP2B2
Chr 3	10325750	10355584	Amplification	4.82282	0.394298	MIR378B, ATP2B2
Chr 3	10356146	10391591	Amplification	5.22809	0.410101	ATP2B2
Chr 3	10398905	10604843	Amplification	5.53224	0.42295	ATP2B2-IT1, ATP2B2
Chr 3	10605048	10719543	Amplification	5.26342	0.411536	ATP2B2-IT2, ATP2B2
Chr 3	10722393	10849800	Amplification	4.97485	0.400374	LINC00606, ENSG00000230599, SLC6A11
Chr 3	10851905	10916332	Amplification	5.29778	0.413005	ENSG00000286962, SLC6A11
Chr 3	10919192	10986153	Amplification	5.00927	0.402077	ENSG00000286962, SLC6A11
Chr 3	10991025	11074013	Amplification	5.36393	0.415526	ENSG00000287964, SLC6A1, SLC6A1-AS1
Chr 3	11076597	11211338	Amplification	4.87242	0.396828	ENSG00000288969, ENSG00000287964, ENSG00000285906, HRH1
Chr 3	11213172	11222407	Amplification	6.09415	0.44497	ENSG00000285906, HRH1
Chr 3	11222598	11224420	Amplification	5.76717	0.432339	ENSG00000285906, HRH1
Chr 3	11232554	11376559	Amplification	5.92465	0.438021	CHCHD4P4, ENSG00000226621, HRH1, ATG7
Chr 3	11380590	11439863	Amplification	6.47585	0.459218	ATG7
Chr 3	11442013	11590751	Amplification	6.36398	0.454207	ENSG00000235240, ENSG00000270531, VGLL4, ATG7
Chr 3	11593013	11613878	Amplification	6.47585	0.459231	ENSG00000271716, ENSG00000272483, VGLL4
Chr 3	11614890	11670573	Amplification	6.78503	0.470133	VGLL4
Chr 3	11670680	11731029	Amplification	6.38085	0.455042	VGLL4
Chr 3	11731531	11796917	Amplification	7.70275	0.503185	VGLL4, TAMM41
Chr 3	11797582	11803927	Amplification	8.37925	0.527749	TAMM41
Chr 3	11807882	11868560	Amplification	8.64349	0.536864	FANCD2P2, TAMM41
Chr 3	11874577	11897925	Amplification	8.28252	0.523415	CYCSP12, FANCD2P2
Chr 3	11908038	11943454	Amplification	8.33692	0.525797	ENSG00000251038, MARK2P14
Chr 3	11944696	11956598	Amplification	8.30049	0.524312	RN7SL147P
Chr 3	11998942	12026709	Amplification	10.7292	0.605609	SYN2
Chr 3	12030694	12047233	Amplification	11.4458	0.628788	SYN2
Chr 3	12059009	12059009	Amplification	11.766	0.638814	SYN2
Chr 3	12065357	12065357	Amplification	13.1979	0.683327	SYN2
Chr 3	12065632	12237957	Amplification	13.5432	0.694873	ACTG1P12, MTCO1P5, TIMP4, SYN2, ENSG00000288952
Chr 3	12256455	12259265	Amplification	13.9411	0.708909	GSTM5P1
Chr 3	12264280	12384599	Amplification	15.481	0.753731	ENSG00000225026, PPARG
Chr 3	12387780	12410603	Amplification	15.7072	0.76072	PPARG
Chr 3	12411238	12430839	Amplification	16.0988	0.771478	PPARG
Chr 3	12432620	12477742	Amplification	15.8169	0.763862	PPARG
Chr 3	12478817	12494794	Amplification	15.3681	0.750775	TSEN2
Chr 3	12498401	12498401	Amplification	14.3352	0.720607	TSEN2
Chr 3	12503639	12506702	Amplification	13.0885	0.6804	TSEN2
Chr 3	12514124	12564302	Amplification	11.8302	0.640628	RNU6-377P, TSEN2, MKRN2OS, MKRN2
Chr 3	12568425	12568425	Amplification	11.3815	0.626754	MKRN2
Chr 3	12570050	12609937	Amplification	11.0935	0.617639	Metazoa_SRP, MKRN2, RAF1
Chr 3	12611578	12631817	Amplification	10.9269	0.612214	RAF1
Chr 3	12631852	12665997	Amplification	10.7905	0.608059	ENSG00000290072, RAF1
Chr 3	12670841	12757107	Amplification	10.9078	0.611723	CRIP1P1, TMEM40
Chr 3	12765390	12929926	Amplification	11.1091	0.61853	KRT18P17, ENSG00000272263, RPL32, SNORA7A, ENSG00000250939, TMEM40, CAND2, LINC02022, ENSG00000289809, IQSEC1
Chr 3	12930492	12968104	Amplification	11.0094	0.615264	IQSEC1
Chr 3	12968672	13081649	Amplification	10.6906	0.604826	ENSG00000231362, IQSEC1
Chr 3	13081885	13117999	Amplification	9.21673	0.556684	IQSEC1
Chr 3	13131195	13218281	Amplification	8.91884	0.545925	IQSEC1
Chr 3	13219991	13237064	Amplification	8.58341	0.535024	IQSEC1
Chr 3	13238734	13353015	Amplification	8.35134	0.526412	IQSEC1, NUP210
Chr 3	13355825	13387176	Amplification	9.00184	0.549074	NUP210
Chr 3	13387189	13523057	Amplification	8.90299	0.545538	ENSG00000238138, ENSG00000223398, HDAC11-AS1, NUP210, HDAC11
Chr 3	13527473	13586749	Amplification	8.17159	0.519526	FBLN2
Chr 3	13591893	13647907	Amplification	8.33692	0.525886	FBLN2
Chr 3	13649339	13765910	Amplification	8.17159	0.51968	LINC00620
Chr 3	13768899	13892543	Amplification	7.81703	0.50743	WNT7A
Chr 3	13895187	14014690	Amplification	7.4646	0.494749	VN1R20P, FGD5P1, FGD5P1, TPRXL
Chr 3	14017771	14069631	Amplification	6.16599	0.447229	ENSG00000287059, TPRXL
Chr 3	14073178	14184014	Amplification	6.39556	0.455678	VN1R21P, ENSG00000290044, CHCHD4, TMEM43, ENSG00000268279, LSM3, TPRXL, XPC-AS1, XPC
Chr 3	14184669	14188290	Amplification	6.01204	0.441105	LSM3
Chr 3	14188762	14222571	Amplification	5.58039	0.424652	LSM3
Chr 3	14223115	14349449	Amplification	5.8024	0.433331	LINC01267, ENSG00000255021
Chr 3	14350659	14417266	Amplification	6.04455	0.442683	RNA5SP124, LINC01267, SLC6A6
Chr 3	14421225	14423341	Amplification	5.88756	0.436637	SLC6A6
Chr 3	14425804	14489694	Amplification	5.66506	0.428188	SLC6A6, GRIP2
Chr 3	14495455	14771683	Amplification	4.47398	0.380046	RNU6-905P, RHBDF1P1, LINC02922, ENSG00000230172, ENSG00000283392, CCDC174, GRIP2, C3orf20
Chr 3	14788107	14830469	Amplification	4.66718	0.388059	ENSG00000285969, LINC02011, FGD5
Chr 3	14832229	15052946	Amplification	3.93891	0.358454	NR2C2, MRPS25, FGD5, FGD5-AS1, ENSG00000289750
Chr 3	15052972	15162577	Amplification	4.09147	0.365163	ENSG00000228874, RPS3AP53, NR2C2, MRPS25, COL6A4P1, ENSG00000290932, ENSG00000289750, RBSN
Chr 3	15163199	15186562	Amplification	3.73243	0.349554	COL6A4P1, COL6A4P1
Chr 3	15190257	15227515	Amplification	2.69984	0.304628	CAPN7, COL6A4P1
Chr 3	15236880	15242088	Amplification	2.4248	0.291613	CAPN7
Chr 3	15242179	15264563	Amplification	2.89787	0.313972	SH3BP5-AS1, CAPN7, SH3BP5
Chr 3	15264751	15295364	Amplification	2.74015	0.306102	SH3BP5
Chr 3	15296266	15305895	Amplification	2.18011	0.280855	SH3BP5
Chr 3	15306599	15421146	Amplification	1.87669	0.266134	RNU6-454P, HMGN2P7, METTL6, SH3BP5
Chr 3	15423834	15620027	Amplification	1.92905	0.268898	RNU6-1024P, MIR4270, ENSG00000288077, RN7SL110P, METTL6, EAF1, EAF1-AS1, BTD, COLQ, HACL1
Chr 3	15621143	15691455	Amplification	1.82575	0.263334	BTD, ANKRD28
Chr 3	15696573	15779550	Amplification	1.87669	0.265992	MIR3134, ENSG00000279465, ENSG00000270409, ENSG00000290787, RN7SL4P, BTD, ANKRD28
Chr 3	15794912	15938909	Amplification	0.988666	0.21785	MIR563, IMPDH1P8, ENSG00000287042, ANKRD28
Chr 3	15941538	15967128	Amplification	1.08875	0.223531	ENSG00000287042
Chr 3	15969530	16017998	Amplification	0.996977	0.218105	ENSG00000286689, ENSG00000287042
Chr 3	16023851	16027992	Amplification	0.765118	0.201437	ENSG00000287042
Chr 3	16028111	16214582	Amplification	0.688169	0.195756	GALNT15, ENSG00000287042
Chr 3	16215349	16226730	Amplification	0.826747	0.206192	GALNT15
Chr 3	16227428	16319545	Amplification	0.668581	0.19442	DPH3, ENSG00000270739, ENSG00000271964, GALNT15, OXNAD1, ENSG00000285654, RFTN1
Chr 3	16676969	16730096	Amplification	0.721616	0.198476	CDYLP1, ENSG00000229271
Chr 3	16730916	16864636	Amplification	0.909467	0.212143	PLCL2
Chr 3	16867027	17249603	Amplification	0.78321	0.20274	MIR3714, PLCL2-AS1, PLCL2, ENSG00000285731, TBC1D5
Chr 3	17258953	17717163	Amplification	0.662233	0.194061	ENSG00000231780, RNU7-10P, ENSG00000233133, ENSG00000227309, TBC1D5
Chr 3	17725213	17976829	Amplification	0.607796	0.189213	ENSG00000213383, PDCL3P3, ENSG00000286352, TBC1D5
Chr 3	17982201	18022000	Amplification	0.775326	0.202531	ENSG00000226238, BALR6, TBC1D5
Chr 3	19369890	19436270	Amplification	0.662233	0.193687	KCNH8, ENSG00000287069
Chr 3	19436535	19789988	Amplification	0.78321	0.202948	KCNH8, ENSG00000287069
Chr 3	20065201	20302303	Amplification	0.614435	0.189609	MIR3135A, RNU6-822P, KAT2B, SGO1, SGO1-AS1
Chr 3	21352372	21667510	Amplification	1.09835	0.224027	VENTXP7, ZNF385D-AS1, ZNF385D
Chr 3	21667698	21781971	Amplification	1.2429	0.232508	ZNF385D
Chr 3	25584834	25645485	Amplification	0.668581	0.194689	ENSG00000275227, TOP2B, RARB
Chr 3	25649103	25649184	Amplification	0.765118	0.201831	TOP2B
Chr 3	25652503	25763999	Amplification	0.826747	0.206365	MIR4442, CRIP1P2, RPL32P11, TOP2B, NGLY1, TAF9BP1
Chr 3	25764552	25768229	Amplification	0.879144	0.210161	NGLY1
Chr 3	26461894	26764726	Amplification	0.668581	0.194689	LRRC3B-AS1, LRRC3B
Chr 3	47406059	47445123	Deletion	1.57207	0.117334	PTPN23, SCAP
Chr 3	47454940	47589352	Deletion	1.80389	0.123569	ENSG00000276925, BOLA2P2, RN7SL870P, ELP6, SCAP, CSPG5, SMARCC1
Chr 3	47599092	47608831	Deletion	1.20743	0.107131	ENSG00000214773, SMARCC1
Chr 3	47618571	47824778	Deletion	1.44795	0.113933	HIGD2AP2, ENSG00000274420, SMARCC1, DHX30
Chr 3	47826238	47875181	Deletion	1.57207	0.117334	MIR1226, DHX30, MAP4
Chr 3	47884970	47894759	Deletion	1.60389	0.118468	MAP4
Chr 3	47904548	48002434	Deletion	1.43687	0.113933	Y_RNA, VPS26BP1, MAP4
Chr 3	48012223	48139476	Deletion	1.52847	0.116201	ENSG00000270285, RN7SL664P, ENSG00000236768, MAP4
Chr 3	48149265	48219249	Deletion	1.57825	0.117901	SNRPFP4, RNU7-128P, NDUFB1P1, MIR4443, CDC25A
Chr 3	48229145	48268732	Deletion	1.60389	0.118468	MRPS18AP1, ZNF589
Chr 3	48278629	48318215	Deletion	1.58585	0.117901	Y_RNA, FCF1P2, ENSG00000289043, ZNF589, NME6, SPINK8, MIR2115
Chr 3	48328112	48367699	Deletion	1.59798	0.118468	SPINK8
Chr 3	48377595	48456769	Deletion	1.59226	0.117901	RN7SL321P, CCDC51, TMA7, ENSG00000244380, FBXW12, PLXNB1, ATRIP
Chr 3	48466665	48486459	Deletion	1.59798	0.118468	TREX1, ATRIP, SHISA5
Chr 3	48496355	48496355	Deletion	1.59226	0.117901	SHISA5
Chr 3	48520893	48588364	Deletion	1.57825	0.117901	MIR6823, MIR711, PFKFB4, UCN2, COL7A1
Chr 3	48598002	48617280	Deletion	1.60389	0.118468	UQCRC1
Chr 3	48626919	48646196	Deletion	1.59226	0.117901	MIR6824, MIR4793, CELSR3, SLC26A6
Chr 3	48655835	48684751	Deletion	1.60389	0.118468	LINC02585, ENSG00000271973, CELSR3, NCKIPSD
Chr 3	48694390	48694390	Deletion	1.58585	0.117901	IP6K2
Chr 3	48704028	48761496	Deletion	1.96862	0.127537	IP6K2, PRKAR2A
Chr 3	48770732	48879440	Deletion	2.27413	0.134906	PRKAR2A-AS1, PRKAR2A, SLC25A20
Chr 3	48889198	48937987	Deletion	2.34214	0.136607	ARIH2OS, ARIH2, SLC25A20
Chr 3	48947745	48957502	Deletion	2.37988	0.137173	ARIH2
Chr 3	48967260	49016049	Deletion	2.31188	0.135473	ENSG00000235236, ENSG00000273211, ENSG00000285416, WDR6, ARIH2, ENSG00000223343, P4HTM, DALRD3
Chr 3	49025806	49074595	Deletion	2.37092	0.137173	IMPDH2, ENSG00000272434, ENSG00000290315, QRICH1
Chr 3	49078171	49140899	Deletion	2.29439	0.135473	RN7SL182P, MIR6890, LAMB2, ENSG00000290315, QRICH1, QARS1, USP19, LAMB2P1
Chr 3	49150773	49160648	Deletion	2.23318	0.133772	LAMB2P1
Chr 3	49161004	49170846	Deletion	2.22379	0.133206	CCDC71
Chr 3	49180687	49229895	Deletion	2.23318	0.133772	C3orf84, IHO1
Chr 3	49239737	49288945	Deletion	2.1854	0.132639	ENSG00000270538, ENSG00000225399, C3orf62, Y_RNA, MIR4271, IHO1, USP4
Chr 3	49298787	49318470	Deletion	2.23318	0.133772	USP4
Chr 3	49328311	49338153	Deletion	2.1771	0.132072	USP4
Chr 3	49347995	49377520	Deletion	2.21446	0.133206	GPX1, RHOA-IT1, ENSG00000290318, RHOA
Chr 3	49387361	49436808	Deletion	2.34803	0.136607	ENSG00000283189, AMT, NICN1, ENSG00000290318, RHOA, TCTA
Chr 3	49446717	49486351	Deletion	2.40358	0.13774	RNA5SP130, DAG1
Chr 3	49496259	49496259	Deletion	2.3381	0.13604	DAG1
Chr 3	49506168	49575527	Deletion	2.34803	0.136607	BSN-DT, DAG1, BSN
Chr 3	49585435	49595344	Deletion	2.40358	0.13774	BSN
Chr 3	49605252	49697148	Deletion	2.28051	0.134906	BSN-AS1, MST1, ENSG00000259970, BSN, RNF123, APEH
Chr 3	49706737	49764274	Deletion	2.39506	0.13774	AMIGO3, GMPPB, COX6CP14, RNF123, IP6K1
Chr 3	49773864	49830024	Deletion	2.3381	0.13604	ENSG00000244730, INKA1, MIR5193, IP6K1, CDHR4, TRAIP, UBA7
Chr 3	49839462	49858339	Deletion	2.24037	0.133772	CAMKV, TRAIP
Chr 3	49867778	49914970	Deletion	2.21446	0.133206	CAMKV, ACTL11P, ENSG00000230698, MST1R, ENSG00000228008, MON1A
Chr 3	49924409	49943512	Deletion	3.37152	0.158146	MON1A, RBM6
Chr 3	49952989	49962465	Deletion	3.35846	0.157579	RBM6
Chr 3	49971942	50108686	Deletion	3.73103	0.164381	RBM5-AS1, RBM5, RBM6
Chr 3	50118598	50176715	Deletion	4.11488	0.172317	ENSG00000207922, RBM5, SEMA3F-AS1, SEMA3F
Chr 3	50186217	50195719	Deletion	4.08661	0.17175	GNAT1, SEMA3F
Chr 3	50205221	50214723	Deletion	4.15277	0.172884	SLC38A3
Chr 3	50224225	50234674	Deletion	4.08661	0.17175	MIR5787, GNAI2
Chr 3	50244318	50244318	Deletion	3.92587	0.168349	GNAI2
Chr 3	50253963	50273252	Deletion	3.91391	0.167782	ENSG00000230454, SEMA3B-AS1, SEMA3B, MIR6872, GNAI2
Chr 3	50282897	50398632	Deletion	3.92587	0.168349	IFRD2, HYAL1, HYAL2, TUSC2, RASSF1-AS1, ZMYND10-AS1, ZMYND10, CYB561D2, TMEM115, ENSG00000271858, LSMEM2, HYAL3, NAA80, NPRL2, ENSG00000272104, CACNA2D2, RASSF1
Chr 3	50408277	50585510	Deletion	3.71829	0.164381	RNA5SP131, C3orf18, CACNA2D2, HEMK1
Chr 3	50595393	50654695	Deletion	2.68418	0.143975	ENSG00000280382, ENSG00000289504, CISH, MAPKAPK3, HEMK1
Chr 3	50664578	50694229	Deletion	2.63975	0.142842	LINC02019, MIR4787, PPIAP69, DOCK3
Chr 3	50704113	50713996	Deletion	2.68418	0.143975	DOCK3
Chr 3	50723880	51409935	Deletion	2.03252	0.129238	ZNF652P1, ST13P14, ENSG00000288988, MANF, RBM15B, DCAF1, DOCK3
Chr 3	51418332	51443523	Deletion	2.67419	0.143975	DCAF1
Chr 3	51451920	51558810	Deletion	2.57072	0.141708	DCAF1, RAD54L2
Chr 3	51568427	51703064	Deletion	2.47122	0.139441	RNU6ATAC29P, ENSG00000288063, RNA5SP132, TEX264, RAD54L2
Chr 3	51703609	51762248	Deletion	2.57602	0.141708	TEX264, GRM2
Chr 3	51772021	52108832	Deletion	2.60438	0.142275	IQCF6, IQCF4P, IQCF3, IQCF2, RN7SL504P, IQCF5-AS1, IQCF5, IQCF1, ENSG00000287707, PARP3, GPR62, ABHD14A, RPL29, ENSG00000285685, ENSG00000285749, RRP9, ENSG00000280422, PCBP4, ENSG00000272762, ABHD14B, ABHD14A-ACY1, ACY1, DUSP7, POC1A
Chr 3	52118822	52188754	Deletion	2.53156	0.140574	ENSG00000286419, POC1A
Chr 3	52198744	52243966	Deletion	2.88353	0.147943	ENSG00000280003, TLR9, ENSG00000173366, TWF2-DT, ALAS1, TWF2
Chr 3	52252240	52334593	Deletion	3.46008	0.159847	MIRLET7G, GLYCTK, MIR135A1, WDR82, DNAH1, GLYCTK-AS1
Chr 3	52349412	52422857	Deletion	4.40955	0.177985	PPP2R5CP, BAP1, DNAH1, PHF7
Chr 3	52431673	52458122	Deletion	4.55138	0.18082	SEMA3G, TNNC1, NISCH
Chr 3	52461629	52495569	Deletion	4.22752	0.174584	NISCH, STAB1
Chr 3	52504373	52564551	Deletion	4.19915	0.174018	RNU6-856P, RNU6ATAC16P, STAB1, NT5DC2, SMIM4, PBRM1
Chr 3	52572447	52578388	Deletion	3.98695	0.17005	SMIM4, PBRM1
Chr 3	52587572	52704461	Deletion	2.76305	0.145676	ENSG00000280904, ENSG00000252787, SNORD19, SNORD19B, SNORD19C, SNORD69, GLT8D1, PBRM1, GNL3
Chr 3	52714393	52744191	Deletion	2.93396	0.149077	ENSG00000275956, ENSG00000270941, NEK4
Chr 3	52754123	52794171	Deletion	2.85264	0.147376	ENSG00000271137, NEK4, ITIH1
Chr 3	52803930	52823448	Deletion	2.89993	0.14851	ITIH3, ITIH4, ENSG00000243696
Chr 3	52824396	52848491	Deletion	2.95463	0.149644	ITIH4-AS1, MUSTN1, MIR8064, ENSG00000279144, STIMATE-MUSTN1, STIMATE, ITIH4, ENSG00000243696
Chr 3	52858051	52877169	Deletion	2.9773	0.150211	STIMATE-MUSTN1, STIMATE
Chr 3	52886729	52934526	Deletion	2.92046	0.149077	ENSG00000289519, STIMATE-MUSTN1, STIMATE, SFMBT1
Chr 3	52944085	53079403	Deletion	2.8046	0.14681	ENSG00000280417, SERBP1P3, SFMBT1, ENSG00000272305
Chr 3	53087993	53113762	Deletion	2.79371	0.146243	RFT1, ENSG00000272305
Chr 3	53116665	53173487	Deletion	2.17191	0.132072	RFT1, PRKCD
Chr 3	53182957	53306440	Deletion	2.18032	0.132639	ENSG00000286531, Y_RNA, PRKCD, TKT, DCP1A
Chr 3	53316404	53515356	Deletion	2.16166	0.132072	SNORD38C, ENSG00000212608, ENSG00000227224, DCP1A, CACNA1D
Chr 3	53524945	53843163	Deletion	2.0114	0.128671	SNORD63, ENSG00000271916, CHDH, CACNA1D
Chr 3	53846741	53890614	Deletion	2.13991	0.131505	ENSG00000271976, IL17RB, SELENOK, ACTR8
Chr 3	53917345	54138623	Deletion	2.40358	0.13774	CABYRP1, ENSG00000288029, ENSG00000286353, CACNA2D3
Chr 3	54659743	54679020	Deletion	1.0193	0.100896	CACNA2D3
Chr 3	55127305	55540965	Deletion	1.04795	0.10203	ENSG00000239991, WNT5A-AS1, ENSG00000242317, LINC02030, ENSG00000242568, ENSG00000242775, WNT5A, LINC02017, ERC2
Chr 3	55883073	55888248	Deletion	1.17775	0.105431	ERC2
Chr 3	57480520	57539369	Deletion	1.00615	0.100329	Y_RNA, RNU6-1181P, RNF7P1, ENSG00000237186, RNU6-108P, DNAH12
Chr 3	57695090	57915792	Deletion	1.36604	0.111099	DENND6A-DT, PDHA1P1, SLMAP
Chr 3	57924840	58176189	Deletion	2.3363	0.13604	PPIAP16, ENSG00000283148, FLNB-AS1, SLMAP, FLNB
Chr 3	58176357	58206186	Deletion	1.14549	0.104864	ENSG00000283148, ENSG00000283511, DNASE1L3
Chr 3	58216130	58275788	Deletion	1.11754	0.10373	ABHD6
Chr 3	58285732	58315561	Deletion	1.14549	0.104864	ABHD6, RPP14, HTD2
Chr 3	58325504	58395106	Deletion	1.09766	0.103164	ENSG00000273493, ENSG00000275607, PXK
Chr 3	58405049	58467299	Deletion	1.15252	0.104864	PDHB, ENSG00000272182, PXK
Chr 3	58476417	58494653	Deletion	1.07067	0.102597	KCTD6, ENSG00000272360
Chr 3	58503771	58531125	Deletion	1.05377	0.10203	ENSG00000236722, ACOX2
Chr 3	58540243	58567597	Deletion	1.07067	0.102597	FAM107A
Chr 3	58568885	58717186	Deletion	1.12482	0.104297	ENSG00000243384, FAM3D-AS1, FAM3D, FAM107A
Chr 3	59054835	61528917	Deletion	5.5872	0.198391	ENSG00000243903, ENSG00000241804, Metazoa_SRP, ENSG00000287649, ENSG00000240097, MIR548BB, PPIAP70, ENSG00000225673, PPIAP71, U3, CFAP20DC-DT, ENSG00000242545, FHIT
Chr 3	61538464	62244570	Deletion	1.3452	0.110532	Y_RNA, RPL10AP6, RNU2-10P, ID2B, PTPRG-AS1, PTPRG
Chr 3	62246422	62289254	Deletion	1.57737	0.117901	PTPRG-AS1, PTPRG
Chr 3	62298900	62327839	Deletion	1.60703	0.118468	C3orf14, PTPRG-AS1
Chr 3	62337485	62366423	Deletion	1.61381	0.119035	PTPRG-AS1
Chr 3	62376069	63070758	Deletion	1.831	0.124136	ENSG00000225662, RN7SL863P, RNU6-139P, ENSG00000226082, CADPS, LINC00698
Chr 3	63080507	63261724	Deletion	1.73764	0.121869	KRT8P35, UBL5P3, LINC00698, SYNPR
Chr 3	63262365	63621340	Deletion	1.43594	0.113933	RNA5SP134, SYNPR, SYNPR-AS1
Chr 3	63630482	63849820	Deletion	1.41921	0.113366	SNTN, ENSG00000224479, THOC7, C3orf49
Chr 3	63859764	63869709	Deletion	1.36568	0.111099	THOC7-AS1, THOC7, ATXN7
Chr 3	63879653	63939320	Deletion	1.38093	0.111666	SCAANT1, ATXN7
Chr 3	63949264	63979097	Deletion	1.41921	0.113366	ATXN7
Chr 3	63989042	63998986	Deletion	1.44715	0.113933	ATXN7
Chr 3	64008930	64038764	Deletion	1.43251	0.113366	PSMD6-AS2, ENSG00000272181, PSMD6, PSMD6-AS1
Chr 3	64058653	64078604	Deletion	1.43251	0.113366	U3, LINC00994, PRICKLE2-AS1
Chr 3	64088466	64098329	Deletion	1.41104	0.1128	PRICKLE2-AS1, PRICKLE2
Chr 3	64108192	64482974	Deletion	1.37063	0.111666	PRDX3P4, PRICKLE2-AS3, PRICKLE2-DT, PRICKLE2
Chr 3	64492837	64655724	Deletion	1.29757	0.109399	RNU6-739P, ADAMTS9-AS1, ADAMTS9
Chr 3	64663997	64697088	Deletion	1.6541	0.120168	ADAMTS9, ADAMTS9-AS2
Chr 3	64700347	64947176	Deletion	1.76518	0.122436	ADAMTS9-AS2
Chr 3	64956522	65004636	Deletion	1.6541	0.120168	ADAMTS9-AS2
Chr 3	65014195	66044682	Deletion	2.18032	0.132639	ENSG00000270059, ILF2P1, RPL17P17, Y_RNA, ENSG00000203647, LINC02040, MAGI1-AS1, MAGI1, MAGI1-IT1, ADAMTS9-AS2
Chr 3	66136776	66432702	Deletion	2.27058	0.134906	RNU6-787P, RN7SL482P, SLC25A26, LRIG1
Chr 3	66442631	66560135	Deletion	2.23364	0.133772	LRIG1
Chr 3	66569523	67068645	Deletion	2.5863	0.141708	ENSG00000271174, RPL21P41, ENSG00000285738, ENSG00000287873, ENSG00000288039, KBTBD8
Chr 3	67078047	67392393	Deletion	2.60438	0.142275	MIR4272, ENSG00000241884, SUCLG2
Chr 3	67402109	67411824	Deletion	2.30321	0.135473	SUCLG2
Chr 3	67421540	67708273	Deletion	2.32125	0.13604	NDUFB4P1, SUCLG2, SUCLG2-DT
Chr 3	67717501	68595150	Deletion	2.36653	0.137173	COPS8P2, ENSG00000240568, ENSG00000286967, SUCLG2-DT, TAFA1
Chr 3	68604888	68984345	Deletion	2.75003	0.145109	RPLP0P8, PSMC1P1, RNA5SP135, EOGT, TAFA4
Chr 3	68994037	69081267	Deletion	2.9699	0.149644	MIR3136, EOGT, EOGT-DT, TMF1, UBA3
Chr 3	69090960	69100652	Deletion	3.01857	0.150777	ARL6IP5
Chr 3	69110344	69134051	Deletion	2.98177	0.150211	LMOD3
Chr 3	69153620	69202544	Deletion	2.80827	0.14681	FRMD4B
Chr 3	69212329	69775996	Deletion	2.73415	0.145109	RBM43P1, ENSG00000240265, ENSG00000241667, RN7SL418P, ENSG00000240842, MITF, FRMD4B
Chr 3	69785589	69795429	Deletion	2.71232	0.144542	MITF
Chr 3	69805289	69898003	Deletion	2.74407	0.145109	MITF
Chr 3	69907542	69974313	Deletion	2.86264	0.147943	MITF
Chr 3	70002929	70022007	Deletion	2.95463	0.149644	SAMMSON
Chr 3	70022094	71294869	Deletion	3.57166	0.161547	ENSG00000271034, UQCRHP4, ENSG00000287669, COX6CP6, HMGB1P36, RNU6-281P, ENSG00000288679, SAMMSON, MDFIC2, FOXP1, ENSG00000285708, FOXP1-AS1
Chr 3	71304705	71363719	Deletion	3.4868	0.160414	FOXP1, ENSG00000285708, FOXP1-AS1
Chr 3	71365274	71709706	Deletion	3.29033	0.156446	ENSG00000290077, MIR1284, ENSG00000274387, FOXP1-IT1, FOXP1-DT, ENSG00000277855, EIF4E3, FOXP1, ENSG00000285708
Chr 3	71719153	71775832	Deletion	2.17191	0.132072	GPR27, PROK2, EIF4E3, ENSG00000285708
Chr 3	71777047	71786050	Deletion	2.15147	0.131505	ENSG00000287131, PROK2
Chr 3	71819684	72182008	Deletion	1.90529	0.125837	UBE2Q2P9, ENSG00000273461, ENSG00000276471, ENSG00000239350, CCDC137P, ENSG00000272774, LINC00870, RN7SL271P, LINC00877
Chr 3	72191272	72228326	Deletion	1.88716	0.12527	LINC00870, ENSG00000242618, LINC00877
Chr 3	72237589	72497262	Deletion	2.13341	0.131505	ENSG00000260670, ENSG00000287882, RYBP, LINC00877
Chr 3	72507121	72919102	Deletion	2.76686	0.145676	RNU1-62P, ENSG00000239568, RNA5SP136, ENSG00000287595, ENSG00000241537, PSMD12P1, LAPTM4BP2, ENSG00000244345, SHQ1, GXYLT2
Chr 3	72929099	73029069	Deletion	2.53663	0.140574	FTH1P23, RNU7-19P, GXYLT2, PPP4R2
Chr 3	73039066	73099047	Deletion	2.55953	0.141141	EBLN2, RNU6-557P, PPP4R2
Chr 3	73109044	73418950	Deletion	2.62908	0.142842	RNU2-64P, GPATCH11P1, RNU6-1270P, PDZRN3
Chr 3	73428947	73678871	Deletion	2.39565	0.13774	RNU7-119P, PDZRN3-AS1, ENSG00000278934, ENSG00000242364, PDZRN3
Chr 3	73688868	74571050	Deletion	2.66572	0.143409	Metazoa_SRP, LINC02047, ENSG00000223738, AKR1B1P2, LINC02005, CNTN3
Chr 3	74571403	77074262	Deletion	3.2123	0.154745	NIPA2P2, RN7SL294P, MIR4444-2, HNRNPA3P6, OR7E66P, ENSG00000291222, OR7E22P, OR7E55P, EVA1CP5, LSP1P2, ENSG00000242953, SNRPCP10, RPS3AP15, ENSG00000272710, ENSG00000239383, OR7E121P, UNC93B3, ENSG00000282912, CLUHP10, MIR1324, AGGF1P3, RARRES2P1, FRG2C, DUX4L26, MIR4273, Y_RNA, CAP1P1, ENSG00000288793, MYLKP1, FAM86DP, ALG1L6P, FAM86DP, ENPP7P2, ENSG00000290410, LINC00960, ENSG00000287398, RPL23…
Chr 3	77084050	77132989	Deletion	2.05671	0.129805	RNU6-386P, ROBO2
Chr 3	77142777	77700167	Deletion	2.10582	0.130938	VDAC1P7, ENSG00000287567, ROBO2
Chr 3	77709959	79069773	Deletion	2.75262	0.145676	RNU6-217P, LINC02077, ENSG00000240573, RN7SL647P, RN7SKP61, MRPS17P3, ENSG00000240752, ENSG00000240241, RN7SL751P, ROBO1
Chr 3	79079697	81526552	Deletion	2.25588	0.134339	MIR3923, HMGB1P38, OSBPL9P1, HNRNPA3P8, ENSG00000242586, ENSG00000242145, ENSG00000244281, RNU2-28P, ENSG00000242828, LINC02050, ENSG00000287053, ENSG00000288105, ENSG00000286329, LINC02027, ENSG00000241593, GBE1, ROBO1
Chr 3	81536484	84682844	Deletion	1.17318	0.105431	SETP6, ENSG00000240404, ENSG00000242190, RPL7AP23, CYP51A1P1, SRRM1P2, ENSG00000288004, ENSG00000286567, GBE1, ENSG00000242009, LINC02008, ENSG00000287158, LINC00971
Chr 3	86136002	87259121	Deletion	1.71868	0.121302	RNU6-1129P, RN7SKP284, ENSG00000277746, PPATP1, MIR4795, ENSG00000239767, LINC02070, LINC00506, CHMP2B, VGLL3
Chr 3	87268909	87278697	Deletion	1.56804	0.117334	POU1F1
Chr 3	87308062	88020057	Deletion	1.56008	0.117334	KRT8P25, APOOP2, PSMC1P6, RNU6-873P, RNU6ATAC6P, ENSG00000288780, ENSG00000239572, HTR1F
Chr 3	177138752	177576656	Amplification	0.695327	0.196208	ASS1P7, RN7SKP52, LINC00501, ENSG00000226782, LINC00578, TBL1XR1
Chr 3	177577162	178038298	Amplification	0.78321	0.203144	ENSG00000236385, ENSG00000200288, ENSG00000225790, ENSG00000270321, RNU6-1120P, ENSG00000228561, ENSG00000277241, LINC00578, LINC02015, ENSG00000286003
Chr 3	178042808	178070967	Amplification	0.668581	0.194476	ENSG00000286003
Chr 3	178675941	179014155	Amplification	0.662233	0.193871	KCNMB2, ENSG00000275163, KCNMB2-AS1, ZMAT3
Chr 3	179022528	179588632	Amplification	0.872779	0.209737	Y_RNA, ENSG00000201957, LRRFIP1P1, ZNF639, ENSG00000260743, ENSG00000289574, ENSG00000242539, ENSG00000272699, ENSG00000239255, MTHFD2P7, ENSG00000272910, ENSG00000272660, PIK3CA-DT, KCNMB3, MFN1, MRPL47, ZMAT3, PIK3CA, GNB4, ACTL6A
Chr 3	179593212	179681636	Amplification	0.73867	0.200065	ENSG00000239096, H3P13, MRPL47, NDUFB5, ENSG00000288698, USP13
Chr 3	181495612	181752682	Amplification	0.817485	0.205899	RPL7AP25, ENSG00000276074, ENSG00000276690, ENSG00000289435, SOX2, ENSG00000278026, ENSG00000239381, SOX2-OT
Chr 3	181754800	181827698	Amplification	0.607796	0.189538	RN7SL703P, RNA5SP150, SOX2-OT
Chr 3	181829479	182111724	Amplification	0.901786	0.211659	ENSG00000239805, ENSG00000213155, RN7SKP265, ENSG00000286453, LINC01206, SOX2-OT
Chr 3	182112224	182739738	Amplification	0.775326	0.202658	ENSG00000242012, EIF4EP3, RPL7L1P8, ENSG00000243378, ENSG00000260377, ENSG00000240478, ENSG00000287605, LINC01995, ENSG00000287941, LINC02031, LINC01994
Chr 3	182745757	182920387	Amplification	0.677709	0.195383	ATP11B-DT, ENSG00000270554, ATP11B
Chr 3	182921839	183125664	Amplification	0.78321	0.202813	ENSG00000273261, ENSG00000244346, MCCC1-AS1, LAMP3, DCUN1D1, MCCC1
Chr 3	193810848	193887194	Amplification	0.621624	0.190485	LINC02038
Chr 3	193887662	193973125	Amplification	0.75734	0.201366	LINC02026
Chr 3	194370087	194855675	Amplification	0.647539	0.192211	ENSG00000271483, ENSG00000244675, RNU6-1101P, RPL23AP93, TMEM44-AS1, ENSG00000288979, ENSG00000272707, FAM43A, ENSG00000287073, LINC01972, ENSG00000238031, GP5, ATP13A3, TMEM44, ENSG00000233987, ENSG00000234805, ATP13A3-DT, TMEM44-AS2, LSG1, LINC01968
Chr 3	194975071	195117718	Amplification	0.647539	0.192211	XXYLT1-AS1, XXYLT1
Chr 3	195119214	195144438	Amplification	0.621624	0.190368	MIR3137, XXYLT1
Chr 3	195746771	196365919	Amplification	0.901786	0.21174	KIF3AP1, MIR6829, ENSG00000286004, TNK2-AS1, ENSG00000289747, RNU2-11P, ENSG00000231443, ENSG00000260261, ENSG00000231464, ENSG00000228413, RNU7-18P, ENSG00000289219, Y_RNA, ENSG00000228028, ENSG00000237418, TM4SF19-AS1, RNU6-910P, MUC4, LINC01983, TNK2, SDHAP1, SDHAP1, ENSG00000286168, TFRC, LINC00885, ZDHHC19, ENSG00000272741, DYNLT2B, TM4SF19-DYNLT2B, TM4SF19, UBXN7, ENSG00000290762, SLC51A, P…
Chr 3	196367400	196974382	Amplification	0.712829	0.197789	RNU6-1279P, RN7SL434P, RN7SL738P, ENSG00000226345, UBXN7-AS1, ENSG00000225240, ENSG00000273013, ENSG00000213358, RPS29P3, LINC01063, ENSG00000288990, ENSG00000290054, RNU6-646P, RNU4-89P, RNU6-42P, ENSG00000289446, ENSG00000230732, NCBP2-AS1, NCBP2AS2, ENSG00000286017, UBXN7, SMCO1, WDR53, FBXO45, NRROS, PIGX, CEP19, PAK2, NCBP2, PIGZ, RNF168, ENSG00000286661, SENP5
Chr 3	196974757	197260879	Amplification	0.607796	0.189474	ENSG00000286017, RPSAP69, ENSG00000289396, MELTF, MELTF-AS1, DLG1
Chr 4	1648452	1706463	Amplification	0.712829	0.197655	Y_RNA, FAM53A, SLBP
Chr 4	1710255	1738732	Amplification	1.4852	0.245797	TACC3, TMEM129, SLBP
Chr 4	1752420	1804276	Amplification	2.07957	0.27646	FGFR3
Chr 4	1816690	1838934	Amplification	0.833829	0.207341	LETM1
Chr 4	1924276	2078853	Amplification	0.621624	0.190234	SCARNA22, MIR943, C4orf48, NELFA, NAT8L, NSD2, POLN
Chr 4	2093257	2182282	Amplification	0.630798	0.19103	ENSG00000250623, POLN, ENSG00000290263
Chr 4	2335396	2424242	Amplification	0.938283	0.21406	CFAP99, ZFYVE28
Chr 4	60037390	60126173	Amplification	0.677709	0.195314	ENSG00000283043
Chr 4	71972757	72122563	Amplification	0.731176	0.199035	NPFFR2
Chr 4	72123744	72224838	Amplification	0.789652	0.203884	NPFFR2
Chr 4	72227505	72319352	Amplification	0.655704	0.193082	ADAMTS3
Chr 4	72476734	72559154	Amplification	0.75734	0.201059	ADAMTS3
Chr 4	72564709	72602075	Amplification	0.918531	0.212705	ADAMTS3
Chr 4	73893237	74048890	Amplification	0.872779	0.209361	HNRNPA1P55, CXCL1P1, PF4, ENSG00000288796, PPBP, CXCL5, RN7SL218P, CXCL3, ENSG00000287037
Chr 4	74056223	74237003	Amplification	0.731176	0.198847	ENSG00000288019, ENSG00000251017, CXCL2, ENSG00000289241, ENSG00000269559, MTHFD2L
Chr 4	74422785	74434311	Amplification	0.695327	0.196493	ENSG00000250532
Chr 4	74517786	74833236	Amplification	0.688169	0.195678	BTC, ENSG00000249942
Chr 4	77465142	77883554	Amplification	0.607796	0.189306	ENSG00000221711, ENSG00000289379, ENSG00000250214, MRPL1, ENSG00000249036, CNOT6L, CXCL13
Chr 4	87388122	87736899	Deletion	1.60946	0.119035	ENSG00000249262, ENSG00000272856, DSPP, HSD17B11, SPARCL1, DMP1, NUDT9, ENSG00000249001
Chr 4	87675461	87686624	Amplification	0.621624	0.190515	ENSG00000249001
Chr 4	87687501	87707750	Amplification	0.80935	0.204926	ENSG00000249001
Chr 4	87708953	87708953	Amplification	0.938283	0.214551	ENSG00000249001
Chr 4	87709416	87710343	Amplification	1.09835	0.224137	ENSG00000249001
Chr 4	87717251	87782171	Amplification	1.4852	0.245944	Y_RNA, ENSG00000249001
Chr 4	87794564	87857591	Amplification	1.03103	0.220457	IBSP, MEPE
Chr 4	87861334	87960153	Amplification	0.967579	0.216001	HSP90AB3P
Chr 4	87964363	87997978	Amplification	0.80935	0.205124	ENSG00000286618, SPP1
Chr 4	88000723	88023299	Amplification	0.621624	0.190713	ENSG00000289034, ENSG00000286618, PKD2
Chr 4	90890662	93207399	Deletion	12.497	0.302122	ENSG00000279013, KRT19P6, PMPCAP1, ENSG00000280056, ENSG00000248511, MTND1P19, RACK1P3, ENSG00000248627, ENSG00000248750, ENSG00000248984, ENSG00000249049, ENSG00000249052, ENSG00000287392, CCSER1, GRID2, LNCPRESS2
Chr 4	146439992	146486640	Amplification	0.621624	0.190547	SLC10A7
Chr 4	146487324	146779214	Amplification	0.775326	0.202362	ENSG00000288998, RNU1-44P, POU4F2, SLC10A7, TTC29
Chr 4	146779896	146788825	Amplification	0.630798	0.191234	TTC29
Chr 4	146789481	146795613	Amplification	0.607796	0.189517	TTC29
Chr 4	149373358	151185633	Deletion	1.26425	0.108832	ENSG00000287565, AKIRIN2P1, RNA5SP167, RNU6-1230P, ENSG00000250704, ENSG00000286711, RNU7-194P, ENSG00000248521, ENSG00000249690, MAB21L2, ZBTB8OSP1, RNA5SP168, AK4P6, RPS3A, SNORD73B, SNORD73A, ENSG00000270681, IQCM, ENSG00000250905, DCLK2, SH3D19, LRBA
Chr 4	151194208	152025969	Deletion	1.13682	0.104297	ENSG00000249012, ENSG00000250350, RNU6-1282P, FHIP1A-DT, RN7SKP35, ENSG00000251455, ENSG00000286761, ENSG00000249708, RNA5SP169, PRSS48, ENSG00000270265, GATB, ENSG00000249184, ENSG00000248991, ENSG00000286066, ENSG00000251249, SH3D19, FHIP1A, ENSG00000249818, ENSG00000286720
Chr 4	152700471	153278869	Deletion	1.39236	0.112233	TIGD4, NSA2P6, FAM192BP, ENSG00000287642, RNU6-1196P, Y_RNA, ENSG00000249022, ARFIP1, FHDC1, TRIM2, ENSG00000288637
Chr 4	153285807	153311531	Deletion	1.37106	0.111666	ANXA2P1, TRIM2, ENSG00000288637
Chr 4	153320105	153457529	Deletion	1.2492	0.108265	RN7SL419P, TRIM2, ENSG00000288637, MND1
Chr 4	153467276	153535512	Deletion	1.0968	0.103164	TMEM131L
Chr 4	153545260	153603747	Deletion	1.06454	0.102597	TMEM131L
Chr 4	153613495	153705570	Deletion	1.08472	0.103164	WDR45P1, ENSG00000250771, ENSG00000287216, ENSG00000290441, TLR2, TMEM131L
Chr 4	154259674	154377005	Deletion	1.44895	0.113933	ENSG00000280005, ENSG00000249200, DCHS2, ENSG00000280241
Chr 4	154386662	154595623	Deletion	1.40445	0.1128	ENSG00000250609, RNU6-1285P, ENSG00000248611, FGA, PLRG1, FGB, DCHS2
Chr 4	154605371	154615120	Deletion	1.2588	0.108265	FGG, ENSG00000287770
Chr 4	154624869	154689166	Deletion	1.62196	0.119035	LRAT
Chr 4	154727070	155391999	Deletion	1.08115	0.102597	ENSG00000249692, RNU2-66P, RNU2-44P, NPY2R-AS1, NPY2R, ENSG00000249924, YWHAEP4, ENSG00000250398, ENSG00000271606, ENSG00000249041, MAP9, LRAT, RBM46, MAP9-AS1
Chr 4	155401922	155481303	Deletion	1.17113	0.105431	ENSG00000287730, MTCYBP17, MTND6P17, MTND5P9, MTND4P8, MTND3P3, MTCO3P9, MTATP6P9, MTCO2P9, MTCO1P9, MTND2P33, MTND1P22
Chr 4	156310147	156649797	Deletion	1.53035	0.116201	ENSG00000251511, LINC02272, ENSG00000249479
Chr 4	156667892	156743754	Deletion	1.52259	0.116201	ENSG00000248912
Chr 4	156745450	156810817	Deletion	1.2588	0.108265	PDGFC
Chr 4	156884892	157895733	Deletion	1.10367	0.10373	ENSG00000278880, ENSG00000250622, RPPH1-3P, Y_RNA, RNU6-582P, LINC02433, Y_RNA, ENSG00000249627, ENSG00000279703, ENSG00000249819, ENSG00000249275, PDGFC, GLRB, ENSG00000286133, ENSG00000286862, GRIA2
Chr 4	157905346	158125937	Deletion	1.40059	0.1128	ENSG00000279994, RPL6P11, ENSG00000279139, ENSG00000280140, GASK1B, ENSG00000286862, ENSG00000287226
Chr 4	158135503	158291854	Deletion	1.15539	0.104864	ENSG00000287822, NUDT19P5, AIDAP2, GASK1B, GASK1B-AS1, ENSG00000286558, ENSG00000250604, TMEM144
Chr 4	158301651	159028531	Deletion	1.48909	0.115067	RNU4-79P, ENSG00000248387, C4orf46, U3, RNU6-128P, ENSG00000289999, SNORD39, PSME2P3, FABP5P12, ENSG00000249901, ETFDH, PPID, FNIP2, C4orf45, RXFP1
Chr 4	159038485	159425558	Deletion	1.20743	0.107131	Y_RNA, MIR3688-1, MIR3688-2, ENSG00000248552, ENSG00000250180, C4orf45, RAPGEF2
Chr 4	159627263	159671020	Deletion	1.38698	0.112233	LINC02233
Chr 4	159680735	159963283	Deletion	1.29593	0.109399	LINC02233
Chr 4	160060390	162292631	Deletion	1.60034	0.118468	ENSG00000250997, RPS14P7, ENSG00000249568, ENSG00000249419, LINC02477, FSTL5
Chr 4	162302509	164028715	Deletion	1.58617	0.117901	MTHFD2P4, TOMM22P4, ENSG00000251123, MIR4454, RPL35AP12, TKTL2, ENSG00000273449, RN7SKP105, YWHAQP4, ENSG00000287072, ENSG00000250027, NAF1, ENSG00000250547, NPY1R, NPY5R, TMA16, ENSG00000248431, MARCHF1
Chr 4	164038628	164088193	Deletion	1.47997	0.115067	MARCHF1
Chr 4	164098106	164401421	Deletion	1.50406	0.115634	ENSG00000250746, ANP32C, MARCHF1
Chr 4	165108639	165128591	Deletion	1.50406	0.115634	TMEM192
Chr 4	165315020	165726354	Deletion	1.47244	0.1145	MIR578, HADHAP1, SCGB1D5P, NOL8P1, ENSG00000250725, MSMO1, LINC01179, KLHL2, CPE, ENSG00000287424
Chr 4	165736315	165865806	Deletion	1.49529	0.115067	LINC01179, ENSG00000287424
Chr 4	165875767	165885728	Deletion	1.51157	0.115634	TLL1
Chr 4	165895689	165905649	Deletion	1.4885	0.115067	TLL1
Chr 4	165915610	165985336	Deletion	1.50406	0.115634	TLL1
Chr 4	165995297	166116219	Deletion	1.4885	0.115067	RNA5SP170, TLL1
Chr 4	166305168	166325053	Deletion	1.51157	0.115634	Y_RNA
Chr 4	166334995	166782409	Deletion	1.42428	0.113366	ENSG00000249675, SPOCK3
Chr 4	166792352	166961375	Deletion	1.40031	0.1128	RNA5SP171, SPOCK3
Chr 4	166971318	167030973	Deletion	1.36623	0.111099	SPOCK3
Chr 4	167040915	169003089	Deletion	1.53857	0.116201	ENSG00000250150, RN7SL776P, PHB1P14, RN7SKP188, ENSG00000270336, ENSG00000207171, BTF3L4P4, PALLD-AS1, RNU6-1336P, RPL9P16, ENSG00000249609, ENSG00000279384, RNU6-853P, ENSG00000287188, SPOCK3, ENSG00000248601, ANXA10, DDX60, DDX60L, CBR4, PALLD
Chr 4	169013082	169114767	Deletion	1.4307	0.113366	SH3RF1
Chr 4	169124195	169262046	Deletion	1.83899	0.124136	RPL6P12, SH3RF1, ENSG00000251171
Chr 4	169271761	169411327	Deletion	1.78642	0.123003	ENSG00000289249, NEK1
Chr 4	169421037	169533409	Deletion	1.05863	0.10203	NEK1
Chr 4	169543142	169737799	Deletion	1.14949	0.104864	ENSG00000286302, CLCN3, NEK1, HPF1
Chr 4	169747532	169850616	Deletion	1.25342	0.108265	PTGES3P3, ENSG00000248625, ENSG00000287660, HPF1
Chr 4	169860264	169937454	Deletion	1.32605	0.109965	ENSG00000287298, ENSG00000287660, ENSG00000288003, LINC02275
Chr 4	169947102	170303759	Deletion	2.35191	0.136607	APOBEC3AP1, ENSG00000248739, LINC02275, ENSG00000251200, ENSG00000249955, AADAT, MFAP3L, LINC01612
Chr 4	170313624	170540231	Deletion	2.13573	0.131505	ENSG00000250082, LINC02512
Chr 4	170580094	170639888	Deletion	1.60177	0.118468	HSP90AA6P
Chr 4	170689717	170891307	Deletion	2.64447	0.143409	LINC02382, ENSG00000249943
Chr 4	170960367	171486168	Deletion	2.67798	0.143975	ENSG00000248755, MIR6082, ENSG00000286580, ENSG00000249525, LINC02504, LINC02431
Chr 4	171496006	171982988	Deletion	2.49359	0.140008	ENSG00000287210, ENSG00000251176, LINC02174, GALNTL6
Chr 4	171992507	174073078	Deletion	4.16044	0.173451	ENSG00000248637, RN7SL253P, MIR548T, ENSG00000290017, HMGB2, ENSG00000288728, RPL5P11, ENSG00000286226, RNU6-1096P, ENSG00000261646, ENSG00000286039, ENSG00000288776, HAND2, MORF4, RANP6, ENSG00000248774, SAP30-DT, SAP30, SCRG1, ENSG00000250043, GALNT7-DT, GALNT7, ENSG00000288025, HAND2-AS1, LINC02269, ENSG00000251216, GALNTL6, LINC02268
Chr 4	174083007	174175991	Deletion	2.61691	0.142842	ENSG00000251213, ENSG00000250957, LINC02268
Chr 4	174185938	174195885	Deletion	2.79269	0.146243	LINC02268
Chr 4	174205832	174235673	Deletion	2.61691	0.142842	ENSG00000289179, ENSG00000289210, LINC02268
Chr 4	174245620	174325196	Deletion	2.79269	0.146243	FBXO8, CEP44
Chr 4	174335143	174453062	Deletion	3.87942	0.167216	MIR4276, ENSG00000249875
Chr 4	174472896	175191724	Deletion	4.86112	0.186488	ENSG00000250200, ENSG00000250431, ENSG00000249411, HPGD, ENSG00000251584, ENSG00000250596, GLRA3, ADAM29, ENSG00000286494
Chr 4	175201722	175241713	Deletion	4.88976	0.187055	ENSG00000286494
Chr 4	175271706	175391679	Deletion	4.93556	0.187622	ENSG00000249284, ENSG00000248551
Chr 4	175401677	175551510	Deletion	4.86112	0.186488	TSEN2P1, ENSG00000249945, ENSG00000248551
Chr 4	175561485	175751022	Deletion	4.29257	0.176285	ADAM20P2, ENSG00000289392, GPM6A
Chr 4	175760997	175904558	Deletion	5.2832	0.19329	GPM6A-DT, GPM6A
Chr 4	175905542	176739180	Deletion	6.09543	0.207461	ENSG00000248249, ENSG00000201516, SPCS3-AS1, ENSG00000289149, ENSG00000289520, ENSG00000248480, MARK2P4, SPATA4, ASB5, SPCS3, GPM6A, ENSG00000248388, VEGFC, WDR17
Chr 4	176748833	176931115	Deletion	5.73896	0.201226	ENSG00000249458, LINC02509, VEGFC, ENSG00000287544
Chr 4	176940667	177092536	Deletion	6.47017	0.213696	ENSG00000287544
Chr 4	177102332	177121923	Deletion	6.71005	0.217664	ENSG00000287544
Chr 4	177131718	177198974	Deletion	7.23093	0.226166	RN7SKP136, ENSG00000287544
Chr 4	177208945	177594575	Deletion	7.37603	0.228433	ENSG00000249008, RNA5SP172, ENSG00000249084, AGA, NEIL3, AGA-DT, ENSG00000287544
Chr 4	177603968	177719970	Deletion	6.27645	0.210295	ENSG00000251416, AGA-DT
Chr 4	177729480	178293114	Deletion	6.35282	0.211995	RNU1-45P, ENSG00000241877, LINC01098, LINC01099
Chr 4	178302324	178640728	Deletion	6.47017	0.213696	RNA5SP173
Chr 4	178647934	181521851	Deletion	5.67603	0.200092	ENSG00000212191, ENSG00000250839, ENSG00000248921, ENSG00000289951, NDUFB5P1, ENSG00000248770, LINC02500, ENSG00000287775, ENSG00000250993, ENSG00000287083, ENSG00000249883, LINC00290
Chr 4	181525131	183040897	Deletion	4.96747	0.188188	ENSG00000286860, RN7SKP13, CCNHP1, ENSG00000290012, MIR1305, RNU2-34P, RN7SKP67, ENSG00000248694, ENSG00000272646, ENSG00000250636, CIBAR1P2, ENSG00000287948, TEMN3-AS1, ENSG00000248816, ENSG00000286119, DCTD, ENSG00000286821, TENM3-AS1, ENSG00000248266, TENM3
Chr 4	183050806	183100351	Deletion	4.21116	0.174584	ENSG00000273180, ENSG00000272784, WWC2-AS2, WWC2
Chr 4	183110260	183527136	Deletion	4.32611	0.176852	CLDN22, CLDN24, ENSG00000250292, ENSG00000248376, CDKN2AIP, VTI1BP2, ING2, ENSG00000272744, WWC2, WWC2-AS1, ING2-DT
Chr 4	183535152	184209735	Deletion	4.84941	0.185921	RNU6-479P, RNU6-335P, RNU6-1053P, ENSG00000283355, ENSG00000250726, ENSG00000287433, RWDD4, TRAPPC11, ENSG00000287349, ENSG00000248206, ENSG00000283383, STOX2, ENPP6
Chr 4	184219166	184228596	Deletion	4.79411	0.184787	ENPP6
Chr 4	184238027	185103720	Deletion	4.84941	0.185921	RPL6P16, RN7SL28P, MYL12BP2, SNORD79, ENSG00000270426, IRF2-DT, ENSG00000249056, SLED1, ENSG00000251139, MIR3945, ENSG00000289139, TRPC6P7, MIR4455, ENSG00000279460, HELT, ENSG00000249520, LINC02363, LINC02362, ENSG00000286292, LINC02427, LINC02365, CASP3, CENPU, ENSG00000286256, MIR3945HG, LINC01093, LINC02437, IRF2, PRIMPOL, ACSL1, ENSG00000289197, LINC02436
Chr 4	185112820	185246047	Deletion	4.79411	0.184787	SLC25A4, ENSG00000287183, LINC02436, CFAP97, SNX25
Chr 4	185256315	185275935	Deletion	4.55138	0.18082	SNX25
Chr 4	185285746	185399052	Deletion	4.9685	0.188188	ANKRD37, LRP2BP, LRP2BP-AS1, SNX25
Chr 4	185408960	185577412	Deletion	5.10182	0.190456	Y_RNA, UFSP2, C4orf47, ENSG00000249679, PDLIM3, CCDC110
Chr 4	185587320	185656683	Deletion	5.06889	0.189889	SORBS2-AS1, SORBS2
Chr 4	185666592	186299758	Deletion	5.29859	0.193857	ENSG00000235902, Y_RNA, ENSG00000285745, ENSG00000235149, RNU4-64P, ENSG00000253013, RPSAP70, LTO1P1, FLJ38576, TLR3, CYP4V2, F11, FAM149A, ENSG00000290316, KLKB1, F11-AS1, SORBS2
Chr 4	186308825	186308825	Deletion	4.88976	0.187055	F11-AS1
Chr 4	186317892	186345094	Deletion	5.46979	0.196691	SLC25A5P6, ENSG00000287667, F11-AS1
Chr 4	186346071	186405228	Deletion	5.50424	0.197258	F11-AS1
Chr 4	186415088	186493964	Deletion	5.46979	0.196691	F11-AS1, ENSG00000272297
Chr 4	186503823	186585588	Deletion	5.40093	0.195557	MTNR1A, ENSG00000272297
Chr 4	186595537	186704267	Deletion	5.18936	0.192156	ENSG00000287169, FAT1
Chr 4	186714070	186733677	Deletion	5.14376	0.191023	FAT1
Chr 4	186890532	187047987	Deletion	5.25062	0.192723	ENSG00000272218, MRPS36P2, ENSG00000250829, ENSG00000249742, ENSG00000250971
Chr 4	187057810	187057810	Deletion	5.21887	0.192156	ENSG00000250971
Chr 4	187206833	187326957	Deletion	5.61864	0.198958	ENSG00000250658, LINC02374
Chr 4	187336446	187374401	Deletion	5.87126	0.203493	LINC02514
Chr 4	187383890	187494030	Deletion	5.92513	0.204627	LINC02515, ENSG00000251643
Chr 4	187503881	188209152	Deletion	4.92378	0.187622	ENSG00000251490, ADAM20P3, ENSG00000213331, ZFP42, ENSG00000241011, RNU6-173P, TRIML1, ENSG00000247130, LINC02434, TRIML2, LINC02492, ENSG00000286641, ENSG00000249642
Chr 4	188218797	188759306	Deletion	3.2335	0.155312	RPL7AP27, ICE2P1, ENSG00000250523, ENSG00000275826, RNU7-192P, ENSG00000180015, ENSG00000278974, ENSG00000289879, ENSG00000249269, LINC01060
Chr 4	188762240	188762240	Deletion	3.07679	0.151911	ENSG00000249269
Chr 5	52252893	52377181	Deletion	1.35367	0.111099	RPS17P11
Chr 5	52387056	52762082	Deletion	1.41979	0.113366	MFSD4BP1, PELO-AS1
Chr 5	52770992	52852090	Deletion	1.28868	0.109399	PELO, PELO-AS1, ITGA1
Chr 5	52855090	53607930	Deletion	1.20743	0.107131	B3GNTL1P1, ENSG00000272123, ENSG00000213940, ENSG00000240052, FST, ENSG00000288539, ENSG00000241809, ENSG00000286048, MOCS2, MOCS2-DT, ENSG00000285831, ITGA1, ITGA2-AS1, ITGA2, NDUFS4
Chr 5	53617247	53820954	Deletion	1.88055	0.12527	LINC02105, NDUFS4
Chr 5	53857158	54411516	Deletion	2.25405	0.134339	ASS1P9, ENSG00000272416, ENSG00000287087, RNU6-272P, MIR581, RN7SL801P, ENSG00000265421, ENSG00000279638, ENSG00000288957, RPL37P25, ARL15, LINC01033
Chr 5	54412799	54442700	Deletion	2.19078	0.132639	LINC01033
Chr 5	54452687	54542571	Deletion	2.25405	0.134339	HSPB3, SNX18
Chr 5	54615258	54807120	Deletion	2.14488	0.131505	ENSG00000280159, ENSG00000287367
Chr 5	54815901	54907092	Deletion	2.25405	0.134339	ENSG00000226810, ENSG00000249843, ENSG00000289060, CSPG4BP
Chr 5	54916877	55014728	Deletion	2.18214	0.132639	ENSG00000249016, ESM1
Chr 5	55024513	55119685	Deletion	2.17397	0.132072	Y_RNA, ENSG00000251376, ENSG00000248029, GZMA, ENSG00000240535, GZMK, GZMAP1, CDC20B
Chr 5	55129068	55138450	Deletion	2.28423	0.134906	CDC20B
Chr 5	55147833	55298329	Deletion	2.29439	0.135473	MIR449A, MIR449B, MIR449C, MCIDAS, CCNO, CDC20B, GPX8, CCNO-DT, DHX29
Chr 5	55307849	55532203	Deletion	3.62536	0.162681	ENSG00000271410, ENSG00000279883, MIR5687, RNF138P1, MTREX, PLPP1
Chr 5	55536597	56191900	Deletion	3.99609	0.17005	AK4P2, ENSG00000251368, RNA5SP183, HNRNPH1P3, ENSG00000262211, ENSG00000264281, ENSG00000238326, RNU6-299P, RPL17P22, RNA5SP184, DDX4, IL31RA, IL6ST-DT, SLC38A9, IL6ST, ENSG00000249236, ANKRD55
Chr 5	56201810	56221631	Deletion	4.11336	0.172317	ANKRD55
Chr 5	56231542	56454321	Deletion	4.08458	0.17175	RNA5SP185, PSMC1P4, RNU6ATAC2P, ENSG00000249697, HMGN1P17, LINC01948, ANKRD55
Chr 5	56464054	56502986	Deletion	2.73802	0.145109	ENSG00000285997, LINC01948
Chr 5	56506330	56564640	Deletion	2.79094	0.146243	ENSG00000234553, C5orf67
Chr 5	56574358	57735080	Deletion	2.83766	0.147376	ENSG00000228650, ENSG00000271828, ENSG00000235635, ENSG00000233943, ENSG00000250480, Y_RNA, ENSG00000289152, ENSG00000248586, SALL4P1, ACTBL2, C5orf67, ENSG00000289709, ENSG00000237705, ENSG00000225230, SETD9, MIER3, ENSG00000248652, GPBP1, LNCBRM, MAP3K1, RMEL3, ENSG00000287709
Chr 5	57744988	57794530	Deletion	2.43846	0.138874	ENSG00000249198, ENSG00000287709
Chr 5	57804438	58148958	Deletion	2.86916	0.147943	LINC02225, LINC02101, ENSG00000286853
Chr 5	58158581	59193517	Deletion	14.4727	0.328763	PGAM1P1, GAPT, ENSG00000271257, MIR548AE2, RPL5P15, LINC02108, ENSG00000248475, ENSG00000247345, PLK2, ENSG00000248733, PDE4D, RAB3C
Chr 5	59193824	59787458	Deletion	14.2101	0.325362	ENSG00000276214, NDUFB4P2, MIR582, PDE4D
Chr 5	59795805	59829193	Deletion	4.48747	0.179686	PDE4D
Chr 5	59837540	59846938	Deletion	4.44051	0.178552	PDE4D
Chr 5	59856284	59999086	Deletion	4.57386	0.18082	PDE4D
Chr 5	60008704	60143946	Deletion	4.60394	0.181386	ENSG00000248935, PDE4D
Chr 5	60153574	60246727	Deletion	4.62069	0.181953	PDE4D
Chr 5	60256378	60439021	Deletion	3.97738	0.169483	RNU6-806P, ENSG00000213896, PDE4D
Chr 5	60448387	60611218	Deletion	4.27251	0.175718	SETP21, ENSG00000273701, ENSG00000275634, ENSG00000276233, PART1, DEPDC1B, PDE4D
Chr 5	60621166	60849990	Deletion	4.00253	0.17005	CAB39P1, ENSG00000287434, KRT8P31, DEPDC1B, ELOVL7
Chr 5	60859939	61008981	Deletion	4.77933	0.184787	GNL3LP1, ERCC8-AS1, ERCC8, NDUFAF2
Chr 5	61018650	61672789	Deletion	5.81988	0.202359	ENSG00000279985, ENSG00000276945, ENSG00000251682, ENSG00000250461, RNU6-913P, SMIM15, ENSG00000288936, RPL3P6, ENSG00000248529, NDUFAF2, SMIM15-AS1, LINC02057, ZSWIM6, C5orf64
Chr 5	61682674	61702445	Deletion	5.94274	0.204627	ENSG00000248529, C5orf64
Chr 5	61712330	61860609	Deletion	5.61864	0.198958	ENSG00000249878, C5orf64, C5orf64-AS1
Chr 5	61870494	61880379	Deletion	5.95884	0.205193	ENSG00000248199
Chr 5	61890264	63240571	Deletion	5.61864	0.198958	RN7SKP157, RNU6-661P, CKS1BP3, ENSG00000241991, RPL35AP14, LRRC70, ISCA1P1, ENSG00000249579, ENSG00000248199, ENSG00000289916, KIF2A, ENSG00000288643, DIMT1, IPO11
Chr 5	63262194	63517917	Deletion	5.43425	0.196124	ENSG00000248185
Chr 5	63527697	63787787	Deletion	5.17359	0.191589	ENSG00000287179
Chr 5	63921804	64018601	Deletion	5.11817	0.190456	HTR1A, ENSG00000248285
Chr 5	64076679	64317685	Deletion	4.74004	0.183654	RNF180
Chr 5	64327559	64782852	Deletion	5.51565	0.197258	RN7SL169P, RNU6-294P, MRPL49P1, NT5ELP, RGS7BP, SHISAL2B, RNF180, SREK1IP1, CWC27
Chr 5	64792764	64845632	Deletion	6.02374	0.206327	CWC27
Chr 5	64855109	64883542	Deletion	6.0773	0.207461	CWC27
Chr 5	64893019	64902497	Deletion	6.05955	0.206894	CWC27
Chr 5	64911974	64930929	Deletion	6.09514	0.207461	CWC27
Chr 5	64940407	64949884	Deletion	6.02374	0.206327	CWC27
Chr 5	64954895	65007811	Deletion	7.25489	0.226166	CWC27
Chr 5	65010112	65203424	Deletion	8.42586	0.244872	Y_RNA, ADAMTS6, CWC27
Chr 5	65212944	65222464	Deletion	8.32471	0.242604	ADAMTS6
Chr 5	65231984	65241504	Deletion	8.69652	0.248839	ADAMTS6
Chr 5	65251023	65424518	Deletion	8.32471	0.242604	RPEP1, ENSG00000205644, ADAMTS6
Chr 5	65434236	65883163	Deletion	7.26478	0.226733	RNU6-540P, SHLD3, ENSG00000251648, ENSG00000250081, PPWD1, TRIM23, TRAPPC13, ADAMTS6, CENPK, SGTB, NLN, ERBIN
Chr 5	65889311	66290401	Deletion	6.63025	0.21653	ERBIN-DT, ENSG00000252904, ENSG00000286314, ENSG00000253744, ENSG00000285999, SREK1, LINC02065, ERBIN
Chr 5	66292389	66474019	Deletion	6.60693	0.215963	ENSG00000286062, ENSG00000251391
Chr 5	66502617	67565568	Deletion	7.38061	0.228433	LINC02229, PPIAP78, ENSG00000248803, MAST4-IT1, MAST4-AS1, TILRLS, ENSG00000286647, CD180, ENSG00000250978, LINC02997, MAST4
Chr 5	67575545	68375307	Deletion	7.53075	0.230701	ENSG00000239870, BCL9P1, ENSG00000250669, ENSG00000249721, ENSG00000273860, ENSG00000253801, RNU6-1232P, EEF1B2P2, ENSG00000249894, LINC02219, LINC02997, LINC02242, ENSG00000250421, PIK3R1
Chr 5	68414433	68433996	Deletion	5.77417	0.201792	ENSG00000248884
Chr 5	68443777	68531810	Deletion	5.80977	0.202359	ENSG00000249588, ENSG00000248359
Chr 5	68541592	68561155	Deletion	5.75601	0.201226	ENSG00000248359, ENSG00000250237
Chr 5	68570936	68619843	Deletion	5.77417	0.201792	ENSG00000250237
Chr 5	68629625	68649188	Deletion	5.80977	0.202359	ENSG00000250237
Chr 5	68658969	68668751	Deletion	5.84224	0.202926	ENSG00000250237
Chr 5	68678532	68691918	Deletion	5.72433	0.200659	ENSG00000250237
Chr 5	68701665	68730906	Deletion	5.79193	0.201792	ENSG00000250237
Chr 5	68740653	70661208	Deletion	5.84224	0.202926	VWA8P1, U8, ENSG00000250066, RN7SKP251, SUMO2P4, ENSG00000220986, SNORA50D, ENSG00000280187, CFL1P5, CHCHD2P2, NDUFB9P1, RPS27P14, RN7SL616P, RNU6-724P, NAIPP3, ENSG00000248769, ENSG00000251158, CDH12P2, ENSG00000285151, CDH12P3, ENSG00000269983, NAIPP1, LINC02198, SLC30A5, ENSG00000248664, CCNB1, MRPS36, CDK7, CCDC125, AK6, TAF9, RAD17, MARVELD2, ENSG00000249295, OCLN, GTF2H2C, ENSG00000290556, …
Chr 5	70743172	70871414	Deletion	4.06574	0.171183	ENSG00000288349, CDH12P1, GUSBP16
Chr 5	70881204	70959524	Deletion	3.32317	0.157013	ENSG00000285204, SMN1, SERF1A
Chr 5	70969314	71385982	Deletion	3.41292	0.158713	ENSG00000289810, CDH12P4, ENSG00000253985, PMCHL2, NAIP, OCLNP1, NAIPP4, GUSBP9, GUSBP17, PMCHL2, GTF2H2, LINC02197
Chr 5	71395977	71445954	Deletion	2.40358	0.13774	ENSG00000249981, LINC02197
Chr 5	71455950	71465945	Deletion	2.49925	0.140008	BDP1
Chr 5	71475941	71605882	Deletion	2.40358	0.13774	ENSG00000253536, HMGN1P12, MCCC2, BDP1
Chr 5	71615877	71725827	Deletion	2.4702	0.139441	CARTPT, MCCC2
Chr 5	71735823	72095660	Deletion	2.43846	0.138874	ENSG00000278824, ENSG00000285804
Chr 5	72105655	72125646	Deletion	2.40358	0.13774	MAP1B, ENSG00000285804
Chr 5	72135642	72155632	Deletion	2.42768	0.138307	MAP1B
Chr 5	72165628	72175623	Deletion	2.49925	0.140008	MIR4803, MAP1B
Chr 5	72185619	72235596	Deletion	2.42768	0.138307	MAP1B, MRPS27
Chr 5	72245592	72395524	Deletion	2.36982	0.137173	RN7SL153P, ENSG00000244061, MRPS27, PTCD2
Chr 5	72405519	72865803	Deletion	2.49112	0.140008	YBX1P5, ENSG00000261269, RPL7P22, H2BL1P, Y_RNA, TNPO1-DT, ZNF366, LINC02056, ENSG00000251613, TNPO1
Chr 5	72875600	72904992	Deletion	2.48102	0.139441	MIR4804, RPL35AP13, TNPO1
Chr 5	72914789	73096601	Deletion	2.20079	0.132639	ENSG00000271926, FCHO2-DT, ENSG00000251467, CHP1P1, TNPO1, FCHO2
Chr 5	73106420	73243882	Deletion	2.37757	0.137173	ENSG00000250747, TMEM174, ENSG00000287090, TMEM171, ENSG00000251599, ENSG00000249743
Chr 5	73253701	73977524	Deletion	2.49112	0.140008	LINC02230, FOXD1, FOXD1-AS1, LINC01385, BTF3-DT, FUNDC2P1, ENSG00000249293, ENSG00000184084, RNU7-196P, ENSG00000259968, LINC01386, BTF3, ANKRA2, UTP15, ENSG00000249743, ARHGEF28, ENSG00000249149
Chr 5	74082821	74307760	Deletion	3.16326	0.153612	LINC02122, ENSG00000288883, LINC01335, LINC01331
Chr 5	74317451	74346524	Deletion	2.49925	0.140008	RN7SL814P, LINC01333, LINC01332, LINC01335, LINC01331
Chr 5	74356215	74538690	Deletion	2.30387	0.135473	LINC01331
Chr 5	74548665	74658400	Deletion	2.48102	0.139441	ENC1, HEXB
Chr 5	74668376	74788086	Deletion	2.36982	0.137173	RNU6-658P, RNU6-1330P, GFM2, NSA2, HEXB, FAM169A
Chr 5	74798062	74897821	Deletion	2.40639	0.138307	ENSG00000250071, FAM169A-AS1, ENSG00000289639, ENSG00000212363, FAM169A
Chr 5	74907796	75362026	Deletion	2.44876	0.138874	ENSG00000196390, ENSG00000239517, RPL27AP5, ENSG00000249157, SUMO2P5, GCNT4, ENSG00000247372, HMGCR, ENSG00000249856, ENSG00000289535, ANKRD31, CERT1
Chr 5	75371694	75625842	Deletion	2.28173	0.134906	ENSG00000242198, RNU7-175P, ENSG00000248881, POLK, ANKDD1B, CERT1
Chr 5	75635273	75818132	Deletion	3.03378	0.151344	RNU6-680P, SLC25A5P9, POC5, ANKDD1B
Chr 5	75826389	75924900	Deletion	3.3415	0.157579	ENSG00000251419, ENSG00000249301, BIN2P2, ENSG00000228367
Chr 5	76012972	76138732	Deletion	2.48102	0.139441	SAP18P1, ENSG00000251342, SV2C-AS1, RNA5SP186, SV2C
Chr 5	76148406	76220281	Deletion	2.41736	0.138307	ENSG00000251668, RAP1BL, SV2C
Chr 5	76220295	76358421	Deletion	2.48102	0.139441	HMGN2P4, PDCD5P2, ENSG00000250348, SV2C
Chr 5	76368252	76387915	Deletion	2.49925	0.140008	SNRPCP2
Chr 5	76397746	76494161	Deletion	2.41736	0.138307	IQGAP2
Chr 5	76504011	76710867	Deletion	2.29564	0.135473	ENSG00000250574, ENSG00000249713, F2RL2, ENSG00000225407, IQGAP2
Chr 5	76720717	76789669	Deletion	2.43846	0.138874	F2R
Chr 5	76799519	76976824	Deletion	2.49112	0.140008	ENSG00000289924, RN7SL208P, RNU6ATAC36P, F2RL1, S100Z, CRHBP
Chr 5	76986675	77280952	Deletion	2.39506	0.13774	ENSG00000250615, SNORA47, HMGB1P35, AGGF1, ZBED3, ZBED3-AS1, ENSG00000285000, ENSG00000284762, PDE8B
Chr 5	77290904	77592924	Deletion	2.22674	0.133206	ALDH7A1P1, RPL7P23, RPS2P24, ENSG00000284762, PDE8B, WDR41
Chr 5	77602784	77781784	Deletion	2.37757	0.137173	OTP, TBCA, WDR41
Chr 5	77790310	78063380	Deletion	2.33295	0.13604	ENSG00000253572, ENSG00000287162, ENSG00000253558, TBCA, AP3B1
Chr 5	78072500	78290886	Deletion	2.10786	0.130938	ATP6V1G1P6, AP3B1
Chr 5	78300566	78348967	Deletion	1.57737	0.117901	ENSG00000251605, RNU6-183P, Y_RNA, SCAMP1-AS1
Chr 5	78358648	78520731	Deletion	1.60703	0.118468	SCAMP1-AS1, SCAMP1, LHFPL2
Chr 5	81563397	82116921	Deletion	1.05377	0.10203	ENSG00000249483, SEM1P1, ATG10-IT1, PPIAP11, ATG10-AS1, RN7SL378P, ENSG00000287938, SSBP2, ATG10
Chr 5	112349162	112635870	Deletion	0.999594	0.100329	ENSG00000248350, EPB41L4A-DT, HMGB3P16, ENSG00000251014, ENSG00000290027, LINC02200, EPB41L4A
Chr 5	162958806	167703752	Deletion	0.997854	0.100329	MRPL57P6, ENSG00000250114, CCNG1, HMMR-AS1, ENSG00000224012, RNU6-168P, LSM1P2, ENSG00000253538, ENSG00000253600, RNU6-209P, ENSG00000253512, ENSG00000253946, RPL7P20, RPLP0P9, ENSG00000254365, ENSG00000253527, ENSG00000289264, HMMR, MAT2B, ENSG00000285590, ENSG00000273569, LINC02143, LINC01938, RN7SKP60, ENSG00000254171, LINC01947, ENSG00000253469, ENSG00000254297, ENSG00000254187, NUDCD2, ENSG0…
Chr 5	173057382	173396750	Deletion	1.05878	0.10203	CDC42P5, ENSG00000253172, RPL7AP33, NKX2-5, Y_RNA, RNA5SP200, MIR8056, RNU6-500P, CREBRF, ENSG00000289493, STC2, BNIP1, ENSG00000253968
Chr 5	173406483	173455147	Deletion	1.10348	0.10373	ENSG00000253968
Chr 5	173554562	174329424	Deletion	1.45862	0.1145	ENSG00000254164, LINC02995, BOD1, ENSG00000289085, RPL12P22, ENSG00000253244, ENSG00000253447, ENSG00000253768, LINC01863, LINC01942, LINC01484, ENSG00000287003, C5orf47, ENSG00000254011, LINC01485, CPEB4, NSG2
Chr 5	174338714	174857097	Deletion	1.3399	0.110532	GAPDHP71, SUMO2P6, HIGD1AP3, MSX2, ENSG00000251144, ENSG00000250256, MIR4634, LINC01411, ENSG00000251670
Chr 5	174896763	175095092	Deletion	1.08472	0.103164	NIFKP2, ENSG00000248293, ENSG00000249403, LINC01951
Chr 5	175326945	175672030	Deletion	1.18998	0.105998	DRD1, ENSG00000270839, RN7SKP148, ENSG00000286350, HRH2, SFXN1
Chr 5	175681929	175780923	Deletion	1.12584	0.104297	RNU6-226P, HRH2
Chr 5	175790822	175820520	Deletion	1.04281	0.101463	CPLX2
Chr 5	175830419	175860117	Deletion	1.02577	0.100896	CPLX2
Chr 5	175870017	175939312	Deletion	1.00615	0.100329	ENSG00000280068, CPLX2, ENSG00000250820, THOC3
Chr 5	175940755	175969159	Deletion	1.33301	0.110532	ENSG00000250820, THOC3
Chr 5	175978627	176007032	Deletion	1.30325	0.109399	OR1X1P, THOC3-AS1, THOC3
Chr 5	176016500	176044904	Deletion	1.32605	0.109965	ENSG00000250992, THOC3
Chr 5	176045015	176222935	Deletion	1.05377	0.10203	ENSG00000248469, ENSG00000251623, ENSG00000283559, ENSG00000270989, FAM153B, ENSG00000251458, ENSG00000290935, ENSG00000283235, ENSG00000248596, ENSG00000287579
Chr 5	176232819	176292126	Deletion	1.02112	0.100896	SIMC1
Chr 5	176302011	176331664	Deletion	1.04795	0.10203	BRCC3P1, SIMC1
Chr 5	176341548	176430508	Deletion	1.00082	0.100329	ENSG00000250909, ENSG00000251414, MIR1271, NOP16, HIGD2A, KIAA1191, ARL10, CLTB, SIMC1
Chr 5	176440393	176531865	Deletion	1.03194	0.101463	FAF2, RNF44
Chr 5	176539212	176727420	Deletion	1.22717	0.107698	RN7SL684P, Y_RNA, SNCB, MIR4281, GPRIN1, EIF4E1B, TSPAN17, ENSG00000248484, ENSG00000251446, CDHR2
Chr 5	176737279	176904876	Deletion	1.0968	0.103164	LINC01574, ENSG00000251446, HK3, UNC5A
Chr 5	176907230	176927047	Deletion	1.03758	0.101463	UIMC1
Chr 5	176936956	176982803	Deletion	1.18386	0.105998	UIMC1
Chr 5	176992250	177039484	Deletion	1.19371	0.106565	UIMC1, ZNF346
Chr 5	177048931	177093424	Deletion	1.15785	0.104864	ZNF346-IT1, FGFR4, ZNF346
Chr 5	177101851	177410416	Deletion	1.39236	0.112233	ENSG00000286634, ENSG00000240729, PRMT1P1, RAB24, PRELID1, ENSG00000239393, RGS14, PFN3, MXD3, SLC34A1, F12, GRK6, LMAN2, NSD1
Chr 5	177415208	177426977	Deletion	1.46667	0.1145	F12, GRK6
Chr 5	177436850	177476339	Deletion	1.43853	0.113933	GRK6, PRR7-AS1, PRR7, DBN1
Chr 5	177486211	177555317	Deletion	1.45862	0.1145	PDLIM7-AS1, DDX41, FAM193B-DT, PDLIM7, DOK3, FAM193B
Chr 5	177575062	177616112	Deletion	1.46667	0.1145	TMED9, ENSG00000247679, B4GALT7
Chr 5	177616209	177642321	Deletion	1.69605	0.120735	ENSG00000291283, ENSG00000247679, ENSG00000246596, ENSG00000290968
Chr 5	177648443	177668000	Deletion	1.66894	0.120168	ENSG00000246596, ENSG00000290968
Chr 5	177677007	178025736	Deletion	1.44715	0.113933	ENSG00000248943, OR1X5P, ENSG00000280207, SUDS3P1, ENSG00000249849, ENSG00000249109, ENSG00000170089, ENSG00000250101, ENSG00000249684, FAM153CP, FAM153A, ENSG00000291113, ENSG00000249186, PROP1
Chr 5	178035593	178272710	Deletion	1.38093	0.111666	ENSG00000218227, N4BP3, NHP2, ENSG00000251211, GMCL2, ENSG00000289390, FAM153CP, RMND5B, ENSG00000289726, HNRNPAB, PHYKPL, COL23A1
Chr 5	178281942	178312707	Deletion	1.04281	0.101463	COL23A1
Chr 6	1014281	1014281	Deletion	6.91004	0.221065	LINC01622
Chr 6	1023637	1309650	Deletion	6.72965	0.21823	ENSG00000270937, ENSG00000176515, ENSG00000286324, ENSG00000289842, LINC01622
Chr 6	1309918	1599481	Deletion	6.47159	0.213696	FOXQ1, LINC01394, FOXF2-DT, MIR6720, ENSG00000218027, ENSG00000272279, FOXF2, RN7SL352P
Chr 6	1618298	2252999	Deletion	6.84185	0.219931	ENSG00000285603, GMDS-DT, GMDS
Chr 6	2261119	2612126	Deletion	2.4522	0.138874	HMGN2P28, ENSG00000272465, ENSG00000280423, ENSG00000287903, GMDS-DT, ENSG00000286512
Chr 6	2613322	2653094	Deletion	2.31178	0.135473	LINC01600, LINC02521
Chr 6	2663037	2752525	Deletion	2.25954	0.134339	MYLK4
Chr 6	2762468	2792297	Deletion	2.31178	0.135473	WRNIP1, MYLK4
Chr 6	2802240	2861899	Deletion	2.32132	0.13604	MIR4645, SERPINB1, SERPINB9P1
Chr 6	2871842	2935354	Deletion	2.31178	0.135473	ENSG00000232999, ENSG00000228365, SERPINB9P1, SERPINB9
Chr 6	2945237	2974885	Deletion	2.01928	0.128671	SERPINB6
Chr 6	2984768	2994650	Deletion	2.03891	0.129238	LINC01011, NQO2-AS1, NQO2
Chr 6	3004533	3026021	Deletion	2.00005	0.128671	HTATSF1P2, ENSG00000288612, NQO2
Chr 6	3034905	3122685	Deletion	2.26238	0.134339	FAM136BP, SERPINB8P1, ENSG00000229282, ENSG00000272277, RNA5SP201, RIPK1, BPHL
Chr 6	3132381	3142078	Deletion	1.8532	0.124703	BPHL, ENSG00000228170
Chr 6	3151775	3171168	Deletion	1.89001	0.12527	TUBB2A, BPHL, ENSG00000228170
Chr 6	3180865	3203946	Deletion	1.8719	0.124703	LINC02525
Chr 6	3213584	3252135	Deletion	1.89001	0.12527	ENSG00000288840, TUBB2B, PSMG4
Chr 6	3255222	3271847	Deletion	1.40225	0.1128	PSMG4, SLC22A23
Chr 6	3280160	3457909	Deletion	1.28889	0.109399	ENSG00000272320, PSMG4, SLC22A23
Chr 6	3467439	3757517	Deletion	1.55869	0.117334	ENSG00000270477, ENSG00000219992, PXDC1, ENSG00000270504, ENSG00000228793
Chr 6	3766679	4009250	Deletion	1.58617	0.117901	ENSG00000260604, ENSG00000218472, ENSG00000217135, TDGF1P4, GLRX3P2, ENSG00000279926, ENSG00000238158, ENSG00000233068, FAM50B
Chr 6	4018332	4053941	Deletion	1.55031	0.116767	ENSG00000288904, ENSG00000272248, ENSG00000230648, PRPF4B, FAM217A
Chr 6	4062947	4080959	Deletion	1.57887	0.117901	TEX56P, PRPF4B, FAM217A
Chr 6	4089965	4098972	Deletion	1.53976	0.116767	TEX56P
Chr 6	4107978	4689076	Deletion	1.56711	0.117334	ENSG00000237716, ENSG00000216307, ENSG00000287761, RNA5SP202, ENSG00000270695, ENSG00000260673, KU-MEL-3, TEX56P, ECI2, ENSG00000254821, ECI2-DT, ENSG00000231811, LINC02533, ENSG00000285424, ENSG00000285694
Chr 6	4698847	4757475	Deletion	1.39236	0.112233	PSMC1P11, CDYL, ENSG00000284823
Chr 6	4767247	4825875	Deletion	1.4306	0.113366	CDYL-AS1, CDYL
Chr 6	4835647	4882018	Deletion	1.47697	0.115067	CDYL
Chr 6	4882421	4985308	Deletion	1.536	0.116201	ENSG00000217030, CDYL
Chr 6	4995046	5094122	Deletion	1.42601	0.113366	ENSG00000220685, PPP1R3G, RPP40, LYRM4-AS1, ENSG00000271978, ENSG00000288548
Chr 6	5103251	5137919	Deletion	1.96604	0.127537	LYRM4
Chr 6	5141511	5151154	Deletion	2.1437	0.131505	MIR3691, LYRM4
Chr 6	5160797	5170441	Deletion	1.96604	0.127537	LYRM4
Chr 6	5180084	5265133	Deletion	2.05469	0.129805	FARS2, LYRM4
Chr 6	5275063	5996018	Deletion	1.2478	0.108265	ENSG00000220446, HNRNPA1P37, ENSG00000217239, ENSG00000216360, RN7SL221P, PKMP5, FARS2-AS1, ENSG00000270174, ENSG00000233064, FARS2
Chr 6	6934416	6952323	Amplification	0.702097	0.197106	RN7SL554P
Chr 6	6963067	7036609	Amplification	0.901786	0.211638	ENSG00000203498
Chr 6	7038788	7314499	Amplification	0.607796	0.189171	ENSG00000225092, Y_RNA, ENSG00000287002, ENSG00000285771, ENSG00000238221, RREB1, SSR1
Chr 6	11151262	11528507	Deletion	1.11279	0.10373	ENSG00000271245, ENSG00000287920, ENSG00000290062, RNU1-64P, THAP12P5, ENSG00000247925, ENSG00000242753, ENSG00000233656, NEDD9
Chr 6	11354795	11460765	Amplification	0.636523	0.192096	ENSG00000242753, ENSG00000233656, NEDD9
Chr 6	11466768	11507818	Amplification	0.78321	0.203251	RNU1-64P, ENSG00000242753, ENSG00000233656
Chr 6	11508671	11647526	Amplification	1.5855	0.250846	THAP12P5, ENSG00000271897, Metazoa_SRP, ENSG00000242753, TMEM170B
Chr 6	11647994	12149800	Amplification	1.77618	0.260902	ENSG00000207419, ENSG00000234427, ENSG00000229896, ENSG00000287593, AMD1P4, ENSG00000225102, ADTRP, HIVEP1
Chr 6	12152379	12338159	Amplification	1.90342	0.267427	EDN1, SUMO2P12, HIVEP1
Chr 6	12338947	12473707	Amplification	1.67263	0.255795	RN7SKP293
Chr 6	12473996	12674569	Amplification	2.07957	0.276113	RPL15P3, LINC02530
Chr 6	12676191	12752325	Amplification	1.93959	0.269589	PHACTR1
Chr 6	12755173	12786934	Amplification	2.22084	0.282523	PHACTR1
Chr 6	12792044	12889544	Amplification	2.57139	0.298263	PHACTR1
Chr 6	12890886	12892754	Amplification	2.40986	0.291414	PHACTR1
Chr 6	12894537	12964066	Amplification	2.13604	0.278479	PHACTR1
Chr 6	12964454	12967296	Amplification	1.71106	0.257632	PHACTR1
Chr 6	12967645	12983504	Amplification	1.80064	0.262315	PHACTR1
Chr 6	12983696	13112903	Amplification	2.02176	0.273438	PHACTR1
Chr 6	13116222	13216995	Amplification	2.43874	0.292596	RNU1-11P, PHACTR1
Chr 6	13217992	13257222	Amplification	2.54112	0.297183	PHACTR1
Chr 6	13258648	13288669	Amplification	2.43874	0.292428	ENSG00000215022, TBC1D7, PHACTR1
Chr 6	13290503	13302931	Amplification	2.58466	0.299208	ENSG00000215022, TBC1D7
Chr 6	13305480	13447304	Amplification	2.36708	0.289264	ENSG00000289257, TBC1D7, GFOD1
Chr 6	13449091	13546402	Amplification	2.55636	0.298165	GFOD1-AS1, RPS4XP7, GFOD1
Chr 6	13548165	13672825	Amplification	2.71271	0.305285	ENSG00000286316, SIRT5, ENSG00000261071, NOL7, RANBP9
Chr 6	13678917	13767716	Amplification	2.4525	0.293159	RANBP9
Chr 6	13773809	14171651	Amplification	2.208	0.282036	ENSG00000272209, MRPL35P1, ENSG00000233981, RNU7-133P, MCUR1, RNF182, CD83, ENSG00000285639
Chr 6	14175866	14371419	Amplification	2.10704	0.277353	ENSG00000286281, ENSG00000230631, LINC01108, ENSG00000285639
Chr 6	14371992	14398442	Amplification	2.52567	0.296619	ENSG00000237346, ENSG00000234540
Chr 6	14399083	14507185	Amplification	2.92306	0.314669	ENSG00000234540, ENSG00000286277
Chr 6	14510648	14808918	Amplification	3.07229	0.321378	RNU6-793P, ENSG00000229646, ENSG00000289958, ENSG00000234261
Chr 6	14808946	14831178	Amplification	2.8689	0.312392	ENSG00000234261
Chr 6	14845071	14933525	Amplification	3.05669	0.320876	ENSG00000234261
Chr 6	14944857	15247283	Amplification	2.98512	0.31733	RPL6P17, RN7SL332P, JARID2-DT, JARID2, ENSG00000234261
Chr 6	15247393	15539010	Amplification	3.08578	0.322138	JARID2-AS1, RNU6-522P, RNU6-645P, 5S_rRNA, JARID2, DTNBP1
Chr 6	15539673	15606821	Amplification	3.47107	0.338697	ENSG00000287626, DTNBP1
Chr 6	15607045	15723527	Amplification	3.36093	0.33399	DTNBP1
Chr 6	15788486	15885498	Amplification	2.93852	0.315335	ENSG00000289953
Chr 6	15931579	16076521	Amplification	3.99746	0.360856	ARPC3P5, LINC02543, ENSG00000274212
Chr 6	16078542	16114165	Amplification	3.77733	0.351785	MDH1P2
Chr 6	16123717	16151248	Amplification	2.69984	0.30419	MIR4639, MYLIP
Chr 6	16153962	16310672	Amplification	3.26871	0.330028	ENSG00000218073, ENSG00000217078, MRPL42P2, RNU6-1114P, Y_RNA, ENSG00000282024, GMPR, ATXN1
Chr 6	16314375	16330191	Amplification	3.87689	0.355875	ENSG00000288708, ATXN1
Chr 6	16333408	16477220	Amplification	3.96698	0.360035	ATXN1
Chr 6	16485375	16530409	Amplification	3.36093	0.334187	ATXN1
Chr 6	16532380	16678703	Amplification	2.99959	0.318117	ATXN1
Chr 6	16679824	16692199	Amplification	3.25235	0.329523	ATXN1
Chr 6	16693086	16751633	Amplification	3.39297	0.335546	ATXN1
Chr 6	16753561	16792899	Amplification	3.57628	0.343525	ATXN1-AS1, ENSG00000289863, ENSG00000272341, ATXN1
Chr 6	16795497	16950219	Amplification	3.82736	0.354078	ENSG00000287347
Chr 6	17011388	17184919	Amplification	4.74243	0.391166	ENSG00000286631, ENSG00000287359, STMND1
Chr 6	17194419	17268236	Amplification	4.85506	0.396057	ENSG00000287559
Chr 6	17273332	17289861	Amplification	4.68404	0.388937	ENSG00000288812, ENSG00000287559, RBM24
Chr 6	17349738	17405178	Amplification	5.85419	0.435696	ENSG00000219314, CAP2
Chr 6	17405282	17416964	Amplification	6.5316	0.461219	CAP2
Chr 6	17427689	17427689	Amplification	6.20345	0.448448	CAP2
Chr 6	17430178	17446263	Amplification	6.03083	0.44209	CAP2
Chr 6	17446523	17446523	Amplification	4.80721	0.393948	CAP2
Chr 6	17447251	17452221	Amplification	5.90626	0.4372	CAP2
Chr 6	17457612	17552243	Amplification	5.64877	0.427453	RPL7P26, CAP2
Chr 6	17556510	17627891	Amplification	4.50576	0.381505	SUMO2P13, FAM8A1, RNU6-190P, ENSG00000286885, CAP2, NUP153
Chr 6	17629616	17666363	Amplification	4.63695	0.3869	NUP153
Chr 6	17669701	17675198	Amplification	4.9237	0.398459	NUP153
Chr 6	17675246	17704551	Amplification	4.87242	0.396264	NUP153
Chr 6	17708052	17744780	Amplification	5.09133	0.405028	RNA5SP204, Y_RNA
Chr 6	17817014	17839352	Amplification	5.04324	0.403175	KIF13A
Chr 6	17841651	17883621	Amplification	5.37613	0.416618	KIF13A
Chr 6	17887434	17905008	Amplification	6.64533	0.46476	KIF13A
Chr 6	17906274	17947414	Amplification	6.9976	0.478042	KIF13A
Chr 6	17949353	17968086	Amplification	7.03498	0.479767	ENSG00000220920, KIF13A
Chr 6	17969589	18012040	Amplification	7.73943	0.504473	KIF13A
Chr 6	18100246	18225301	Amplification	7.09226	0.481451	NHLRC1, TPMT, DEK, KDM1B
Chr 6	18226701	18234535	Amplification	6.86111	0.472982	DEK
Chr 6	18237661	18237661	Amplification	7.16674	0.484376	DEK
Chr 6	18238568	18238568	Amplification	7.31295	0.489534	DEK
Chr 6	18238902	18278577	Amplification	7.66638	0.501925	Y_RNA, ENSG00000289097, DEK
Chr 6	18293391	18398431	Amplification	7.1487	0.483431	ENSG00000278102, RNU6-263P, DDX18P3, IMPDH1P9, RNF144B
Chr 6	18401381	18565176	Amplification	6.09415	0.444348	RNF144B, MIR548A1HG
Chr 6	18566760	18585999	Amplification	6.98016	0.477783	MIR548A1, MIR548A1HG
Chr 6	18588806	18593990	Amplification	7.31295	0.489247	MIR548A1HG
Chr 6	18594571	18614099	Amplification	7.71975	0.503676	MIR548A1HG
Chr 6	18615437	18697786	Amplification	7.29529	0.488829	MIR548A1HG
Chr 6	19134857	19154811	Amplification	14.852	0.735393	ENSG00000217379
Chr 6	19262737	19297457	Amplification	16.3837	0.780154	ENSG00000231662
Chr 6	19299370	19371490	Amplification	16.2303	0.77546	RPL5P20, ENSG00000231662, LNC-LBCS
Chr 6	19372266	19412732	Amplification	15.2823	0.748327	LNC-LBCS
Chr 6	19417222	19505806	Amplification	15.127	0.743518	RNA5SP205, LNC-LBCS
Chr 6	19505905	19615363	Amplification	16.3837	0.780024	KRT18P38, LNC-LBCS
Chr 6	19626336	19678199	Amplification	18.0713	0.828166	UQCRFS1P3, RNU6-801P, LNC-LBCS
Chr 6	19680847	19725838	Amplification	19.7777	0.876308	LNC-LBCS
Chr 6	19728023	19728023	Amplification	19.2206	0.860908	LNC-LBCS
Chr 6	19728421	19790754	Amplification	20.3657	0.892259	LNC-LBCS
Chr 6	19790936	19810425	Amplification	20.6095	0.898574	LNC-LBCS
Chr 6	19816857	19859026	Amplification	22.3618	0.945808	ID4, LNC-LBCS
Chr 6	19860788	20086975	Amplification	23.7198	0.98033	ENSG00000287138, ENSG00000229700
Chr 6	20087070	20119065	Amplification	24.0552	0.989506	MBOAT1
Chr 6	20124860	20159946	Amplification	25.9101	1.03611	MBOAT1
Chr 6	20162878	20289097	Amplification	26.8147	1.05937	ENSG00000287614, MBOAT1, ENSG00000227803
Chr 6	20289560	20296727	Amplification	27.3019	1.07288	ENSG00000287614, ENSG00000227803
Chr 6	20298078	20336688	Amplification	27.8647	1.08639	ENSG00000287614, ENSG00000286590, ENSG00000287483, ENSG00000227803
Chr 6	20398837	20445267	Amplification	33.8901	1.23988	ENSG00000289981, RN7SL128P, E2F3-IT1, E2F3
Chr 6	20446214	20460713	Amplification	34.3557	1.26395	RNU6-141P, E2F3
Chr 6	20468635	20517064	Amplification	34.2978	1.25463	Y_RNA, E2F3
Chr 6	20517130	20538665	Amplification	33.6155	1.23274	CDKAL1
Chr 6	20541519	20562385	Amplification	33.9725	1.24237	CDKAL1
Chr 6	20562593	20579123	Amplification	34.3557	1.25789	CDKAL1
Chr 6	20580196	20580893	Amplification	34.3557	1.26483	CDKAL1
Chr 6	20585140	20599361	Amplification	33.0578	1.21669	CDKAL1
Chr 6	20599628	20617923	Amplification	32.1226	1.1902	CDKAL1
Chr 6	20623605	20647870	Amplification	32.7323	1.20895	CDKAL1
Chr 6	20647962	20659806	Amplification	32.3222	1.19547	CDKAL1
Chr 6	20660303	20718240	Amplification	32.4939	1.20077	CDKAL1
Chr 6	20721007	20739702	Amplification	32.5871	1.20338	RPL36AP25, CDKAL1
Chr 6	20739907	20898249	Amplification	32.344	1.19668	ENSG00000233848, CDKAL1
Chr 6	20898603	21018655	Amplification	32.6639	1.20531	RNU6-150P, CDKAL1
Chr 6	21020554	21028059	Amplification	33.5989	1.23179	CDKAL1
Chr 6	21030769	21036139	Amplification	32.2285	1.19336	CDKAL1
Chr 6	21036179	21085468	Amplification	32.6932	1.20739	CDKAL1
Chr 6	21086047	21165128	Amplification	33.5186	1.22805	CDKAL1
Chr 6	21166588	21231007	Amplification	34.3557	1.25843	CDKAL1
Chr 6	21234034	21267883	Amplification	34.0458	1.24669	ENSG00000287404
Chr 6	21268028	21293778	Amplification	33.5754	1.2303	ENSG00000287404
Chr 6	21334254	21429571	Amplification	34.3557	1.25756	ENSG00000227089, ENSG00000286368
Chr 6	21457950	21533401	Amplification	34.0427	1.24496	ENSG00000231754, ENSG00000283480, LINC00581
Chr 6	21540429	21561643	Amplification	33.5892	1.23151	ENSG00000283480
Chr 6	21570419	21635028	Amplification	34.4936	1.27937	BOLA2P3, ENSG00000283480, SOX4
Chr 6	21661737	21705337	Amplification	34.2268	1.25247	CASC15
Chr 6	21708111	21766341	Amplification	34.3557	1.26804	CASC15
Chr 6	21769544	21779547	Amplification	33.5186	1.22801	CASC15
Chr 6	21780789	21808480	Amplification	32.3084	1.19534	CASC15
Chr 6	21812242	21812242	Amplification	31.2102	1.16902	CASC15
Chr 6	21814497	21841111	Amplification	30.8614	1.16039	ENSG00000280443, CASC15
Chr 6	21844359	21856546	Amplification	30.7859	1.15835	CASC15
Chr 6	21860829	21864770	Amplification	30.2965	1.14648	CASC15
Chr 6	21865505	21865505	Amplification	30.2156	1.14457	CASC15
Chr 6	21876654	21876654	Amplification	28.7721	1.10893	CASC15
Chr 6	21887276	21912632	Amplification	29.4322	1.12495	CASC15
Chr 6	21913635	21992016	Amplification	28.9883	1.11439	CASC15
Chr 6	21994159	22072425	Amplification	27.0519	1.06624	CASC15
Chr 6	22073580	22075262	Amplification	26.47	1.0509	CASC15
Chr 6	22075392	22115669	Amplification	26.3997	1.04919	RN7SKP240, CASC15
Chr 6	22115940	22160595	Amplification	26.1427	1.04216	NBAT1, CASC15
Chr 6	22162145	22189104	Amplification	26.8435	1.06053	CASC15
Chr 6	22191692	22197470	Amplification	24.9868	1.01329	CASC15
Chr 6	22197588	22227773	Amplification	24.7301	1.00698	ENSG00000219404, CASC15
Chr 6	22230952	22264264	Amplification	22.9475	0.961029	CASC15
Chr 6	22267868	22310741	Amplification	21.5063	0.922679	PRL, CASC15
Chr 6	22320322	22383598	Amplification	21.0838	0.911156	CASC15
Chr 6	22384510	22398228	Amplification	19.4372	0.866423	CASC15
Chr 6	22399008	22410682	Amplification	20.1425	0.886448	CASC15
Chr 6	22413783	22439059	Amplification	19.9219	0.880557	CASC15
Chr 6	22440771	22454975	Amplification	21.6874	0.927791	CASC15
Chr 6	22466952	22466952	Amplification	21.5865	0.925113	CASC15
Chr 6	22467214	22469959	Amplification	22.0073	0.936074	CASC15
Chr 6	22470251	22539708	Amplification	21.8629	0.9327	CASC15
Chr 6	22539929	22611694	Amplification	21.5498	0.923524	HDGFL1, ENSG00000228772, CASC15
Chr 6	22611753	22625592	Amplification	21.0109	0.90928	CASC15
Chr 6	22631696	22865275	Amplification	19.4594	0.867399	ENSG00000286954, ENSG00000233358, CASC15
Chr 6	22869107	22912382	Amplification	17.7749	0.819535	ENSG00000233358
Chr 6	22914759	22926459	Amplification	17.468	0.811547	ENSG00000233358
Chr 6	22934719	22947194	Amplification	18.5499	0.842098	ENSG00000233358
Chr 6	22949226	22973097	Amplification	19.031	0.855375	ENSG00000233358
Chr 6	22973286	23024683	Amplification	18.053	0.827787	ENSG00000233358
Chr 6	23025825	23054094	Amplification	16.9765	0.797237	ENSG00000233358
Chr 6	23085982	23125348	Amplification	13.7505	0.70273	RPL6P18, RNU6-1060P
Chr 6	23129483	23354676	Amplification	13.4346	0.69085	ENSG00000235743, ENSG00000289368
Chr 6	23365820	23366140	Amplification	14.122	0.71355	ENSG00000235743, ENSG00000289368
Chr 6	23368777	23421034	Amplification	13.4821	0.692741	ENSG00000235743, ENSG00000289368
Chr 6	23421369	23434431	Amplification	14.9877	0.739799	ENSG00000289368
Chr 6	23434736	23483286	Amplification	13.4821	0.692566	ENSG00000289368
Chr 6	23485376	23538044	Amplification	11.9786	0.645125	ENSG00000289368
Chr 6	23543371	23543926	Amplification	10.508	0.598455	ENSG00000289368
Chr 6	23548426	23554483	Amplification	10.2269	0.589324	ENSG00000289368
Chr 6	23558528	23595187	Amplification	9.6235	0.569637	ENSG00000289368
Chr 6	23597769	23689321	Amplification	10.1727	0.58743	ENSG00000219453
Chr 6	23781663	23905915	Amplification	6.42569	0.457112	SPTLC1P2, ENSG00000290589, ENSG00000278128
Chr 6	23908225	24013864	Amplification	5.21108	0.410053	ENSG00000220748, HNRNPA1P58
Chr 6	24123895	24287551	Amplification	5.37613	0.416049	ENSG00000251830, NRSN1, DCDC2
Chr 6	24293324	24322037	Amplification	5.8024	0.433641	DCDC2
Chr 6	24325809	24344651	Amplification	5.19382	0.408858	DCDC2
Chr 6	24347972	24405768	Amplification	5.24571	0.411236	KAAG1, RNU6-391P, MRS2, DCDC2
Chr 6	24409195	24437087	Amplification	5.00927	0.401605	MRS2, GPLD1
Chr 6	24437108	24460465	Amplification	5.17607	0.408594	GPLD1
Chr 6	24460707	24481108	Amplification	4.99189	0.401406	GPLD1
Chr 6	24481542	24559534	Amplification	4.83937	0.395174	GPLD1, ALDH5A1, KIAA0319
Chr 6	24559587	24593279	Amplification	4.70912	0.390105	KIAA0319
Chr 6	24595853	24632733	Amplification	4.10717	0.365573	KRT8P43, KIAA0319
Chr 6	24633429	24665340	Amplification	4.30853	0.373823	TDP2, KIAA0319
Chr 6	24667323	24669228	Amplification	4.45655	0.379343	ACOT13
Chr 6	24671483	24671483	Amplification	3.89273	0.356284	ACOT13
Chr 6	24693075	24713187	Amplification	2.88338	0.313211	ENSG00000272345, ACOT13, C6orf62, ENSG00000272402
Chr 6	24716221	24766814	Amplification	2.40986	0.291564	ENSG00000288851, ENSG00000218806, C6orf62, LINC02828
Chr 6	24771577	24947805	Amplification	1.43651	0.243422	GMNN, ARMH2, ENSG00000282804, ENSG00000288887, RIPOR2
Chr 6	24951199	25119270	Amplification	1.39894	0.24134	PPIAP29, ENSG00000286633, ASS1P1, RN7SL334P, ENSG00000223623, ENSG00000229313, ENSG00000285801, RIPOR2, CMAHP
Chr 6	25125110	25157674	Amplification	1.28124	0.234631	ENSG00000219682, ENSG00000262400, ENSG00000285801, CMAHP
Chr 6	25165070	25378431	Amplification	1.23042	0.232316	ENSG00000217805, ENSG00000219681, KATNBL1P5, ENSG00000216718, ENSG00000213972, Y_RNA, CARMIL1, CMAHP
Chr 6	25379050	25450153	Amplification	1.08875	0.223358	RNU6-987P, CARMIL1, CMAHP
Chr 6	25737932	25810314	Amplification	0.721616	0.198265	SLC17A4, ENSG00000290217, SLC17A1
Chr 6	25813150	26001274	Amplification	0.977377	0.217016	H2AC3P, H2BP5, SLC17A3, SLC17A2, TRIM38, ENSG00000272558, LINC02980, SLC17A1
Chr 6	26004615	26114071	Amplification	0.930266	0.213467	ENSG00000272810, H3P26, H1-1, H3C1, H4C1, H4C2, H3C2, H2AC4, H2BC3, H2AC5P, H3C3, H1-2, HFE, H4C3, H1-6
Chr 6	26121153	26156598	Amplification	0.655704	0.193023	H1-4, H2BC4, H2AC6
Chr 6	107262438	107533265	Amplification	0.817485	0.205986	ENSG00000234206, PDSS2, SOBP
Chr 6	107538205	107542087	Amplification	0.789652	0.20377	SOBP
Chr 6	166813445	167279616	Deletion	1.1776	0.105431	ENSG00000285730, MIR3939, ENSG00000284914, GPR31, ENSG00000291241, ENSG00000216966, ENSG00000231720, ENSG00000228648, ENSG00000249141, RPS6KA2-AS1, RNASET2, CEP43, ENSG00000291286, ENSG00000286674, TCP10L2, HPAT5, UNC93A, ENSG00000227598, ENSG00000272980, CCR6, ENSG00000284825, RPS6KA2
Chr 6	167287772	167376075	Deletion	1.58585	0.117901	ENSG00000217447, UNC93A, TTLL2, TCP10L3, TCP10L3
Chr 6	167382819	167418979	Deletion	1.60389	0.118468	TCP10L3, TCP10L3
Chr 6	167555155	168862574	Deletion	1.44895	0.113933	ENSG00000287594, ENSG00000289838, ENSG00000213065, ENSG00000269155, AFDN-DT, ENSG00000235994, KIF25-AS1, ENSG00000287056, ENSG00000237987, CTAGE13P, ENSG00000224417, ENSG00000260771, ENSG00000280665, ENSG00000287297, LINC02538, LINC02487, LINC01558, ENSG00000285212, FRMD1, ENSG00000234768, ENSG00000228361, ENSG00000234647, ENSG00000235815, ENSG00000289090, AFDN, KIF25, DACT2, SMOC2
Chr 7	16228909	16263976	Amplification	0.607796	0.188943	CRPPA, CRPPA-AS1
Chr 7	16766827	16814353	Amplification	0.668581	0.19421	AGR2, TSPAN13
Chr 7	16817152	16882011	Amplification	1.35405	0.238553	ENSG00000270593, RAD17P1, AGR2, AGR3
Chr 7	16883410	16899197	Amplification	1.25519	0.233567	ENSG00000227965
Chr 7	16925518	17035412	Amplification	1.95075	0.269996	ENSG00000223867, BRWD1P3, ENSG00000289189, AHR, ENSG00000237773
Chr 7	17037988	17059174	Amplification	2.07957	0.276445	AHR, ENSG00000237773
Chr 7	17800816	17847235	Amplification	0.817485	0.205926	SNX13
Chr 7	17848792	17848792	Amplification	0.73867	0.199476	SNX13
Chr 7	17852547	17932057	Amplification	0.614435	0.189916	SNX13
Chr 7	54304169	54470769	Amplification	0.901786	0.211912	SLC25A5P3, LINC01445
Chr 7	54471184	54753353	Amplification	0.75734	0.201135	ENSG00000228735, RNU6-1125P, RPL31P35, ENSG00000288525, VSTM2A, VSTM2A-OT1, ENSG00000286404, SEC61G
Chr 7	54755769	54875531	Amplification	1.47232	0.245063	SEC61G, SEC61G-DT
Chr 7	54878745	54994424	Amplification	1.68507	0.256671	ENSG00000218586
Chr 7	55000518	55094029	Amplification	2.69984	0.304128	EGFR
Chr 7	55094898	55257413	Amplification	2.57139	0.298768	ENSG00000237210, ELDR, EGFR, EGFR-AS1
Chr 7	55258558	55395035	Amplification	2.4248	0.291898	CALM1P2, ENSG00000230936, LANCL2
Chr 7	55396115	55425140	Amplification	1.54681	0.248865	LANCL2
Chr 7	55428178	55681298	Amplification	0.80935	0.204938	ENSG00000233977, ENSG00000231394, CDC42P2, TUBBP6, LANCL2, ENSG00000231317, FKBP9P1, VOPP1, VOPP1-DT
Chr 7	55683972	55701707	Amplification	0.647539	0.192452	RNU6-389P, FKBP9P1, FKBP9P1
Chr 7	55704979	55871899	Amplification	0.668581	0.194191	Metazoa_SRP, SUMO2P3, ENSG00000275875, ENSG00000273720, RNU6-1126P, ENSG00000235738, CICP12, ENSG00000229762, CICP11, PSPHP1, FKBP9P1, SEPTIN14
Chr 7	56277538	56291170	Amplification	0.607796	0.189355	ENSG00000223559
Chr 7	56296328	56423816	Amplification	0.8453	0.208	ENSG00000224155, ENSG00000203462, RNU6-1335P, SEPTIN14P24, CICP8, ENSG00000224370, RNU6-1052P, ENSG00000232944, ENSG00000237268
Chr 8	617667	617667	Deletion	1.17775	0.105431	ERICH1
Chr 8	623039	688966	Deletion	1.12518	0.104297	ERICH1
Chr 8	698275	1258746	Deletion	1.2478	0.108265	ENSG00000254207, ENSG00000282375, ENSG00000282759, ENSG00000282692, ENSG00000254160, ERICH1, DLGAP2
Chr 8	1268513	1659285	Deletion	1.56116	0.117334	ENSG00000275427, ENSG00000260721, ENSG00000281961, ENSG00000282160, DLGAP2-AS1, DLGAP2
Chr 8	1668910	1719311	Deletion	1.69605	0.120735	DLGAP2
Chr 8	1729217	1770574	Deletion	1.71446	0.121302	ENSG00000254265, ENSG00000282021, CLN8-AS1, CLN8, KBTBD11-OT1
Chr 8	1778936	1918352	Deletion	1.53857	0.116767	MIR3674, ENSG00000287464, MIR596, CLN8, KBTBD11-OT1, ARHGEF10
Chr 8	1919648	1977992	Deletion	1.15258	0.104864	ENSG00000285957, KBTBD11-AS1, KBTBD11-OT1, ENSG00000270988, KBTBD11, KBTBD11-OT1, ARHGEF10
Chr 8	2112514	6255017	Deletion	1.01439	0.100896	ENSG00000287970, ENSG00000288782, ENSG00000282686, ENSG00000253855, ENSG00000287740, ENSG00000288580, RNA5SP251, ENSG00000288110, ENSG00000285977, PAICSP4, ENSG00000253262, SNORA70, RN7SL318P, ENSG00000278256, ENSG00000271248, RPL23AP54, ENSG00000253510, ENSG00000275461, ENSG00000286969, RN7SKP159, ENSG00000253189, ENSG00000289036, ENSG00000253444, ENSG00000282142, LINC03021, ENSG00000253162, ENS…
Chr 8	6805991	8256586	Deletion	1.18998	0.105998	DEFB1, RPL23AP96, DEFA6, DEFA4, DEFA8P, DEFA9P, DEFA10P, DEFT1P, DEFA1B, DEFT1P2, DEFA3, DEFA7P, DEFA5, ENSG00000255273, ENSG00000284620, ENSG00000234120, RPS3AP30, SNRPCP6, SNRPCP15, RPS3AP33, ENSG00000231930, ENSG00000284614, ENSG00000284728, ENSG00000255025, OR7E125P, FAM90A3P, FAM90A13P, FAM90A5P, FAM90A20P, DEFB109B, USP17L1, USP17L4, ENSG00000235778, DEFB108C, DEFB4B, HSPD1P3, DEFB103B, DEF…
Chr 8	8256791	8626192	Deletion	1.23965	0.107698	LINC02950, ENSG00000253343, ENSG00000253774, RN7SL178P, PRAG1, LINC02949, ENSG00000253130, ENSG00000289622
Chr 8	8635993	8753612	Deletion	1.06629	0.102597	CLDN23, ENSG00000286910, ENSG00000284717, ENSG00000289622, ENSG00000254367
Chr 8	8763414	8900194	Deletion	1.10367	0.10373	RNU6-682P, MFHAS1, ENSG00000254367
Chr 8	36031255	36047107	Amplification	0.668581	0.194795	ENSG00000253452, ENSG00000253524
Chr 8	36047380	36115968	Amplification	0.946447	0.215233	ENSG00000253452, ENSG00000253524
Chr 8	36119207	36238083	Amplification	1.15215	0.227188	ENSG00000254309, ENSG00000253452
Chr 8	36442149	36442149	Amplification	0.78321	0.202763	ENSG00000253363
Chr 8	36444210	36672329	Amplification	1.22042	0.231389	RPL23P10, ENSG00000253363
Chr 8	36676165	36676165	Amplification	2.15063	0.279459	ENSG00000253363
Chr 8	36676207	36716881	Amplification	1.83718	0.264089	ENSG00000253363
Chr 8	36716959	36721019	Amplification	1.49794	0.246441	ENSG00000253363
Chr 8	36721608	36755228	Amplification	1.59862	0.251454	ENSG00000253363
Chr 8	36760272	36882599	Amplification	1.56025	0.249605	RNA5SP264, ENSG00000274489, KCNU1, ENSG00000253363
Chr 8	36883999	36898284	Amplification	1.62401	0.25332	TPT1P8, KCNU1
Chr 8	36899126	36899126	Amplification	1.78657	0.261386	KCNU1
Chr 8	36900267	36912276	Amplification	2.13604	0.278614	KCNU1
Chr 8	36918436	36929438	Amplification	2.09267	0.276679	KCNU1
Chr 8	36929508	36934604	Amplification	2.68438	0.303869	KCNU1
Chr 8	36970586	37019306	Amplification	3.11585	0.323767	ENSG00000243503
Chr 8	37047856	37097563	Amplification	3.81088	0.353076	ENSG00000254038, SMARCE1P4
Chr 8	37324160	37329315	Amplification	5.31544	0.413485	ENSG00000253123
Chr 8	37330080	37449638	Amplification	5.517	0.422397	ENSG00000253123, ENSG00000253746, LINC01605
Chr 8	37454800	37454800	Amplification	6.20345	0.448844	LINC01605
Chr 8	37455059	37461318	Amplification	7.27694	0.488322	LINC01605
Chr 8	37463606	37547777	Amplification	7.70275	0.502974	ENSG00000253388, LINC01605, LINC01605
Chr 8	37550875	37573965	Amplification	7.60823	0.499694	ENSG00000254111, LINC01605
Chr 8	37582304	37649883	Amplification	6.96155	0.476813	ENSG00000254290, ENSG00000253344, ENSG00000254306
Chr 8	37651477	37667018	Amplification	7.27694	0.487787	ENSG00000253344
Chr 8	37674865	37743959	Amplification	7.31295	0.489461	ENSG00000183154, ZNF703, ENSG00000253181, ERLIN2
Chr 8	37754740	37754740	Amplification	5.90626	0.437248	ERLIN2
Chr 8	37758538	37783235	Amplification	4.69845	0.389106	PLPBP
Chr 8	37786193	37848121	Amplification	4.30853	0.373542	ADGRA2, BRF2
Chr 8	37849466	37865519	Amplification	4.25869	0.371868	ENSG00000280064, BRF2, RAB11FIP1
Chr 8	37868474	37930950	Amplification	4.66718	0.388152	RN7SL709P, RAB11FIP1
Chr 8	37940352	37998655	Amplification	4.17375	0.367969	ADRB3, RPL12P48, ENSG00000285880
Chr 8	38004425	38112106	Amplification	3.59195	0.343886	ENSG00000260949, ENSG00000272128, EIF4EBP1, ENSG00000286677, ASH2L
Chr 8	38112806	38115714	Amplification	3.77733	0.351545	ASH2L
Chr 8	38116709	38197404	Amplification	3.92304	0.357745	RNU6-988P, ENSG00000240015, STAR, RNU6-323P, ENSG00000253356, LSM1, BAG4, ASH2L
Chr 8	38204078	38207123	Amplification	2.95332	0.316518	ENSG00000248585, BAG4
Chr 8	38236890	38291323	Amplification	2.60891	0.300233	PLPP5, ENSG00000255487, DDHD2, NSD3
Chr 8	38291346	38291420	Amplification	2.43874	0.292573	NSD3
Chr 8	38291433	38312792	Amplification	2.65401	0.302453	NSD3
Chr 8	38341754	38410557	Amplification	2.8689	0.312317	ENSG00000272092, ENSG00000272159, NSD3, LETM2, FGFR1
Chr 8	38418437	38543450	Amplification	3.04267	0.320501	ENSG00000255201, RPS20P22, ENSG00000253361, FGFR1, LINC03042
Chr 8	38547229	38574577	Amplification	3.22143	0.327843	ENSG00000253361, LINC03042
Chr 8	38575488	38787270	Amplification	3.08578	0.322147	ENSG00000254321, Y_RNA, RNF5P1, ENSG00000289104, TACC1
Chr 8	38787577	38823511	Amplification	3.22143	0.328179	ENSG00000253586, TACC1
Chr 8	38825563	38826768	Amplification	3.07229	0.321328	TACC1
Chr 8	38826792	38826792	Amplification	2.92306	0.314751	TACC1
Chr 8	38835269	38915711	Amplification	3.6567	0.346257	ENSG00000253829, PLEKHA2, TACC1
Chr 8	38917787	39072091	Amplification	3.9511	0.358757	ENSG00000253645, SNORD38D, HTRA4, TM2D2, PLEKHA2, ADAM9
Chr 8	39077132	39128531	Amplification	4.09147	0.365233	ADAM9, ADAM32
Chr 8	39131636	39179922	Amplification	4.63695	0.386848	RPL3P10, ADAM32
Chr 8	39192481	39200826	Amplification	4.45655	0.379505	ADAM32
Chr 8	39203448	39207354	Amplification	4.25869	0.371278	ADAM32
Chr 8	39207400	39415543	Amplification	4.04616	0.363094	ENSG00000253160, ADAM32, ADAM5
Chr 8	39422051	39480366	Amplification	3.89273	0.35633	ADAM3A
Chr 8	39482278	39565081	Amplification	4.04616	0.363094	ENSG00000254067, ADAM3A
Chr 8	39565542	39581016	Amplification	3.20692	0.327805	ENSG00000254067
Chr 8	39584168	39586358	Amplification	2.85345	0.311703	ADAM18
Chr 8	39586388	39604491	Amplification	2.88338	0.313175	ADAM18
Chr 8	39605204	39671986	Amplification	2.76281	0.307637	ADAM18
Chr 8	39672008	39800461	Amplification	2.91107	0.314186	ADAM2, ADAM18
Chr 8	39802699	39850927	Amplification	2.77627	0.308154	ADAM2
Chr 8	39855494	39873720	Amplification	2.85345	0.311422	RPL7AP80, ENSG00000253233
Chr 8	39899387	39904922	Amplification	2.62326	0.301133	IDO1, ENSG00000253939
Chr 8	39906703	39930810	Amplification	2.39466	0.290404	ENSG00000253838, ENSG00000254287, IDO1, ENSG00000253939
Chr 8	39933640	39961444	Amplification	2.208	0.28198	ENSG00000253939, IDO2
Chr 8	39965068	39965213	Amplification	1.96479	0.270656	ENSG00000253939, IDO2
Chr 8	39968700	40003790	Amplification	1.99446	0.272009	ENSG00000253790, ENSG00000253939, IDO2
Chr 8	40014144	40110847	Amplification	1.44857	0.243933	ENSG00000253381, IDO2
Chr 8	40114244	40273504	Amplification	1.84889	0.264773	TCIM, ENSG00000254143, LINC02866
Chr 8	40299099	40330979	Amplification	1.01996	0.219544	SIRLNT
Chr 8	40332909	40418018	Amplification	1.3308	0.237493	SIRLNT, ENSG00000289853, ENSG00000253354
Chr 8	40419144	40435969	Amplification	1.44857	0.243866	ENSG00000289853
Chr 8	40436427	40456194	Amplification	1.42447	0.242422	ENSG00000289853
Chr 8	40456591	40479428	Amplification	1.57142	0.250258	ENSG00000289853
Chr 8	40482218	40539381	Amplification	1.49794	0.246654	ENSG00000272479, ZMAT4
Chr 8	40539955	40611154	Amplification	1.35405	0.238818	ZMAT4
Chr 8	40611871	40761984	Amplification	1.10669	0.225078	ZMAT4
Chr 8	40762263	40765717	Amplification	1.00918	0.218705	ZMAT4
Chr 8	40786645	40872945	Amplification	0.946447	0.215136	ZMAT4
Chr 8	40880407	40895759	Amplification	1.26774	0.234004	ZMAT4
Chr 8	41030425	41092462	Amplification	1.1971	0.229877	RNU6-356P
Chr 8	41260895	41426686	Amplification	0.8453	0.207445	MIR548AO, RPS29P2, ENSG00000253509, RNU6-895P, SNORD65B, SFRP1
Chr 8	41501039	41555954	Amplification	0.702097	0.196816	KRT18P37, ENSG00000253174, GOLGA7, GINS4, GPAT4-AS1
Chr 8	41558898	41631930	Amplification	0.909467	0.212457	ENSG00000287535, GPAT4, ENSG00000264578, GPAT4-AS1
Chr 8	41632012	41727189	Amplification	1.1298	0.226006	ENSG00000289921, MIR486-1, MIR486-2, NKX6-3, ENSG00000253389, ANK1
Chr 8	41727195	41939007	Amplification	0.967579	0.216141	ENSG00000289514, Y_RNA, RN7SL149P, ENSG00000260588, ANK1, KAT6A
Chr 8	41944497	41991576	Amplification	0.8453	0.208005	KAT6A
Chr 8	41994151	42039950	Amplification	0.668581	0.194456	KAT6A
Chr 8	89885846	89982308	Amplification	0.655704	0.192912	RNU6-925P, NBN, OSGIN2
Chr 8	90334037	90413247	Amplification	0.799015	0.204544	ENSG00000254180, LINC00534
Chr 8	90421450	90513667	Amplification	0.607796	0.189213	RNA5SP273, ENSG00000254180, LINC00534
Chr 8	94022872	94305482	Amplification	0.702097	0.196822	ENSG00000253585, RPL6P23, CDH17, GEM
Chr 8	96533792	96577306	Amplification	0.655704	0.193179	SDC2
Chr 8	96577774	97024563	Amplification	0.80935	0.20482	SDC2, CPQ
Chr 8	97031766	97076527	Amplification	1.01996	0.219537	CPQ
Chr 8	97081005	97437558	Amplification	0.891597	0.210673	ENSG00000272249, ENSG00000270077, ENSG00000260640, TSPYL5, SNORD3H, CPQ
Chr 8	97442814	97662363	Amplification	0.817485	0.20559	ENSG00000213750, ENSG00000287654, MTDH
Chr 8	97670744	97864038	Amplification	1.2429	0.232605	Y_RNA, ENSG00000270682, ENSG00000270861, SUMO2P18, MTDH, LAPTM4B
Chr 8	97865490	97884026	Amplification	0.996977	0.217888	MATN2
Chr 8	97887635	97944696	Amplification	1.20737	0.230617	MATN2
Chr 8	97946169	98173149	Amplification	1.3308	0.237539	SNORA72, ENSG00000288752, RNU6-703P, ERICH5, RIDA, POP1, MATN2, RPL30, RPL30-AS1
Chr 8	98177363	98331166	Amplification	1.50936	0.247001	RNU6-914P, NIPAL2
Chr 8	98344994	98415304	Amplification	2.38054	0.289808	ENSG00000278914, ENSG00000253468, STK3
Chr 8	98420402	98503507	Amplification	3.01401	0.319071	KCNS2, ENSG00000272321, RNU6-748P, STK3
Chr 8	98503530	98524830	Amplification	3.07229	0.321832	STK3
Chr 8	98527608	98574516	Amplification	2.80793	0.309832	STK3
Chr 8	98578577	98664225	Amplification	2.60891	0.30037	ENSG00000253911, ENSG00000254112, STK3
Chr 8	98667777	98680102	Amplification	3.67104	0.347506	STK3
Chr 8	98684622	98802136	Amplification	3.93891	0.358422	RPL19P14, STK3
Chr 8	98808459	98893864	Amplification	3.6567	0.346715	STK3
Chr 8	98900614	99113766	Amplification	4.06244	0.363932	ENSG00000253415, MRPL57P7, RN7SKP85, ENSG00000271930, OSR2, ENSG00000229625, ENSG00000253180, ENSG00000253562, VPS13B-DT, STK3, VPS13B
Chr 8	99114970	99141249	Amplification	4.52094	0.382165	ENSG00000253532, VPS13B
Chr 8	99144199	99681703	Amplification	4.69845	0.389293	ENSG00000236583, ENSG00000237704, ENSG00000225017, Y_RNA, MIR599, MIR875, RN7SL350P, VPS13B
Chr 8	99687240	99772693	Amplification	4.82282	0.394568	ENSG00000235683, VPS13B
Chr 8	99777869	99880663	Amplification	4.90654	0.397722	ENSG00000253539, ENSG00000253912, COX6C, VPS13B
Chr 8	99891639	100093888	Amplification	6.07962	0.443959	ENSG00000287952, SNORD77B, ENSG00000221753, COX6C, RGS22
Chr 8	100101002	100157951	Amplification	6.14821	0.446576	POLR2K, SPAG1, RGS22, FBXO43
Chr 8	100161298	100383641	Amplification	6.40989	0.45626	UFM1P3, Y_RNA, ENSG00000253217, MIR4471, SPAG1, RNF19A, ENSG00000253824
Chr 8	100387088	100441972	Amplification	6.82286	0.471825	ENSG00000253842, ENSG00000253824
Chr 8	100443790	100582032	Amplification	7.16674	0.483837	ENSG00000254364, GAPDHP62, ENSG00000253666, ENSG00000253824, ANKRD46, SNX31
Chr 8	100588103	100650223	Amplification	7.60823	0.499615	ENSG00000253740, SNX31
Chr 8	100653264	100714059	Amplification	8.78536	0.541271	RNU6-1092P, ENSG00000289284, MIR7705, PABPC1, SNX31
Chr 8	100718876	100776943	Amplification	9.15925	0.554431	RNU6ATAC41P, Y_RNA, RPS20P23, PABPC1
Chr 8	100777888	100836091	Amplification	9.31668	0.559836	RNU4-83P
Chr 8	100880808	100917830	Amplification	9.6235	0.569476	RPS26P6, Metazoa_SRP, ENSG00000260368, YWHAZ
Chr 8	100922373	100932884	Amplification	10.0731	0.584221	YWHAZ
Chr 8	100933714	100943190	Amplification	10.2475	0.590008	YWHAZ
Chr 8	100950390	100950390	Amplification	11.7441	0.638036	YWHAZ
Chr 8	101013373	101140933	Amplification	12.6467	0.666479	LINC03044, ENSG00000253355, RN7SKP249, ENSG00000253737, FLJ42969
Chr 8	101145648	101476351	Amplification	13.6894	0.699883	ZNNT1, ENSG00000271882, ENSG00000253942, LINC02844, ENSG00000287479, ENSG00000253282, RNU7-67P, ENSG00000271560, DUXAP2, LINC02845, RN7SL563P, NACA4P, ENSG00000254024, ZNF706, ENSG00000254084
Chr 8	101481729	101657206	Amplification	13.8863	0.70662	ENSG00000289048, ENSG00000253991, ENSG00000253153, ENSG00000254024, GRHL2
Chr 8	101657222	101692878	Amplification	13.4635	0.691876	ENSG00000253629, GRHL2, NCALD
Chr 8	101695334	101730203	Amplification	13.0698	0.679424	NCALD
Chr 8	101732142	101768560	Amplification	13.0077	0.67738	NCALD
Chr 8	101768651	101796638	Amplification	12.8071	0.671593	NCALD
Chr 8	101804021	101861829	Amplification	13.051	0.678745	ENSG00000238372, NCALD
Chr 8	101862313	101971072	Amplification	13.4178	0.690144	PDCL3P2, NCALD
Chr 8	101971492	102001333	Amplification	13.1105	0.680767	NCALD
Chr 8	102004014	102004014	Amplification	12.6026	0.665021	NCALD
Chr 8	102006405	102080641	Amplification	12.6635	0.667065	NCALD
Chr 8	102083452	102086154	Amplification	12.8735	0.673906	NCALD
Chr 8	102093387	102143702	Amplification	12.1017	0.649511	MIR5680, NCALD
Chr 8	102145463	102213785	Amplification	12.2799	0.655426	ENSG00000254492, RRM2B
Chr 8	102220739	102278176	Amplification	13.3063	0.686608	SUMO2P19, ENSG00000272037, UBR5-DT, RRM2B, UBR5
Chr 8	102279321	102447734	Amplification	13.5876	0.696868	ENSG00000253923, RNU6ATAC8P, UBR5
Chr 8	102449393	102528136	Amplification	13.6474	0.698782	HSPE1P14, RPS12P15
Chr 8	102530730	102668312	Amplification	12.5626	0.663751	RNU6-1224P, ODF1, POU5F1P2, KLF10, LINC03047, ENSG00000283959
Chr 8	102670450	102683331	Amplification	12.4987	0.661837	ENSG00000283959
Chr 8	102689319	102849316	Amplification	12.0846	0.648914	GASAL1, AZIN1
Chr 8	102852289	102920718	Amplification	11.3618	0.626593	ENSG00000253385, ENSG00000253263, ENSG00000289653, AZIN1, MAILR
Chr 8	102922409	103049384	Amplification	9.88687	0.578564	RPL5P24, Y_RNA, NPM1P52, ENSG00000254236, MAILR, ATP6V1C1
Chr 8	103051767	103056790	Amplification	9.6235	0.569498	ATP6V1C1
Chr 8	103057162	103094185	Amplification	8.98458	0.548939	MTND1P5, MTCO1P4, MTCO2P4, ATP6V1C1
Chr 8	103123949	103263548	Amplification	7.81703	0.507236	LINC01181, MIR3151, ENSG00000253851, BAALC-AS2, BAALC, BAALC-AS1
Chr 8	103264062	103367599	Amplification	8.17159	0.51969	ENSG00000286337, FZD6, BAALC-AS1
Chr 8	103369227	103428008	Amplification	7.23823	0.486793	CTHRC1, LINC02933, RNU6-1011P, SLC25A32, ENSG00000285982, DCAF13
Chr 8	103430407	103573448	Amplification	6.38085	0.455457	ENSG00000288945, PTMAP15, ENSG00000254644, ENSG00000261670, ENSG00000271830, ENSG00000253477, ENSG00000285982, DCAF13, RIMS2
Chr 8	103574663	103693753	Amplification	5.85419	0.435478	RIMS2
Chr 8	103693821	103858502	Amplification	6.04455	0.442683	ENSG00000239344, RIMS2
Chr 8	103860525	103899739	Amplification	5.76717	0.432423	RIMS2
Chr 8	103900618	103914604	Amplification	5.26342	0.411706	RIMS2
Chr 8	103930443	103953433	Amplification	4.06244	0.363662	RIMS2
Chr 8	103954240	104120211	Amplification	4.10717	0.36534	RIMS2
Chr 8	104120370	104220440	Amplification	3.90922	0.357295	RIMS2
Chr 8	104221805	104323026	Amplification	3.70236	0.348411	RIMS2
Chr 8	104325059	104659899	Amplification	3.50232	0.340064	ENSG00000179577, MIR548A3, NDUFA5P2, DCSTAMP, ENSG00000279138, LRP12, DPYS, ZFPM2
Chr 8	104659998	104732510	Amplification	3.70236	0.348818	ENSG00000283157, ZFPM2
Chr 8	104733363	105042540	Amplification	3.90922	0.357012	ENSG00000243939, ENSG00000253997, ENSG00000240271, ZFPM2
Chr 8	105043189	105043189	Amplification	3.68568	0.347826	ZFPM2
Chr 8	105048295	105139471	Amplification	3.51646	0.340905	ZFPM2
Chr 8	105140371	105175796	Amplification	2.46557	0.293769	ENSG00000254041, ZFPM2
Chr 8	105176073	105254727	Amplification	2.95332	0.31651	TMCC1P1, ENSG00000254041, ZFPM2
Chr 8	105255213	105399186	Amplification	2.88338	0.312758	ENSG00000243171, ZFPM2
Chr 8	105402147	105445959	Amplification	3.23742	0.328533	ZFPM2
Chr 8	105446901	105461656	Amplification	3.34706	0.333532	ZFPM2
Chr 8	105464654	105735789	Amplification	3.29989	0.331206	ENSG00000253420, ENSG00000254141, ZFPM2, ZFPM2-AS1
Chr 8	105737825	105834137	Amplification	3.07229	0.321604	ENSG00000253526, ZFPM2, ZFPM2-AS1
Chr 8	105837017	105909747	Amplification	3.34706	0.333618	ZFPM2-AS1
Chr 8	105912006	106175757	Amplification	3.76496	0.351198	Y_RNA, ZFPM2-AS1
Chr 8	106176551	106239893	Amplification	3.86049	0.354862	SLC16A14P1
Chr 8	106242026	106324465	Amplification	4.19074	0.368746	ENSG00000254021, OXR1
Chr 8	106325257	106325257	Amplification	4.09147	0.365082	OXR1
Chr 8	106340155	106436960	Amplification	3.67104	0.347502	OXR1
Chr 8	106437978	106561304	Amplification	3.54855	0.342097	OXR1, OXR1-AS1
Chr 8	106565414	106699300	Amplification	3.6567	0.346718	TAGLN2P1, OXR1, OXR1-AS1
Chr 8	106699399	106732734	Amplification	3.23742	0.328485	RNU7-84P, OXR1
Chr 8	106755759	106759716	Amplification	2.32243	0.287209	ABRA
Chr 8	106760293	106916888	Amplification	2.22084	0.282587	ABRA
Chr 8	107498559	107780503	Amplification	1.35405	0.238937	ENSG00000286766, PGAM1P13
Chr 8	107850241	107862762	Amplification	1.01996	0.219575	ENSG00000287949
Chr 8	107862801	107863345	Amplification	0.909467	0.212574	ENSG00000287949
Chr 8	107863379	107966553	Amplification	1.07703	0.222541	RNA5SP275, ENSG00000287949, RSPO2
Chr 8	107970837	108095049	Amplification	0.988666	0.217609	NRBF2P4, RSPO2
Chr 8	108105873	108207152	Amplification	1.06558	0.222258	AURKBP1, ENSG00000289094, EIF3E
Chr 8	108207870	108262861	Amplification	0.946447	0.214782	ENSG00000253754, EIF3E
Chr 8	108269984	108396329	Amplification	0.872779	0.209507	RPS17P14, EIF3E
Chr 8	108396603	108759331	Amplification	0.614435	0.190181	ENSG00000253657, TRMT10BP1, EMC2, ENSG00000253949, EIF3E, TMEM74
Chr 8	108761211	108776654	Amplification	0.702097	0.197153	TMEM74
Chr 8	127022138	127118585	Amplification	0.748088	0.200418	ENSG00000224722, PRNCR1, CASC19, PCAT1
Chr 8	127121723	127210591	Amplification	0.946447	0.214689	CASC19, PCAT1
Chr 8	127220713	127334046	Amplification	0.748088	0.200418	ENSG00000271509, ENSG00000287781, CASC19, CASC8, POU5F1B, PCAT1
Chr 8	127336495	127520132	Amplification	0.930266	0.213356	CASC8, POU5F1B, CCAT2, PCAT1
Chr 8	127524590	127701948	Amplification	0.80935	0.204899	ENSG00000286266, CASC11, ENSG00000286010
Chr 8	127703139	128258918	Amplification	1.62401	0.25302	MYC, MIR1204, ENSG00000278324, LINC02912, MIR1205, RNVU1-32, MIR1206, ENSG00000278275, RNU4-25P, MIR1207, MIR1208, RN7SKP226, CASC11, PVT1
Chr 8	128316059	128452766	Amplification	1.92905	0.26905	ENSG00000286034, LINC00824
Chr 8	128453765	128788985	Amplification	1.90342	0.267395	LINC00824, CCDC26
Chr 8	128790957	129048878	Amplification	1.76453	0.260478	CCDC26
Chr 8	129050507	129115396	Amplification	1.61117	0.252116	CCDC26
Chr 8	129116533	129400122	Amplification	0.789652	0.203996	ENSG00000287785, ENSG00000253225, RN7SKP206, CCDC26
Chr 8	129402528	129570064	Amplification	0.75734	0.200932	MIR3686, ENSG00000253926, CCDC26
Chr 8	129572525	129798970	Amplification	0.688169	0.19557	MTRF1LP2, ENSG00000285108, GSDMC, CCDC26
Chr 9	3727380	4008586	Amplification	0.636523	0.191897	ENSG00000236724, GLIS3-AS1, GLIS3
Chr 9	5087087	5297563	Amplification	0.662233	0.194055	MTND6P5, MTND1P11, MTCO1P11, MTCO2P11, MTATP6P11, MTCO3P11, MTND4P14, MTND5P14, IGHEP2, ENSG00000237553, INSL4, INSL6, JAK2, TCF3P1
Chr 9	5302095	5677461	Amplification	0.930266	0.213709	RLN2, HMGN2P31, RLN1, ENSG00000272866, ENSG00000231967, RNF152P1, CD274, PDCD1LG2, ENSG00000231509, PLGRKT, ENSG00000286162, RIC1
Chr 9	5677627	6113104	Amplification	0.662233	0.194055	ENSG00000225408, AK4P4, MIR4665, RANBP6, ENSG00000228739, RIC1, ERMP1, KIAA2026, MLANA
Chr 9	6113735	6256144	Amplification	0.73867	0.19993	GTF3AP1, IL33
Chr 9	7055253	7057302	Amplification	1.10669	0.224473	KDM4C
Chr 9	7057701	7138349	Amplification	0.73867	0.199896	KDM4C
Chr 9	7138366	7303002	Amplification	0.655704	0.193042	ENSG00000285688, KDM4C
Chr 9	7811086	12680422	Deletion	3.71715	0.164381	ENSG00000226376, ENSG00000235389, ENSG00000212695, RNU7-185P, RPS26P3, RN7SL5P, ENSG00000230920, ENSG00000234360, ENSG00000232035, ENSG00000227138, ENSG00000270372, AKAP8P1, ENSG00000230365, ENSG00000275130, RNU2-47P, ENSG00000231902, PTPRD-AS1, ENSG00000234021, IMP3P1, ENSG00000224935, JKAMPP1, DMAC1, PTPRD-DT, ENSG00000286474, ENSG00000285784, PTPRD
Chr 9	19804356	20400169	Deletion	2.18576	0.132639	ENSG00000276667, ENSG00000261402, ENSG00000270712, ENSG00000277711, ENSG00000237434, ENSG00000286685, MLLT3
Chr 9	20403206	20412443	Deletion	2.42184	0.138307	MIR4473, MLLT3
Chr 9	20421680	20490739	Deletion	2.18576	0.132639	MLLT3
Chr 9	20500364	20509989	Deletion	2.4755	0.139441	MIR4474, MLLT3
Chr 9	20519614	20625490	Deletion	2.18576	0.132639	RPL7AP48, MLLT3
Chr 9	20635115	21003385	Deletion	9.08529	0.254508	FOCAD-AS1, MIR491, SNORA30B, HACD4, FOCAD
Chr 9	21006308	21033301	Deletion	9.45964	0.260176	HACD4
Chr 9	21042299	21078375	Deletion	12.133	0.297587	IFNNP1, IFNB1
Chr 9	21078875	21149963	Deletion	15.4069	0.341233	IFNWP4, ENSG00000275980, IFNW1
Chr 9	21150474	21171267	Deletion	21.5764	0.42229	Y_RNA, IFNA21
Chr 9	21171590	21193432	Deletion	23.5471	0.446097	IFNWP15, IFNA4, IFNWP9
Chr 9	21196312	21235193	Deletion	22.2602	0.43136	IFNA7, IFNA10, IFNWP18, IFNA17, IFNWP5, IFNA16
Chr 9	21235513	21263039	Deletion	24.31	0.455166	IFNA14
Chr 9	21270666	21285921	Deletion	24.2732	0.4546	IFNA22P
Chr 9	21286701	21310588	Deletion	25.7379	0.471038	IFNA5
Chr 9	21314987	21337927	Deletion	26.9639	0.484642	IFNA20P, KLHL9
Chr 9	21345185	21385654	Deletion	27.0014	0.485209	IFNA6, IFNA13, IFNA2, MIR31HG
Chr 9	21393823	21416492	Deletion	28.4251	0.50108	ENSG00000261696, IFNA11P, IFNA12P, IFNA8, MIR31HG
Chr 9	21422083	21444469	Deletion	31.0247	0.528288	IFNA1, MIR31HG
Chr 9	21446735	21563776	Deletion	39.319	0.612746	IFNWP19, IFNE, MIR31, SNORD39, MIR31HG
Chr 9	21564684	21869079	Deletion	76.497	0.941509	H3P30, KHSRPP1, RN7SL151P, TUBB8P1, ENSG00000265194, MTAP, ENSG00000264545
Chr 9	21874268	21996996	Deletion	102.52	1.15124	ENSG00000279670, ERVFRD-3, CDKN2A-DT, ENSG00000266446, CDKN2A, MTAP, ENSG00000264545, CDKN2B-AS1
Chr 9	22000770	22009960	Deletion	99.8543	1.12516	CDKN2B, ENSG00000264545, CDKN2B-AS1
Chr 9	22011656	22432666	Deletion	97.0344	1.10362	UBA52P6, ENSG00000274055, ENSG00000277653, ENSG00000236921, ENSG00000264545, CDKN2B-AS1
Chr 9	22440408	22631056	Deletion	45.875	0.675097	DMRTA1
Chr 9	22640817	23675568	Deletion	33.2149	0.550961	CLIC4P1, ENSG00000224549, ENSG00000287696, SUMO2P2, ENSG00000233906, LINC01239, ENSG00000283982, ENSG00000284418
Chr 9	23684763	23822299	Deletion	21.5503	0.421723	ELAVL2
Chr 9	23831720	25657936	Deletion	21.5168	0.421157	ENSG00000237414, ENSG00000277608, RMRPP5, RN7SKP120, ENSG00000287318, ENSG00000231460, ENSG00000287139, IZUMO3, ENSG00000269957
Chr 9	25667923	26051513	Deletion	1.92855	0.126404	TUSC1, GARIN3P1, LINC01241
Chr 10	3399496	3447072	Amplification	0.712829	0.197991	ENSG00000286610, ENSG00000289882, LINC02669
Chr 10	3448187	3521474	Amplification	1.4852	0.246133	ENSG00000289994, LINC02669
Chr 10	3521579	3766201	Amplification	1.44857	0.243677	ENSG00000229672, ENSG00000236892
Chr 10	3769785	3873816	Amplification	1.82575	0.263555	ENSG00000287175, LINC02639, KLF6, ENSG00000288755
Chr 10	3878706	4039747	Amplification	0.988666	0.217876	MIR6078, ENSG00000227101, LINC02660
Chr 10	4043419	4163929	Amplification	1.06558	0.222277	ENSG00000227101, ENSG00000236990
Chr 10	4164366	4447787	Amplification	1.38702	0.24083	LINC00702, LINC00703, ENSG00000230096, ENSG00000287246
Chr 10	4455112	4542299	Amplification	1.56025	0.249619	RNU6-163P, ENSG00000286687
Chr 10	4571693	4797762	Amplification	1.50936	0.246985	LINC00705, ENSG00000287023, AKR1E2, MANCR
Chr 10	4798459	5075724	Amplification	1.17392	0.228433	U8, U8, AKR1E2, AKR1C6P, AKR1C2, ENSG00000224251, AKR1C3, AKR1C1
Chr 10	5084596	5224125	Amplification	1.81197	0.262975	U8, ARL4AP3, ENSG00000287848, AKR1C3, AKR1C5P, AKR1C8, AKR1C4
Chr 10	5225367	5366902	Amplification	1.92905	0.269144	LINC02561, RPL26P28, ENSG00000280450, AKR1C7P, ENSG00000291045, UCN3, ENSG00000231039
Chr 10	5368813	5397268	Amplification	2.23245	0.283251	TUBAL3, UCN3
Chr 10	5401850	5413375	Amplification	3.29989	0.331393	TUBAL3, NET1
Chr 10	5419728	5624369	Amplification	3.59195	0.343697	ENSG00000288922, CALML5, CALML3, ENSG00000256462, ENSG00000287235, NET1, CALML3-AS1, ENSG00000287566, LASTR
Chr 10	5628571	5720512	Amplification	3.48648	0.339296	RN7SL445P, LASTR, ASB13, TASOR2, ENSG00000226647
Chr 10	5722311	5868614	Amplification	3.67104	0.34694	NRBF2P5, ENSG00000272764, RPL12P28, TASOR2, ENSG00000226647, ANKRD16, GDI2
Chr 10	5876681	6012972	Amplification	4.14037	0.36697	ENSG00000232807, ANKRD16, IL15RA, FBH1, IL2RA
Chr 10	6021322	6049494	Amplification	4.40645	0.377432	IL2RA, ENSG00000229664
Chr 10	6051107	6329997	Amplification	4.69845	0.38964	RPL32P23, RN7SKP78, MIR3155A, MIR3155B, ENSG00000213994, Y_RNA, SDCBPP1, RBM17, IL2RA, PFKFB3, LINC02649
Chr 10	6333145	6393610	Amplification	4.52094	0.382106	LINC02656, ENSG00000289934, LINC02649
Chr 10	6404210	6595163	Amplification	4.68404	0.388909	ENSG00000288915, PRKCQ-AS1, PRKCQ
Chr 10	6596242	6669879	Amplification	4.57322	0.384362	PRKCQ-AS1, LINC02648
Chr 10	6845673	6909373	Amplification	4.62201	0.385793	ENSG00000291288, ENSG00000285845, ENSG00000287277
Chr 10	6910842	6935298	Amplification	4.57322	0.384297	ENSG00000287277
Chr 10	6936349	6992641	Amplification	4.83937	0.394952	ENSG00000287277
Chr 10	6993022	7027229	Amplification	5.06041	0.403681	ENSG00000287277
Chr 10	7028333	7174215	Amplification	5.33286	0.414606	LINC02665, ENSG00000270811, ENSG00000287277, SFMBT2
Chr 10	7176055	7208195	Amplification	5.59858	0.425862	SFMBT2
Chr 10	7208862	7392836	Amplification	5.36393	0.415404	COX6CP17, SFMBT2
Chr 10	7392864	7541036	Amplification	5.59858	0.425862	ENSG00000278982, ENSG00000289239, RNU6-535P, ENSG00000230121, LINC02642, SFMBT2
Chr 10	7543961	7613105	Amplification	5.8024	0.433712	ITIH5
Chr 10	7615195	7747882	Amplification	6.24029	0.45008	ITIH5, ITIH2
Chr 10	7748402	7812323	Amplification	5.81729	0.434225	KIN, ATP5F1C, ITIH2
Chr 10	7812913	7874137	Amplification	6.33134	0.453051	ENSG00000233990, TAF3
Chr 10	7876198	7926226	Amplification	7.53275	0.497579	TAF3
Chr 10	7928278	7981977	Amplification	8.84367	0.543258	TAF3
Chr 10	7984989	8054357	Amplification	9.14037	0.553798	GATA3-AS1, ENSG00000232638, GATA3, TAF3
Chr 10	8055182	8264154	Amplification	9.6235	0.569893	PRPF38AP1, ENSG00000289897, LINC00708, GATA3
Chr 10	8266632	8337708	Amplification	8.28252	0.523767	LINC00708, ENSG00000226861
Chr 10	8345388	8462518	Amplification	6.92797	0.475625	ENSG00000226990
Chr 10	8468897	8879344	Amplification	6.77267	0.469889	ENSG00000271251, KRT8P37, CHCHD3P1, RNA5SP299, ENSG00000270234
Chr 10	8886518	8997518	Amplification	7.47595	0.495471	ENSG00000223808, LINC02676
Chr 10	9272601	9336221	Amplification	10.4549	0.596797	LINC00709, ENSG00000287120
Chr 10	9769282	9853746	Amplification	5.42987	0.419117	LINC02663
Chr 10	9854151	9975743	Amplification	4.95781	0.399592	LINC02663
Chr 10	9976066	10128924	Amplification	5.36393	0.415447	LINC02670
Chr 10	10129527	10452445	Amplification	5.09133	0.404906	Y_RNA, CUX2P1, ENSG00000286439, ENSG00000234306, ENSG00000279575, ELOCP3, CELF2-DT, ENSG00000287309
Chr 10	10455788	10461392	Amplification	5.36393	0.415966	CELF2-DT
Chr 10	10462832	10574494	Amplification	5.10604	0.405964	ENSG00000289328, ENSG00000289363
Chr 10	10689236	10780403	Amplification	3.51646	0.340562	ENSG00000228997
Chr 10	10789590	10883019	Amplification	3.34706	0.333533	SFTA1P, CELF2
Chr 10	10887345	11164443	Amplification	3.54855	0.341804	ENSG00000228027, ENSG00000229206, LINC00710, ENSG00000231496, CELF2-AS2, CELF2
Chr 10	11164638	11180133	Amplification	3.02925	0.319353	ENSG00000230322, CELF2
Chr 10	11180398	11236575	Amplification	3.23742	0.32889	CELF2
Chr 10	11237032	11242471	Amplification	2.18011	0.280747	CELF2
Chr 10	11244661	11374987	Amplification	2.00909	0.273057	CELF2-AS1, CELF2
Chr 10	11379708	11796204	Amplification	1.71106	0.257467	ENSG00000280086, USP6NL-AS1, ENSG00000271046, ECHDC3, USP6NL
Chr 10	11797675	12078810	Amplification	1.22042	0.231312	ENSG00000289920, RNU6-1095P, PROSER2, PROSER2-AS1, DHTKD1, UPF2
Chr 10	12081233	12210728	Amplification	1.36513	0.239422	RNU6-88P, MIR548AK, DHTKD1, SEC61A2, CDC123, NUDT5
Chr 10	12221524	12345588	Amplification	0.630798	0.19128	ENSG00000228302, RN7SL198P, CDC123
Chr 10	89506973	89567987	Deletion	1.2588	0.108265	SLC16A12
Chr 10	89576795	89612024	Deletion	1.31927	0.109965	MIR107, PANK1
Chr 10	89615137	89615137	Deletion	1.21262	0.107131	PANK1
Chr 10	89621061	90022201	Deletion	2.40358	0.13774	PANK1-AS1, ENSG00000225836, ENSG00000240996, MTND5P42, MARK2P16, SNRPD2P1, PANK1, KIF20B, LINC00865, LINC01375, ENSG00000235100, LINC01374
Chr 10	90032121	90336078	Deletion	2.12882	0.131505	RN7SKP143, ENSG00000287150, LINC01374
Chr 10	90345718	90414795	Deletion	2.1751	0.132072	LINC02653
Chr 10	90422136	90468353	Deletion	1.17113	0.105431	ENSG00000238291, ENSG00000224750, LINC02653
Chr 11	456120	456120	Deletion	2.26238	0.134339	PTDSS2
Chr 11	465939	515033	Deletion	2.23593	0.133772	RNH1, ENSG00000288033, PTDSS2
Chr 11	524852	554308	Deletion	2.25405	0.134339	ENSG00000254739, HRAS, LRRC56, ENSG00000289997
Chr 11	564127	573554	Deletion	3.11166	0.153045	MIR210HG, MIR210
Chr 11	583213	583213	Deletion	2.76609	0.145676	PHRF1
Chr 11	592872	602530	Deletion	2.72256	0.144542	PHRF1
Chr 11	612189	641166	Deletion	2.76609	0.145676	IRF7, SCT, PHRF1, CDHR5, DRD4
Chr 11	650824	679801	Deletion	2.71101	0.144542	ENSG00000255158, DEAF1
Chr 11	689460	708777	Deletion	2.75567	0.145676	EPS8L2, TMEM80, ENSG00000269915, DEAF1
Chr 11	718436	733439	Deletion	2.73418	0.145109	EPS8L2, ENSG00000269915
Chr 11	743219	753000	Deletion	1.95654	0.12697	TALDO1
Chr 11	762781	850808	Deletion	1.96394	0.127537	GATD1-DT, ENSG00000279672, ENSG00000255142, CEND1, SLC25A22, PANO1, RPLP2, SNORA52, ENSG00000255108, CRACR2B, POLR2L, TALDO1, GATD1, PIDD1, PNPLA2, CD151, TSPAN4
Chr 11	860588	870369	Deletion	1.95654	0.12697	TSPAN4, CHID1
Chr 11	880150	921515	Deletion	1.93754	0.126404	CHID1
Chr 11	931039	1007226	Deletion	1.89727	0.12527	RNU6-1025P, AP2A2
Chr 11	1007257	1230811	Deletion	1.94736	0.12697	LINC02688, ENSG00000286275, AP2A2, MUC6, MUC2, MUC5B, MUC5AC
Chr 11	1231166	1275180	Deletion	1.47997	0.115067	MIR6744, MUC5B, MUC5B-AS1, TOLLIP
Chr 11	1285979	1325829	Deletion	1.88442	0.12527	TOLLIP-DT, TOLLIP
Chr 11	1328912	1403201	Deletion	1.93754	0.126404	ENSG00000287935, LINC02689, BRSK2
Chr 11	1408731	1442439	Deletion	1.8932	0.12527	BRSK2
Chr 11	1449499	1836687	Deletion	1.97093	0.127537	ENSG00000285581, KRTAP5-1, KRTAP5-2, KRTAP5-3, KRTAP5-5, ENSG00000231487, FAM99A, FAM99B, LINC02708, KRTAP5-6, PRADX, ENSG00000229512, ENSG00000287484, ENSG00000230834, RPL36AP39, ENSG00000230080, MOB2, DUSP8, KRTAP5-4, IFITM10, ENSG00000250644, CTSD, BRSK2, KRTAP5-AS1, SYT8
Chr 11	1846403	1885268	Deletion	1.80636	0.123569	MIR4298, ENSG00000249086, MIR7847, LSP1
Chr 11	1894985	1928636	Deletion	1.76061	0.122436	LINC01150, TNNT3
Chr 11	1936419	1961200	Deletion	1.37132	0.111666	TNNT3, MRPL23
Chr 11	1967271	1986119	Deletion	1.95654	0.12697	MRPL23-AS1, MRPL23
Chr 11	1995932	2138849	Deletion	1.96394	0.127537	ENSG00000275266, MIR675, ENSG00000274866, MIR483, H19, IGF2, ENSG00000240801, ENSG00000284779, INS-IGF2
Chr 11	2148489	2325032	Deletion	1.39236	0.112233	INS, TH, MIR4686, ASCL2, C11orf21, RNU6-878P, IGF2, ENSG00000284779, INS-IGF2, IGF2-AS, TSPAN32
Chr 11	2334697	2412021	Deletion	1.38093	0.111666	ENSG00000290075, ENSG00000290098, Y_RNA, TSSC4, ENSG00000230483, RPL26P30, CD81, TRPM5, CD81-AS1
Chr 11	2421686	2431352	Deletion	1.39236	0.112233	TRPM5
Chr 11	2441017	2454962	Deletion	1.38093	0.111666	TRPM5, KCNQ1
Chr 11	2464783	2871944	Deletion	1.61381	0.119035	ENSG00000275666, ENSG00000276105, ENSG00000276494, ENSG00000276015, COX6CP18, KCNQ1DN, ENSG00000274740, KCNQ1-AS1, KCNQ1, KCNQ1OT1
Chr 11	2881713	2912374	Deletion	1.59798	0.118468	SLC22A18AS, SLC22A18, CDKN1C
Chr 11	2922305	2932236	Deletion	1.59226	0.117901	PHLDA2, SLC22A18
Chr 11	2942167	2952099	Deletion	1.60389	0.118468	NAP1L4
Chr 11	2962030	2971961	Deletion	1.57207	0.117334	SNORA54, NAP1L4
Chr 11	2981892	2991823	Deletion	1.60389	0.118468	ENSG00000183562, NAP1L4
Chr 11	3001754	3091134	Deletion	1.57207	0.117334	RNU1-91P, ENSG00000236710, CARS1-AS1, ENSG00000285644, CARS1, OSBPL5
Chr 11	3101065	3191939	Deletion	1.53972	0.116767	ENSG00000234791, OSBPL5
Chr 11	3201734	3368235	Deletion	1.60389	0.118468	MRGPRG, MRGPRG-AS1, NDUFA5P8, ENSG00000276951, NDUFA5P1, ENSG00000273813, ENSG00000254592, MRGPRE, ENSG00000224513, ZNF195
Chr 11	3378029	3387824	Deletion	1.59226	0.117901	ZNF195, ENSG00000290960
Chr 11	3397618	3637546	Deletion	1.59798	0.118468	FAM86GP, ENSG00000287906, ENSG00000287312, SNRPCP5, RPS3AP39, RPS24P14, ENSG00000284639, ENSG00000230851, OR7E117P, XNDC1CP, ENPP7P15, ENSG00000254757, TRPC2, TRPC2, ENSG00000290960, TSSC2, ENSG00000255367
Chr 11	3647329	3666896	Deletion	1.38698	0.112233	Y_RNA, Y_RNA, ART1, Chr NA10
Chr 11	3676680	3676680	Deletion	1.38093	0.111666	NUP98
Chr 11	3686464	3696247	Deletion	1.39236	0.112233	NUP98
Chr 11	3706031	3715814	Deletion	1.29593	0.109399	ENSG00000289468, RNU6-1143P, NUP98
Chr 11	3725598	3808355	Deletion	1.32565	0.109965	RNU7-50P, NUP98, PGAP2
Chr 11	3817321	3840691	Deletion	1.36145	0.111099	RHOG, PGAP2
Chr 11	3840959	3860204	Deletion	1.38093	0.111666	STIM1-AS1, ENSG00000229368, MIR4687, STIM1
Chr 11	3869826	3879448	Deletion	1.39236	0.112233	STIM1
Chr 11	3889071	4120464	Deletion	1.22927	0.107698	PPIAP40, ENSG00000206976, ENSG00000255232, HNRNPA1P76, ENSG00000224555, RPS29P20, RRM1, STIM1
Chr 11	4581863	4691182	Deletion	1.05377	0.10203	OR52I1, OR51D1, OR51A9P, OR51C1P, TRIM68, OR51E1, OR51E2, OR52I2
Chr 11	33502418	33884864	Amplification	0.872779	0.20967	C11orf91, FBXO3-DT, ENSG00000255272, ENSG00000255161, LINC02722, ENSG00000254619, ENSG00000184566, ENSG00000284969, CD59, FBXO3, LMO2, ENSG00000255202, LINC02721, KIAA1549L
Chr 11	33885268	34027043	Amplification	0.775326	0.202398	LMO2
Chr 11	34029765	34072011	Amplification	0.630798	0.191382	ENSG00000286626, CAPRIN1
Chr 11	34077945	34178615	Amplification	0.748088	0.200326	NAT10, CAPRIN1, ABTB2
Chr 11	34183300	34450914	Amplification	0.909467	0.212205	Y_RNA, MMADHCP2, ENSG00000220204, CIR1P3, ABTB2, CAT
Chr 11	34451264	34486221	Amplification	1.11676	0.225161	ELF5, CAT
Chr 11	34488940	34597157	Amplification	0.967579	0.215939	LINC02707, ELF5, ENSG00000255271
Chr 11	34599075	34639284	Amplification	1.53332	0.248576	EHF
Chr 11	34794024	34857325	Amplification	0.946447	0.214797	APIP
Chr 11	34857707	35061528	Amplification	0.8453	0.207786	MIR1343, ENSG00000289526, APIP, PDHX
Chr 11	57681808	57728993	Amplification	0.655704	0.19342	PPIAP42, MED19, TMX2, ENSG00000288534, ZDHHC5
Chr 11	66737555	66777757	Amplification	0.677709	0.195475	C1QBPP2, FTLP6, C11orf80, SPTBN2
Chr 11	66780484	66898492	Amplification	0.909467	0.212339	RCE1, LRFN4, C11orf80, PC
Chr 11	66902419	67027543	Amplification	0.80935	0.204807	RNU7-23P, MIR3163, C11orf86, PC, SYT12
Chr 11	67130030	67213518	Amplification	0.668581	0.194783	ENSG00000179038, KDM2A
Chr 11	67257823	67294198	Amplification	0.75734	0.200775	ANKRD13D, ENSG00000287934, GRK2, KDM2A
Chr 11	67294308	67294308	Amplification	0.872779	0.209706	ANKRD13D
Chr 11	67770619	67770619	Amplification	0.967579	0.215969	ENSG00000254447
Chr 11	67775101	67833543	Amplification	0.901786	0.211322	ALG1L8P, FAM86C2P, FAM86C2P, ENPP7P7, ENSG00000254447
Chr 11	67836469	67933642	Amplification	0.731176	0.199235	ENSG00000254792, RNU6-46P, RPS3AP40, ENPP7P7, LINC02754
Chr 11	67936547	67972410	Amplification	0.799015	0.204665	ENSG00000254610, ENSG00000255230, ENSG00000290995
Chr 11	68152722	68323009	Amplification	0.621624	0.190837	C11orf24, ENSG00000286369, LRP5, KMT5B
Chr 11	68527898	68587826	Amplification	0.817485	0.205589	PPP6R3
Chr 11	68591300	68627078	Amplification	2.35207	0.288919	ENSG00000260808, PPP6R3
Chr 11	68663504	68737062	Amplification	3.16066	0.325452	GAL, TESMIN
Chr 11	68743662	68768984	Amplification	3.13167	0.324359	TESMIN, CPT1A
Chr 11	68775629	68791394	Amplification	3.87689	0.355648	CPT1A
Chr 11	68792967	68800617	Amplification	4.09147	0.364823	CPT1A
Chr 11	68804806	68804806	Amplification	4.55549	0.383179	CPT1A
Chr 11	68815523	68860872	Amplification	5.75216	0.431321	CPT1A
Chr 11	68862630	68890390	Amplification	7.03498	0.479464	LINC02701
Chr 11	68892284	68947693	Amplification	6.88031	0.473422	ENSG00000255741, MRPL21, IGHMBP2
Chr 11	68967247	69009467	Amplification	8.93677	0.546363	MRGPRD, ENSG00000261625, ENSG00000261276, MRGPRF
Chr 11	69009964	69169325	Amplification	9.08332	0.551643	MRGPRF-AS1, MIR3164, MRGPRF, ENSG00000260895, ENSG00000261070, SMIM38, TPCN2, ENSG00000287725
Chr 11	69170583	69182720	Amplification	9.45811	0.564746	ENSG00000261070
Chr 11	69251441	69320873	Amplification	13.4457	0.691443	IFITM9P, MYEOV, ENSG00000260877
Chr 11	69322879	69332260	Amplification	12.6248	0.665754	MYEOV, ENSG00000260877
Chr 11	69334307	69351721	Amplification	13.217	0.684115	MYEOV, ENSG00000260877
Chr 11	69351795	69377728	Amplification	13.4178	0.68989	ENSG00000260877
Chr 11	69440354	69447310	Amplification	16.2076	0.77535	LINC02952
Chr 11	69474526	69530753	Amplification	18.7923	0.849092	LINC02747, LINC01488
Chr 11	69637967	69651455	Amplification	16.0988	0.772069	CCND1
Chr 11	69658210	69658210	Amplification	14.4679	0.724102	LTO1
Chr 11	69660205	69661334	Amplification	14.1507	0.715324	LTO1
Chr 11	69663181	69663181	Amplification	13.4978	0.693625	LTO1
Chr 11	69669683	69669716	Amplification	11.9786	0.645483	LTO1
Chr 11	69670717	69814930	Amplification	10.4714	0.59734	FGF19, DNAJB6P5, FGF4, LTO1, FGF3
Chr 11	69888894	69942324	Amplification	11.573	0.632996	ENSG00000260679, ENSG00000260348
Chr 11	69984684	69999633	Amplification	9.17855	0.55504	ENSG00000255191, ANO1
Chr 11	70002837	70017474	Amplification	8.93677	0.546815	ENSG00000254605, ENSG00000255191, ANO1
Chr 11	70019182	70020032	Amplification	8.33692	0.525643	ENSG00000254605, ANO1
Chr 11	70020966	70037951	Amplification	8.86256	0.544257	ENSG00000254605, ANO1
Chr 11	70039826	70045336	Amplification	8.48409	0.531398	ANO1
Chr 11	70048455	70048455	Amplification	7.91048	0.51018	ANO1
Chr 11	70053487	70076587	Amplification	8.13943	0.518405	RNU6-1175P, LINC02753, LINC02584, ANO1
Chr 11	70089007	70170992	Amplification	8.46589	0.531198	ENSG00000255143, ANO1
Chr 11	70171624	70180593	Amplification	7.12921	0.483056	ANO1
Chr 11	70181476	70262379	Amplification	7.34995	0.490522	ANO1-AS1, ENSG00000254721, FADD, ANO1
Chr 11	70273598	70276818	Amplification	7.40591	0.492504	PPFIA1
Chr 11	70277213	70312107	Amplification	6.98016	0.477612	H2AZP4, MIR548K, PPFIA1, ENSG00000254604
Chr 11	70315262	70356038	Amplification	8.33692	0.525754	ENSG00000255539, PPFIA1, ENSG00000254604, ENSG00000254484
Chr 11	70356340	70399859	Amplification	6.49363	0.459679	ENSG00000254495, PPFIA1, ENSG00000254604, CTTN, CTTN-DT
Chr 11	70401154	70483072	Amplification	5.26342	0.411537	ENSG00000227726, CTTN, SHANK2
Chr 11	70486610	70639849	Amplification	4.06244	0.363801	ENSG00000279459, SHANK2-AS1, SHANK2
Chr 11	70642820	70663302	Amplification	3.29989	0.331492	SHANK2-AS2, SHANK2
Chr 11	70664198	70715518	Amplification	3.54855	0.342033	Y_RNA, ENSG00000280089, SHANK2
Chr 11	70720537	70956497	Amplification	2.59554	0.299831	SHANK2-AS3, MIR3664, ENSG00000286708, SHANK2
Chr 11	70966863	71142350	Amplification	2.2774	0.285594	SHANK2
Chr 11	71142548	71269788	Amplification	2.16565	0.28	SHANK2
Chr 11	71427509	71580091	Amplification	1.04161	0.220621	MIR6754, ENSG00000254924, KRTAP5-7, KRTAP5-8, KRTAP5-10, ENSG00000248903, KRTAP5-14P, ENSG00000254682, NADSYN1, KRTAP5-9, DHCR7, ENSG00000286948
Chr 11	71581325	71818463	Amplification	0.967579	0.216305	OR7E87P, UNC93B6, OR7E4P, ENSG00000255415, ENSG00000284625, RPS3AP41, SNRPCP14, ENSG00000254972, ALG1L9P, ZNF705EP, KRTAP5-11, ENSG00000290775, ENPP7P8, ENSG00000291247, ENSG00000285933, ENSG00000291186, FAM86C1P, ALG1L9P, XNDC1N-ZNF705EP-ALG1L9P
Chr 11	71819340	72031480	Amplification	1.10669	0.225001	ZNF705EP, DEFB108B, RNA5SP342, DEFB131B, OR7E128P, OR7E126P, ENSG00000255296, IL18BP, ENSG00000251143, DEFB130C, ENSG00000290736, XNDC1N, NUMA1, XNDC1N-ZNF705EP-ALG1L9P, RNF121
Chr 11	72038855	72048526	Amplification	1.61117	0.252112	RNU6-72P, NUMA1
Chr 11	72048998	72124511	Amplification	1.56025	0.249773	MIR3165, ANAPC15, NUMA1, TOMT, FOLR3, LRTOMT, LRRC51, LAMTOR1
Chr 11	72130951	72360424	Amplification	1.67263	0.255974	RPEP6, FOLR1P1, ENSG00000255860, FOLR1, PHOX2A, ENSG00000228286, ENSG00000213365, ENSG00000255672, FOLR3, ENSG00000204971, INPPL1, ENSG00000285864, ENSG00000255843, FOLR2, CLPB, ENSG00000256739
Chr 11	72364405	72375326	Amplification	1.87669	0.266324	CLPB
Chr 11	72377614	72383771	Amplification	2.15063	0.279639	CLPB
Chr 11	72385071	72543341	Amplification	1.82575	0.263456	ENSG00000256403, ART2BP, ART2P, ENSG00000290016, CLPB
Chr 11	72547383	72557986	Amplification	1.53332	0.2485	ENSG00000276109
Chr 11	72562308	72716164	Amplification	1.06558	0.222057	ENSG00000274664, LINC01537, PDE2A-AS2, MIR139, RNU7-105P, ARAP1-AS1, ARAP1-AS2, RPS12P20, PDE2A-AS1, ENSG00000286555, PDE2A, ARAP1
Chr 11	72716898	72830483	Amplification	0.930266	0.213361	Y_RNA, MIR4692, STARD10, ENSG00000285693, ATG16L2, ARAP1
Chr 11	72830496	72840509	Amplification	0.854208	0.20808	ATG16L2, FCHSD2
Chr 11	72857314	73448599	Amplification	0.614435	0.189838	RNU6-672P, ENSG00000234751, ENSG00000215841, ENSG00000260401, OR8R1P, ARHGEF17-AS1, ENSG00000256928, ENSG00000256448, IUR1, ENSG00000256568, P2RY2, ARHGEF17, RELT, FCHSD2, P2RY6, FAM168A
Chr 11	73538530	73741399	Amplification	0.647539	0.192391	HMGN2P38, ENSG00000270323, ENSG00000255928, RAB6A, FAM168A, PLEKHB1
Chr 11	73865724	73948799	Amplification	0.614435	0.189914	ARPC3P4, COA4, PAAF1
Chr 11	75655240	75734160	Amplification	0.712829	0.197735	MOGAT2, MAP6
Chr 11	75735434	75832940	Amplification	0.630798	0.191534	RN7SL786P, ENSG00000254814, ENSG00000254826, UVRAG-DT, DGAT2-DT, DGAT2, UVRAG
Chr 11	76275703	76489468	Amplification	0.826747	0.20637	Y_RNA, EMSY-DT, THAP12, GVQW3, EMSY
Chr 11	76489865	76585738	Amplification	0.630798	0.191461	EMSY
Chr 11	76588297	76733847	Amplification	0.688169	0.196085	ENSG00000254755, ENSG00000255479, ENSG00000254810, ENSG00000291249, ENSG00000290785, LINC02757, ENSG00000236304, LRRC32, GUCY2EP, ENSG00000254975
Chr 11	76735763	76781060	Amplification	0.712829	0.198074	ENSG00000254632
Chr 11	76792431	77372165	Amplification	0.630798	0.191369	ENSG00000261578, TOMM20P1, TSKU, ENSG00000254988, B3GNT6, OMP, GDPD4, ACER3, CAPN5, MYO7A, PAK1
Chr 11	77376247	77382835	Amplification	0.789652	0.203775	PAK1
Chr 11	77383438	77405814	Amplification	0.930266	0.213282	PAK1
Chr 11	77409001	77627722	Amplification	0.988666	0.217568	ENSG00000268635, RNU7-59P, PAK1, CLNS1A, AQP11
Chr 11	77628291	77709386	Amplification	1.03103	0.220022	Y_RNA, RSF1, CLNS1A
Chr 11	77721537	77856177	Amplification	0.789652	0.203572	FTH1P16, RSF1-IT1, ENSG00000219529, ENSG00000254691, RSF1, AAMDC, ENSG00000254459
Chr 11	77862277	78095373	Amplification	0.8453	0.207817	ENSG00000255449, ENSG00000241782, ENSG00000255115, ENSG00000254829, ENSG00000254675, THRSP, KCTD14, NDUFC2-KCTD14, NDUFC2, AAMDC, ENSG00000254459, INTS4, ALG8
Chr 11	78095710	78285272	Amplification	1.16381	0.22802	RNU6-126P, ENSG00000288538, KCTD21-AS1, KCTD21, USP35, ALG8, GAB2
Chr 11	78287032	78401625	Amplification	0.695327	0.196345	ZNF75CP, ENSG00000254649, ENSG00000288853, GAB2, ENSG00000254420
Chr 11	78485572	78524245	Amplification	0.621624	0.190245	NARS2
Chr 11	78983973	79131647	Amplification	0.73867	0.199813	ENSG00000255345, TENM4
Chr 11	79161940	79349984	Amplification	0.662233	0.193854	ENSG00000254885, TENM4
Chr 11	107848334	107976106	Deletion	1.17775	0.105998	ENSG00000240652, RAB39A, SLC35F2
Chr 11	107985249	108021819	Deletion	1.21879	0.107131	ENSG00000288012, CUL5
Chr 11	108030961	108083076	Deletion	1.18998	0.106565	CUL5
Chr 11	108091858	108239281	Deletion	1.31107	0.109965	ENSG00000285696, Y_RNA, CUL5, ENSG00000255467, NPAT, ACAT1, ATM
Chr 11	108249083	108327503	Deletion	1.36118	0.111099	ATM, C11orf65
Chr 11	108337305	108376515	Deletion	1.39236	0.112233	ATM, C11orf65
Chr 11	108386318	108521951	Deletion	1.35367	0.111099	POGLUT3, C11orf65, EXPH5
Chr 11	108531939	109275260	Deletion	1.33492	0.110532	RPS2P39, ENSG00000254730, ENSG00000203334, RNU6-654P, RNA5SP349, SNORD39, CYCSP29, ENSG00000255528, EXPH5, DDX10
Chr 11	109284935	110096956	Deletion	1.26571	0.108832	ENSG00000254890, ENSG00000254482, TFAMP2, RPSAP50, ENSG00000270423, ENSG00000255210, C11orf87, LINC02715, ENSG00000255028, ENSG00000289465, ENSG00000287245, RDX, ZC3H12C
Chr 11	110174030	110429144	Deletion	1.02019	0.100896	ENSG00000290078, LINC02732, RDX
Chr 11	110596030	111152064	Deletion	1.02577	0.100896	ENSG00000255149, RNA5SP350, ENSG00000271390, RPS17P15, ENSG00000270202, HNRNPA1P60, ENSG00000287028, ARHGAP20, ENSG00000287556, LINC02550
Chr 11	111161257	111216411	Deletion	1.03758	0.101463	LINC02550
Chr 11	113132901	113176421	Deletion	1.13136	0.104297	NCAM1
Chr 11	113176882	113245477	Deletion	1.00615	0.100329	NCAM1
Chr 11	113255277	113274875	Deletion	1.03758	0.101463	NCAM1-AS1, NCAM1
Chr 11	113284674	113304273	Deletion	0.993049	0.100329	TTC12-DT
Chr 11	113314072	113323872	Deletion	1.04281	0.101463	TTC12-DT, TTC12
Chr 11	113333671	113352290	Deletion	0.993049	0.100329	TTC12
Chr 11	113361586	113592638	Deletion	1.333	0.110532	ENSG00000270179, MIR4301, ANKK1, ENSG00000256757, DRD2, TTC12
Chr 11	113662515	113750302	Deletion	1.30315	0.109399	MTRF1LP1, TMPRSS5, ZW10
Chr 11	113760056	113914057	Deletion	1.333	0.110532	ENSG00000257070, CLDN25, ATF4P4, ENSG00000255870, LRRC37A13P, ENSG00000255710, RNU6-1107P, USP28, ENSG00000256452, HTR3B, ZW10, ENSG00000256603
Chr 11	113923510	114125349	Deletion	1.21988	0.107131	ENSG00000289230, HTR3B, HTR3A, ZBTB16
Chr 11	114135031	114373372	Deletion	1.35464	0.111099	ENSG00000286463, ENSG00000256195, ZBTB16, ENSG00000256947, NNMT
Chr 11	114383246	115613134	Deletion	1.333	0.110532	ENSG00000256533, NXPE2P1, ENSG00000270204, ENSG00000238724, ENSG00000256674, ENSG00000252870, ENSG00000287897, ENSG00000256972, CADM1-AS1, ENSG00000256281, ENSG00000257087, RPL12P46, ENSG00000256195, C11orf71, RBM7, REXO2, NXPE4, ENSG00000255580, ENSG00000255663, NXPE1, NXPE2, ENSG00000255689, CADM1
Chr 11	115622702	116601572	Deletion	1.05878	0.10203	ENSG00000239153, ENSG00000255599, ENSG00000260254, ENSG00000279771, ENSG00000279818, LINC00900, ENSG00000244259, ENSG00000239600, LINC02151, LINC02703, LINC02698, ENSG00000288020
Chr 11	116641290	116710311	Deletion	1.05377	0.10203	LINC02702
Chr 11	116986579	117035912	Deletion	1.04281	0.101463	RNY4P6, ENSG00000234268, SIK3
Chr 11	117045779	117104979	Deletion	1.04795	0.10203	ENSG00000224077, SIK3
Chr 11	117114846	117144446	Deletion	1.02577	0.100896	ENSG00000225236, ENSG00000254851, ENSG00000254678, PAFAH1B2
Chr 11	117154313	117174046	Deletion	1.05878	0.10203	PAFAH1B2
Chr 11	117183913	117193780	Deletion	1.04281	0.101463	SIDT2
Chr 11	117203646	117279206	Deletion	0.994146	0.100329	TAGLN, ENSG00000280143, ENSG00000252992, PCSK7, RNF214
Chr 11	117289081	117673720	Deletion	1.18298	0.105998	ENSG00000276505, PRR13P3, ENSG00000279586, ENSG00000270403, BACE1-AS, CEP164, ENSG00000250699, BACE1, DSCAML1
Chr 11	117683455	117702925	Deletion	1.40225	0.1128	DSCAML1
Chr 11	117712660	117759465	Deletion	1.38698	0.112233	DSCAML1
Chr 11	117768532	117768532	Deletion	1.38093	0.111666	DSCAML1
Chr 11	117777599	117800269	Deletion	1.38698	0.112233	DSCAML1
Chr 11	117800301	117879352	Deletion	1.4734	0.1145	ENSG00000254844, FXYD2, FXYD6, FXYD6-FXYD2, FXYD6-AS1, DSCAML1
Chr 11	117888771	117991805	Deletion	1.41787	0.113366	TMPRSS13, IL10RA
Chr 11	117992565	118025493	Deletion	1.4734	0.1145	IL10RA, SMIM35
Chr 11	118035132	118112247	Deletion	1.2588	0.108265	RN7SL828P, SMIM35, TMPRSS4
Chr 11	118121886	118227919	Deletion	1.26571	0.108832	SCN2B, HSPE1P18, SCN4B, JAML, TMPRSS4, MPZL3
Chr 11	118237559	118285840	Deletion	1.2478	0.108265	ENSG00000280032, MPZL2, MPZL3
Chr 11	118294738	118384558	Deletion	1.54245	0.116767	ENSG00000254992, CD3G, CD3E, CD3D, UBE4A
Chr 11	118394063	118413075	Deletion	1.64131	0.119602	ENSG00000254873, UBE4A, ATP5MG, ENSG00000285827
Chr 11	118422581	118482234	Deletion	1.62547	0.119035	ENSG00000255384, ATP5MG, ENSG00000285827, KMT2A
Chr 11	118492020	118511593	Deletion	1.60578	0.118468	TTC36-AS1, KMT2A
Chr 11	118521380	118550739	Deletion	1.62547	0.119035	TTC36, TTC36-AS1, TMEM25, IFT46, KMT2A
Chr 11	118560526	118736515	Deletion	2.00661	0.128671	RPL5P30, RNU6-1157P, ENSG00000255176, MIR6716, TREHP1, RNU6-376P, ENSG00000287238, IFT46, ARCN1, TREH, ENSG00000255422, PHLDB1
Chr 11	118745660	118754806	Deletion	1.95654	0.12697	ENSG00000255422, DDX6
Chr 11	118763951	118928397	Deletion	1.9662	0.127537	ENSG00000278376, ENSG00000254478, SETP16, Y_RNA, CXCR5, ENSG00000245869, MIR4492, BCL9L, UPK2, DDX6
Chr 11	118937968	118949083	Deletion	1.95654	0.12697	UPK2
Chr 11	118953202	118975801	Deletion	1.96394	0.127537	Y_RNA, UPK2, FOXR1
Chr 11	118984947	119040508	Deletion	2.21446	0.133206	Metazoa_SRP, Y_RNA, RPL23AP64, ENSG00000254428, ENSG00000254909, RPS25, TRAPPC4, ENSG00000283704, CENATAC-DT, SLC37A4, CENATAC
Chr 11	119049743	119068212	Deletion	2.23318	0.133772	ENSG00000271751, VPS11-DT, HYOU1, VPS11
Chr 11	119077447	119197256	Deletion	2.199	0.132639	HMBS, DPAGT1, ENSG00000289124, PDZD3, VPS11, H2AX, C2CD2L, HINFP, ABCG4, NLRX1, CCDC153
Chr 11	119201678	119241590	Deletion	1.66407	0.120168	CBL
Chr 11	119251568	119261546	Deletion	1.63966	0.119602	CBL
Chr 11	119271523	119271523	Deletion	1.58828	0.117901	CBL
Chr 11	119281501	119301457	Deletion	1.65571	0.120168	RNU6-262P, CBL
Chr 11	119311435	119371303	Deletion	1.58828	0.117901	MCAM, MIR6756, ENSG00000252119, RNF26, ENSG00000245385, C1QTNF5, MFRP, USP2, CBL, USP2-AS1
Chr 11	119381281	119534377	Deletion	2.57121	0.141708	ENSG00000254590, ENSG00000254892, THY1-AS1, DUXAP5, USP2, THY1, USP2-AS1
Chr 11	119544027	119971262	Deletion	2.60519	0.142275	ENSG00000289553, RNU6-1123P, NECTIN1-AS1, ENSG00000254406, KRT8P7, NECTIN1-DT, ENSG00000287545, NECTIN1, ENSG00000288047, USP2-AS1
Chr 11	119980818	120105039	Deletion	1.43251	0.113366	LINC02744, ENSG00000286731, ENSG00000286992, ENSG00000255216
Chr 11	120114952	120141550	Deletion	1.43251	0.113366	TRIM29
Chr 11	120150416	120189782	Deletion	1.38614	0.112233	ENSG00000176984, TRIM29
Chr 11	120199337	120526365	Deletion	1.8501	0.124703	TLCD5, 7SK, OAF, POU2F3, ENSG00000259541, ARHGEF12, GRIK4
Chr 11	120527035	120882400	Deletion	1.74116	0.121869	ELOCP22, ENSG00000250493, GRIK4
Chr 11	120892280	120961444	Deletion	1.4455	0.113933	HMGB1P42, ENSG00000250493, GRIK4
Chr 11	120971324	121070129	Deletion	1.42467	0.113366	TBCEL, TBCEL-TECTA, GRIK4
Chr 11	121080010	121306838	Deletion	1.66232	0.120168	TRPC6P5, RPS4XP12, TBCEL, SC5D, TBCEL-TECTA, TECTA
Chr 11	121316771	121941433	Deletion	1.52712	0.116201	BMPR1AP2, ENSG00000289391, ENSG00000271022, SORL1-AS1, SORL1, ENSG00000286044
Chr 11	121961025	121990412	Deletion	1.31953	0.109965	ENSG00000286023
Chr 11	122000208	122000208	Deletion	1.23237	0.107698	ENSG00000286023
Chr 11	122010003	122019799	Deletion	1.31953	0.109965	ENSG00000286023
Chr 11	122019923	122508393	Deletion	1.23237	0.107698	ENSG00000286497, MIR125B1, BLID, MIRLET7A2, MIR100, ENSG00000255015, RNU4ATAC10P, RNU4ATAC5P, ENSG00000286023, ENSG00000255219, MIR100HG
Chr 11	122518255	122687618	Deletion	1.09525	0.103164	RNU6-592P, GLULP3, ENSG00000254935, ENSG00000286341, MIR100HG, UBASH3B
Chr 11	122697465	122786087	Deletion	1.18998	0.105998	ENSG00000239079, ENSG00000285909, UBASH3B
Chr 11	122795934	122835321	Deletion	1.16425	0.105431	ENSG00000285909, UBASH3B
Chr 11	122845168	122933790	Deletion	1.20105	0.106565	RNU4-23P, CRTAM, ENSG00000285909, JHY
Chr 11	122943637	123069054	Deletion	1.12006	0.10373	ATP5PBP5, ENSG00000213184, RPL34P23, RPS26P43, RPL31P47, SNORD14E, SNORD14D, SNORD14C, BSX, HSPA8, JHY, ENSG00000288061
Chr 11	123078765	123384527	Deletion	1.20105	0.106565	ENSG00000255342, U8, LINC02727, PHB1P17, MIR4493, ENSG00000288061, CLMP, ENSG00000254710, GRAMD1B
Chr 11	123394224	123483769	Deletion	1.12671	0.104297	GRAMD1B
Chr 11	123493191	123581482	Deletion	1.18998	0.105998	GRAMD1B
Chr 11	123590134	123664526	Deletion	1.10348	0.10373	SF3A3P2, SCN3B, GRAMD1B
Chr 11	123919535	124026068	Deletion	1.18998	0.106565	OR4D5, OR6T1, OR10G6, OR10G5P, OR10G4, OR10G9, OR10S1
Chr 11	124035605	124512905	Deletion	1.21879	0.107131	OR10G7, OR10D5P, OR10D4P, OR10N1P, OR10D1P, OR10D3, OR8F1P, OR8G3P, OR8G2P, OR8G7P, OR8G1, OR8G5, SLC5A4P1, OR8D2, OR8B7P, OR8B6P, OR8B5P, ENSG00000290694, OR8B1P, OR8C1P, OR8B2, OR8B3, OR8X1P, ENSG00000285561, OR8B4, OR8B8, OR8A2P, ENSG00000290695, OR8B9P, ENSG00000290668, OR8D1, VWA5A
Chr 11	124522720	124554580	Deletion	1.19371	0.106565	OR8A3P, ENSG00000254937, OR8B12
Chr 11	124679796	124738852	Deletion	1.41173	0.1128	SPA17, SIAE
Chr 11	124748694	124807750	Deletion	1.41979	0.113366	ESAM, ENSG00000279342, ENSG00000254509, VSIG2, ESAM-AS1, MSANTD2-AS1, MSANTD2
Chr 11	124817592	124949375	Deletion	1.37441	0.111666	ENSG00000254568, ENSG00000254943, HEPN1, CCDC15-DT, MSANTD2-AS1, ROBO3, ROBO4, HEPACAM
Chr 11	124958027	125016298	Deletion	1.41979	0.113366	CCDC15
Chr 11	125026217	125303943	Deletion	1.25526	0.108265	ENSG00000289631, ENSG00000255475, PKNOX2-DT, ENSG00000254932, RNU6-321P, CCDC15, SLC37A2, TMEM218, KRT18P59, ENSG00000259290, PKNOX2
[truncated: 851 more rows]

## Sheet: High
Table S17. Significantly amplified and deleted regions with corresponding gene symbols identified by GISTIC in TCGA patients with high risk score level
Chromosome	Start	End	Alteration Type	-log10(q-value)	Gistic Score	Symbol
Chr 1	26919465	27119975	Deletion	2.55523	0.120294	RPL12P13, RPL32P6, OSTCP2, TENT5B, NUDC, KDF1, TRNP1, SLC9A1
Chr 1	27127935	27150006	Deletion	2.21969	0.113993	SLC9A1
Chr 1	38587464	38773081	Amplification	0.728938	0.185283	HSPA5P1, ENSG00000284632
Chr 1	38778695	39184365	Amplification	1.0841	0.20807	RNU6-605P, Y_RNA, EIF1P2, RNU6-608P, RNA5SP44, RRAGC, ENSG00000273637, MYCBP, ENSG00000274944, GJA9, AKIRIN1, NDUFS5, RRAGC-DT, RHBDL2, MACF1, ENSG00000284632
Chr 1	39186794	39361569	Amplification	1.02754	0.204117	ENSG00000287422, HSPE1P8, ENSG00000226438, MACF1
Chr 1	39364107	39396070	Amplification	1.41172	0.226974	MACF1
Chr 1	39398869	39439538	Amplification	1.88205	0.252041	MACF1
Chr 1	39440833	39460050	Amplification	2.13437	0.263652	MACF1
Chr 1	39464053	39479287	Amplification	2.31997	0.272337	MACF1
Chr 1	39483129	39531714	Amplification	3.38372	0.320988	OXCT2P1, BMP8A, PPIEL, MACF1
Chr 1	39534703	39583514	Amplification	4.5631	0.36964	SNORA55, PPIEL, PPIEL, PABPC4, PABPC4-AS1
Chr 1	39586339	39823866	Amplification	5.04284	0.389356	ENSG00000225903, ENSG00000225333, RNU7-121P, ENSG00000289711, OXCT2, ENSG00000261798, ENSG00000229213, ENSG00000284719, HEYL, NT5C1A, HPCAL4, BMP8B, BMP8B-AS1, LINC02811, PPIE
Chr 1	39827949	40003003	Amplification	5.18239	0.395042	Y_RNA, MYCL, MYCL-AS1, Y_RNA, ENSG00000228477, MFSD2A, TRIT1
Chr 1	40025973	40089945	Amplification	5.21285	0.395958	CAP1, PPT1
Chr 1	40090090	40097518	Amplification	5.28289	0.399087	PPT1
Chr 1	40168674	40194903	Amplification	4.8674	0.382228	RNU6-1237P, RLF
Chr 1	40195574	40246984	Amplification	5.00767	0.388328	TMCO2, RLF
Chr 1	40251354	40264332	Amplification	5.19526	0.395359	TMCO2, ZMPSTE24-DT, ENSG00000231296, ZMPSTE24
Chr 1	40266102	40354332	Amplification	5.31632	0.399827	ENSG00000227311, ZMPSTE24, COL9A2, SMAP2
Chr 1	40357268	40377907	Amplification	5.22896	0.396697	ENSG00000213172, SMAP2
Chr 1	40381291	40469273	Amplification	5.11202	0.39223	ENSG00000290111, ENSG00000284677, ENSG00000260920, ZFP69B, SMAP2
Chr 1	40473288	40534842	Amplification	5.07742	0.390758	ENSG00000279667, EXO5, ENSG00000227278, ENSG00000238186, ZFP69, ZNF684, EXO5-DT
Chr 1	40539076	40620076	Amplification	3.89635	0.342107	ENSG00000236505, GTF2F2P2, ZNF684, ENSG00000286838
Chr 1	40620669	40703427	Amplification	4.09319	0.350264	NFYC-AS1, ENSG00000287743, ENSG00000237899, RIMS3, NFYC
Chr 1	40703440	40771973	Amplification	3.94586	0.344164	MIR30E, MIR30C1, NFYC
Chr 1	40771994	40837481	Amplification	3.77078	0.337133	RN7SL326P, KCNQ4
Chr 1	40872623	40944999	Amplification	3.60812	0.330532	ENSG00000229528, ENSG00000228940, UBE2V1P8, ENSG00000286668
Chr 1	40948411	41081650	Amplification	3.38372	0.320646	SLFNL1, CTPS1, SLFNL1-AS1, SCMH1
Chr 1	41082119	41114066	Amplification	2.81603	0.295579	RPL23AP17, SCMH1
Chr 1	41115178	41138300	Amplification	2.64496	0.287421	SCMH1
Chr 1	41139047	41154009	Amplification	2.53183	0.282109	SCMH1
Chr 1	41154243	41154813	Amplification	2.12011	0.263302	SCMH1
Chr 1	41158158	41212278	Amplification	2.48867	0.280161	SCMH1
Chr 1	41216154	41594944	Amplification	2.03628	0.258872	RPL36AP9, ENSG00000286640, FOXO6-AS1, RNA5SP45, ENSG00000230881, ENSG00000230638, SCMH1-DT, ENSG00000291157, FOXO6, EDN2, ENSG00000284895, SCMH1, ENSG00000287400, HIVEP3
Chr 1	41597459	41666571	Amplification	1.66138	0.240465	ENSG00000284895, HIVEP3
Chr 1	41666747	41672529	Amplification	1.84382	0.249494	HIVEP3
Chr 1	41673446	41849886	Amplification	1.75294	0.245444	HIVEP3
Chr 1	41850182	41953745	Amplification	1.88205	0.252022	HIVEP3
Chr 1	41957439	42117371	Amplification	2.2196	0.267534	ENSG00000287587, HNRNPFP1, HIVEP3
Chr 1	42119171	42220624	Amplification	2.57436	0.284348	ENSG00000228776, GUCA2B, GUCA2A, FOXJ3
Chr 1	42223909	42418638	Amplification	1.57196	0.235696	ENSG00000235002, RIMKLA, FOXJ3, ENSG00000227527
Chr 1	42420244	42439758	Amplification	2.57436	0.284348	RIMKLA, ZMYND12
Chr 1	42440758	42493047	Amplification	2.2196	0.267534	RPS3AP11, ZMYND12, PPCS, CCDC30
Chr 1	42496304	42726482	Amplification	2.43309	0.277794	TMSB4XP1, RNU6-536P, ENSG00000236180, PPIH, ENSG00000285728, ENSG00000234917, YBX1, CCDC30
Chr 1	42745975	42909958	Amplification	1.52433	0.233094	C1orf50-AS1, ZNF691, ENSG00000233708, MKRN8P, ATP6V1E1P1, P3H1, C1orf50, ENSG00000283580, TMEM269, SVBP, ERMAP, ZNF691-DT
Chr 1	42915051	42957337	Amplification	2.13437	0.263664	ENSG00000288955, ATP6V0CP4, SLC2A1
Chr 1	42959296	43062337	Amplification	1.76451	0.245949	ENSG00000283973, RNU6-880P, U6, SLC2A1-DT
Chr 1	43070067	43721741	Amplification	1.14768	0.212023	ENSG00000277513, MIR6733, RNA5SP46, C1orf210, ENSG00000287113, CDC20-DT, CDC20, ELOVL1, MIR6734, MED8-AS1, SZT2-AS1, MIR6735, HYI, HYI-AS1, U6, FAM183A, TMEM125, TIE1, MPL, ENSG00000288772, SZT2, PTPRF, KDM4A, KDM4A-AS1, ST3GAL3-AS1, EBNA1BP2, CFAP57, MED8, ENSG00000284989, ST3GAL3
Chr 1	75418994	76497711	Amplification	0.957875	0.199329	ENSG00000224493, RNU6-503P, ENSG00000213579, DLSTP1, SNORD45C, SNORD45A, SNORD45B, ENSG00000223905, ENSG00000230863, RABGGTB, ASB17, ENSG00000225605, ENSG00000230027, ACADM, MSH4, ST6GALNAC3, SLC44A5
Chr 1	76499853	76657133	Amplification	0.878188	0.194731	ENSG00000272855, ST6GALNAC3
Chr 1	76663420	76948227	Amplification	1.0841	0.20771	TPI1P1, RNU6-161P, LINC02567, ST6GALNAC5
Chr 1	76955661	77067902	Amplification	1.23581	0.217479	MIR7156, ST6GALNAC5
Chr 1	77072070	77837106	Amplification	1.1399	0.211218	ENSG00000230498, ENSG00000226084, ENSG00000228187, ENSG00000289212, RNU7-8P, ENSG00000287647, RNA5SP20, RN7SL370P, RNA5SP21, ENSG00000219201, ENSG00000287870, ENSG00000233099, ACTG1P21, ENSG00000288543, PIGK, AK5, USP33, MIGA1, ZZZ3
Chr 1	77838400	78268191	Amplification	1.25693	0.218792	NSRP1P1, HSPE1P25, ENSG00000273338, ENSG00000285928, ENSG00000213561, RNU6-1102P, ENSG00000213560, RNA5SP22, RNFT1P2, NEXN-AS1, NEXN, FUBP1, MIGA1, DNAJB4, GIPC2, MGC27382
Chr 1	78269207	78342854	Amplification	1.1399	0.211218	ENSG00000227556, MGC27382, PTGFR
Chr 1	78343436	78359333	Amplification	0.987917	0.201448	MGC27382, PTGFR
Chr 1	78361928	78623480	Amplification	0.688578	0.18289	RNA5SP23, MGC27382, PTGFR, IFI44L
Chr 1	120461322	120520715	Amplification	0.642033	0.179176	ENSG00000290999, NBPF8, PDE4DIPP2
Chr 1	149881398	149884927	Amplification	6.67367	0.449467	H2BC21
Chr 1	149885583	149885583	Amplification	6.86973	0.455835	H2BC21
Chr 1	149890533	149898951	Amplification	7.04294	0.461874	BOLA1
Chr 1	149899948	150002094	Amplification	7.2979	0.470935	SF3B4, BOLA1, SV2A, MTMR11, OTUD7B
Chr 1	150006443	150008790	Amplification	7.37576	0.473345	OTUD7B
Chr 1	150008854	150033345	Amplification	7.5537	0.479118	OTUD7B
Chr 1	150043544	150092942	Amplification	7.72686	0.48497	RPL6P31, ENSG00000285184, VPS45
Chr 1	150093758	150230551	Amplification	8.03781	0.495702	RN7SL480P, PLEKHO1, LINC02988, ANP32E, VPS45
Chr 1	150234282	150316576	Amplification	8.34739	0.506725	RNU2-17P, ENSG00000276110, APH1A, ENSG00000289041, CIART, ANP32E, CA14, C1orf54, MRPS21
Chr 1	150328488	150328488	Amplification	8.6984	0.517544	PRPF3
Chr 1	150330666	150333087	Amplification	8.51275	0.51177	PRPF3
Chr 1	150335347	150495163	Amplification	8.99158	0.527062	MIR6878, TARS2, PRPF3, RPRD2
Chr 1	150496856	150506263	Amplification	9.24266	0.535452	TARS2
Chr 1	150516761	150519259	Amplification	10.1343	0.56306	FALEC
Chr 1	150563314	150571102	Amplification	11.203	0.597085	RN7SL473P, RN7SL600P, MCL1
Chr 1	150573911	150617631	Amplification	11.8698	0.617678	ENSG00000290074, ENSG00000253047, U4, MCL1, ENSA
Chr 1	150618632	150632724	Amplification	12.3319	0.631329	ENSG00000288880, ENSA
Chr 1	150637711	150647485	Amplification	11.8698	0.617678	GOLPH3L
Chr 1	150647987	150777615	Amplification	11.2685	0.599334	RNU6-1042P, GOLPH3L, HORMAD1, CTSS
Chr 1	150780392	150796816	Amplification	11.5614	0.608322	ENSG00000236713, CTSK
Chr 1	150811295	150859142	Amplification	11.8698	0.61775	RNU6-1309P, ARNT
Chr 1	150862023	150902342	Amplification	11.1197	0.594439	RPS27AP6, CTXND2, ARNT
Chr 1	150908906	150942659	Amplification	10.1991	0.564849	CTXND2, SETDB1
Chr 1	150945607	150954261	Amplification	9.05093	0.529191	SETDB1
Chr 1	150966747	151036816	Amplification	8.25806	0.503148	ENSG00000231073, MINDY1, RNU6-884P, CERS2, PRUNE1, BNIPL, ANXA9
Chr 1	151043025	151052355	Amplification	8.07621	0.497127	C1orf56, BNIPL, CDC42SE1
Chr 1	151056063	151316593	Amplification	8.25806	0.503188	RPS29P29, ENSG00000261168, ENSG00000289288, LYSMD1, ZNF687-AS1, RN7SL444P, CDC42SE1, MLLT11, GABPB2, SEMA6C, TNFAIP8L2, SCNM1, TMOD4, VPS72, PIP5K1A, ZNF687, PI4KB, PSMD4
Chr 1	151317248	151541285	Amplification	7.96145	0.49322	ENSG00000273481, RFX5, ENSG00000224645, RFX5-AS1, PSMB4, RNY4P25, ENSG00000252840, PI4KB, SELENBP1, POGZ, TUFT1, ENSG00000232536, CGN
Chr 1	151541715	151552479	Amplification	7.57351	0.479969	MIR554, TUFT1, ENSG00000232536
Chr 1	151552499	151552499	Amplification	7.39502	0.473909	TUFT1, ENSG00000232536
Chr 1	151586540	151654669	Amplification	7.31701	0.471577	ENSG00000250734, RNU6-1062P, SNX27
Chr 1	151656823	151770932	Amplification	7.9437	0.4928	ENSG00000227045, RNU6-662P, ENSG00000269621, ENSG00000236940, MRPL9, ENSG00000232937, ENSG00000268288, CELF3, RIIAD1, OAZ3, ENSG00000249602, SNX27, TDRKH
Chr 1	151773763	151809066	Amplification	7.39502	0.474116	TDRKH-AS1, ENSG00000269489, LINGO4, RORC, TDRKH
Chr 1	151809856	151831531	Amplification	7.14041	0.465128	RORC
Chr 1	151832796	151854345	Amplification	7.02297	0.461573	C2CD4D, Y_RNA, THEM5, C2CD4D-AS1
Chr 1	151854897	151880754	Amplification	6.41191	0.440093	THEM4
Chr 1	151893343	151911254	Amplification	6.26065	0.434558	THEM4, ENSG00000285651
Chr 1	151914898	151945677	Amplification	6.65403	0.44862	ENSG00000286581
Chr 1	151945779	151980931	Amplification	6.92918	0.457988	KRT8P28, ENSG00000286581
Chr 1	151981828	151993500	Amplification	6.52576	0.443926	S100A10
Chr 1	152000191	152039730	Amplification	6.31787	0.436983	NBPF18P, ENSG00000229021, S100A11
Chr 1	152045558	152109134	Amplification	6.09421	0.428593	SPTLC1P4, ENSG00000285818, TCHHL1, TCHH, S100A11
Chr 1	152109676	152245819	Amplification	6.0418	0.426893	ENSG00000226716, CCDST, TCHH, RPTN, HRNR, PUDPP2, FLG-AS1
Chr 1	152248380	152288697	Amplification	5.86152	0.42027	FLG-AS1
Chr 1	152318897	152454548	Amplification	5.96879	0.424127	HMGN3P1, CRNN, FLG2, FLG-AS1, FLG
Chr 1	152512762	152833871	Amplification	4.94852	0.385501	CRCT1, LCE3E, LCE3D, LCE3B, LCE3A, LCEP4, LCEP3, LCE2D, LCE2C, LCE2B, LCE4A, C1orf68, LCEP2, LCEP1, KPRP, LCE1F, LCE1E, LCE1C, LCE1B, LCE1A, LCE3C, LCE1D, LCE2A
Chr 1	152836297	153032131	Amplification	4.09319	0.350146	LCE6A, LCE7A, SPRR5, SPRR4, SPRR1A, SPRR3, ENSG00000252920, ENSG00000234262, SPRR1B, SMCP, ENSG00000289062, IVL, LINC01527
Chr 1	153039778	153064970	Amplification	4.72506	0.375987	SPRR2D, SPRR2A
Chr 1	153069029	153106295	Amplification	4.93536	0.384573	SPRR2B, SPRR2E
Chr 1	153116097	153228775	Amplification	5.07742	0.390905	SPRR2C, SPRR2G, LELP1, PRR9, RPLP0P4, ENSG00000229699
Chr 1	153231361	153588775	Amplification	4.99244	0.387261	LORICRIN, RNU6-160P, S100A9, S100A12, LAPTM4BP1, S100A8, S100A15A, S100A7P1, S100A7L2, S100A7, RN7SL44P, S100A6, S100A5, S100A4, S100A3, PGLYRP3, PGLYRP4, S100A7A, ENSG00000238279, S100A2, ENSG00000285867
Chr 1	153595204	153753377	Amplification	4.75986	0.377638	S100A16, S100A13, S100A1, CHTOP, SNAPIN, MIR8083, RN7SL372P, GEMIN2P1, Y_RNA, ENSG00000233222, ENSG00000285867, ENSG00000271853, ENSG00000272030, ILF2, NPR1, S100A14, INTS3, ENSG00000243613
Chr 1	153754529	153860241	Amplification	4.61394	0.371306	SLC27A3, Y_RNA, ENSG00000291199, ENSG00000223599, ENSG00000231827, INTS3, GATAD2B
Chr 1	153862479	153871678	Amplification	4.31012	0.359066	GATAD2B
Chr 1	153874833	153893964	Amplification	4.04376	0.348325	ENSG00000236327, GATAD2B
Chr 1	153901263	153956238	Amplification	3.83039	0.339738	ENSG00000289935, CRTC2, ENSG00000284738, DENND4B, GATAD2B
Chr 1	153956391	153968402	Amplification	3.62486	0.330693	CRTC2, MIR6737, ENSG00000282386, ENSG00000273026, CREB3L4, SLC39A1, ENSG00000285779
Chr 1	153974621	154053019	Amplification	3.35274	0.319961	JTB-DT, RAB13, RPS27, ENSG00000231416, RNU6-179P, ENSG00000285779, JTB, ENSG00000285641, NUP210L
Chr 1	154058876	154287104	Amplification	3.23243	0.314109	RPS7P2, MIR5698, RN7SL431P, MIR190B, C1orf43, SNORA58B, HAX1, TPM3, CFAP141, UBAP2L, NUP210L
Chr 1	154292161	154496286	Amplification	2.85719	0.29793	RNU6-239P, RNU6-121P, ENSG00000278694, AQP10, RNU7-57P, ENSG00000237920, RPSAP17, PSMD8P1, ENSG00000273110, ATP8B2, IL6R, SHE, IL6R-AS1
Chr 1	154496589	154529421	Amplification	2.67382	0.28911	SHE, TDRD10
Chr 1	154531910	154760965	Amplification	2.44545	0.278431	UBE2Q1-AS1, Chr NB2, ENSG00000233875, ENSG00000287064, UBE2Q1, ENSG00000286391, ADAR, TDRD10, KCNN3
Chr 1	154761068	154865877	Amplification	2.67382	0.289035	KCNN3
Chr 1	154868055	154940943	Amplification	3.20119	0.313159	ENSG00000270361, KCNN3, PMVK
Chr 1	154945047	154945047	Amplification	2.67382	0.289035	PBXIP1
Chr 1	154945471	155086363	Amplification	2.56082	0.283829	PBXIP1, Metazoa_SRP, ENSG00000271380, SHC1, MIR4258, LENEP, ENSG00000289103, DCST1-AS1, EFNA4, EFNA3, PYGO2, CKS1B, FLAD1, ZBTB7B, DCST2, DCST1, EFNA4-EFNA3, ADAM15
Chr 1	155101068	155180360	Amplification	2.711	0.290932	Y_RNA, EFNA1, SLC50A1, HMGN2P18, TRIM46, DPM3, KRTCAP2, ENSG00000273088
Chr 1	155212267	155242448	Amplification	2.4049	0.276125	MTX1, ENSG00000236263, GBAP1, MTX1P1, GBAP1, GBA1
Chr 1	155253449	155345696	Amplification	2.58725	0.284869	SCAMP3, PKLR, RUSC1, ENTREP3, CLK2, HCN3, FDPS, RUSC1-AS1, ASH1L
Chr 1	155349183	155542874	Amplification	2.68604	0.289937	RNU6-106P, ASH1L-IT1, RNU6-1297P, POU5F1P4, ASH1L
Chr 1	155548807	155591374	Amplification	2.85719	0.297993	ASH1L-AS1, ENSG00000223503, ENSG00000271267, DAP3P1, ASH1L, MSTO1
Chr 1	155592974	155843433	Amplification	2.64496	0.287389	ENSG00000232519, ENSG00000227673, DAP3P1, ENSG00000246203, ENSG00000287839, YY1AP1, MSTO2P, MSTO1, DAP3, GON4L
Chr 1	155844745	155910985	Amplification	2.16132	0.264874	ENSG00000234937, U4, SYT11, RIT1, GON4L
Chr 1	155914988	155914988	Amplification	2.27579	0.270444	KHDC4
Chr 1	155915023	155972777	Amplification	2.47387	0.279738	SNORA80E, SCARNA4, SCARNA4, MIR6738, KHDC4, RXFP4, ARHGEF2
Chr 1	155973364	156048311	Amplification	2.73838	0.292394	ARHGEF2-AS2, SSR2, ARHGEF2-AS1, ENSG00000285677, UBQLN4, ARHGEF2
Chr 1	156055009	156108019	Amplification	2.94745	0.301923	RAB25, LAMTOR2, MEX3A, LMNA
Chr 1	156110679	156120896	Amplification	2.44545	0.278278	LMNA
Chr 1	156127368	156135241	Amplification	2.31997	0.272707	LMNA
Chr 1	156146726	156227531	Amplification	1.89549	0.252602	ENSG00000252236, SEMA4A, SLC25A44, PMF1-BGLAP, PMF1
Chr 1	156228015	156318390	Amplification	1.68781	0.241655	BGLAP, PAQR6, GLMP, VHLL, SMG5, TMEM79, CCT3, PMF1-BGLAP, PMF1
Chr 1	156321154	156529034	Amplification	1.39861	0.226392	TSACC, RHBG, ENSG00000237390, MIR9-1, Y_RNA, ENSG00000288835, ENSG00000289593, ENSG00000260460, CCT3, MIR9-1HG, IQGAP3, MEF2D
Chr 1	156534525	156587032	Amplification	1.29399	0.220518	IQGAP3, TTC24
Chr 1	156590459	157070791	Amplification	1.15674	0.212463	ENSG00000272971, HAPLN2, BCAN-AS1, ENSG00000272405, NES, ENSG00000237588, CRABP2, ISG20L2, MRPL24, ENSG00000287624, MIR765, RN7SL612P, SMU1P1, NAXE, GPATCH4, BCAN, BCAN-AS2, ENSG00000285570, ENSG00000223356, METTL25B, SH2D2A, NTRK1, INSRR, PEAR1, LRRC71, HDGF, PRCC, ARHGEF11
Chr 1	157072326	157180882	Amplification	1.44579	0.229301	CYCSP52, KRT8P45, ETV3L, ETV3, ENSG00000290592
Chr 1	157181547	157258956	Amplification	1.64915	0.239846	ENSG00000229961, ENSG00000284592, ENSG00000228239, ENSG00000290592
Chr 1	157273715	157292875	Amplification	2.58725	0.284771	LINC02772, ENSG00000286073
Chr 1	157302037	157306963	Amplification	2.82864	0.296373	ENSG00000286073
Chr 1	157318525	157636930	Amplification	2.53183	0.282272	ENSG00000286005, ENSG00000233712, ENSG00000286151, FCRL4, ENSG00000236731, FCRL5
Chr 1	157638520	157663560	Amplification	2.69827	0.290494	ENSG00000233712
Chr 1	157666336	157730028	Amplification	2.84185	0.297178	ENSG00000231700, VDAC1P9, ENSG00000227217, FCRL3
Chr 1	157735626	157783485	Amplification	3.49404	0.325328	FCRL2
Chr 1	157786565	157948381	Amplification	3.35274	0.319694	MRPS21P2, CD5L, ENSG00000236957, FCRL1, ENSG00000291226
Chr 1	157949368	158250317	Amplification	3.23243	0.314076	KIRREL1-IT1, SMIM42, ELL2P1, CD1D, ENSG00000229914, ENSG00000176320, LINC01704, KIRREL1
Chr 1	158251216	158427551	Amplification	2.60049	0.285926	CD1A, HMGN1P5, CD1C, CD1B, CD1E, OR10T2, OR10K2
Chr 1	158432808	158450382	Amplification	2.81603	0.295483	OR10T1P
Chr 1	158451241	158514211	Amplification	3.30644	0.317563	EI24P2, OR10R2, OR10R3P, ENSG00000236656, OR10K1
Chr 1	158514514	158515023	Amplification	2.68604	0.289564	OR10R1P
Chr 1	158550080	158605796	Amplification	2.98967	0.303997	OR10X1, OR10Z1, OR6Y1, OR6P1
Chr 1	158608384	158681008	Amplification	3.03355	0.305347	OR10Z1, SPTA1
Chr 1	158681166	158728389	Amplification	2.88565	0.299335	OR6K2, OR6K3, OR6K4P, SPTA1, OR6K1P
Chr 1	158729111	158807160	Amplification	3.03355	0.305355	OR6K5P, OR6K6, OR2AQ1P, OR6N1, OR6N2
Chr 1	158817371	158836506	Amplification	3.47822	0.325273	MNDA
Chr 1	158841260	158850573	Amplification	3.94586	0.344133	MNDA
Chr 1	158852520	158921674	Amplification	4.99244	0.387236	PYHIN5P
Chr 1	158931673	158986835	Amplification	6.09421	0.428737	PYHIN1
Chr 1	158990857	159012217	Amplification	6.26065	0.434581	PYDC5, IFI16
Chr 1	159012238	159030558	Amplification	6.41191	0.440124	IFI16
Chr 1	159032255	159087505	Amplification	6.15026	0.430567	RAD1P2, IFI16, AIM2
Chr 1	159090256	159131926	Amplification	6.33429	0.437321	AIM2
Chr 1	159132532	159136853	Amplification	6.67367	0.449309	AIM2
Chr 1	159138467	159193275	Amplification	7.00488	0.460795	RNA5SP60, CADM3, AIM2
Chr 1	159194172	159246335	Amplification	7.69033	0.483833	CADM3, CADM3-AS1, ACKR1
Chr 1	159246523	159280924	Amplification	8.09701	0.497586	MPTX1, OR10J2P
Chr 1	159282653	159413245	Amplification	8.25806	0.503454	OR10J3, OR10J7P, OR10J8P, OR10J9P, FCER1A, ENSG00000228560
Chr 1	159415363	159488072	Amplification	9.28464	0.536226	OR10J1, OR10J4, LINC02819, ENSG00000228560
Chr 1	159488383	159515398	Amplification	9.5375	0.544514	ENSG00000289484
Chr 1	159515440	159553264	Amplification	9.24266	0.53539	OR10J5, ENSG00000289484
Chr 1	159554518	159558258	Amplification	9.72944	0.550732	ENSG00000231100, ENSG00000289484
Chr 1	159558821	159652591	Amplification	9.01046	0.527694	OR10AE1P, APCS, OR10J6P, ENSG00000276632, ENSG00000289484
Chr 1	159706421	159723387	Amplification	10.577	0.577067	CRP
Chr 1	159757153	159769852	Amplification	12.2471	0.629284	ENSG00000235226
Chr 1	159770584	159867535	Amplification	13.2896	0.659571	DUSP23, SLAMF8, ENSG00000212161, FCRL6, ENSG00000256029, SNHG28, VSIG8, ENSG00000272668, ENSG00000288775
Chr 1	159872118	159948180	Amplification	14.0522	0.681471	MIR4259, ENSG00000287040, ENSG00000279430, ENSG00000256029, CFAP45, ENSG00000290105, TAGLN2, IGSF9
Chr 1	159950657	159976651	Amplification	14.3016	0.689035	SLAMF9, LINC01133, ENSG00000273933
Chr 1	159977049	160000435	Amplification	14.7154	0.701126	LINC01133, KCNJ10
Chr 1	160003801	160025730	Amplification	14.921	0.706539	ENSG00000237409, PIGM, KCNJ10
Chr 1	160025940	160053075	Amplification	15.2425	0.715891	PIGM, KCNJ10
Chr 1	160060272	160201245	Amplification	15.6418	0.727124	IGSF8, CASQ1, ENSG00000225279, KCNJ9, ATP1A2, KCNJ10, ATP1A4
Chr 1	160202379	160229861	Amplification	14.9926	0.708916	PEA15, ENSG00000227741, DCAF8, ENSG00000258465
Chr 1	160233897	160256004	Amplification	14.8074	0.703503	DCAF8, ENSG00000258465
Chr 1	160257980	160359065	Amplification	14.5549	0.695939	DCAF8-DT, RPSAP18, Y_RNA, DCAF8, ENSG00000258465, PEX19, SUMO1P3, NCSTN, COPA
Chr 1	160365274	160383684	Amplification	13.6336	0.669206	NHLH1
Chr 1	160388013	160479133	Amplification	14.1638	0.684695	RNU4-42P, VANGL2
Chr 1	160487535	160503170	Amplification	14.9926	0.70851	SLAMF6
Chr 1	160507016	160507016	Amplification	15.3351	0.718512	SLAMF6
Chr 1	160507084	160517516	Amplification	15.5266	0.724172	SLAMF6
Chr 1	160517739	160537203	Amplification	16.0896	0.739947	SLAMF6, ENSG00000234425
Chr 1	160537558	160556144	Amplification	16.4007	0.748666	ENSG00000234425, CD84
Chr 1	160556188	160627929	Amplification	16.8576	0.761081	SLAMF1, ENSG00000234425, CD84
Chr 1	160653609	160681515	Amplification	18.3891	0.803378	SETP9, ENSG00000228863, CD48
Chr 1	160686494	160712928	Amplification	20.1929	0.851917	ENSG00000228863, CD48
Chr 1	160740865	160773346	Amplification	21.9403	0.899082	SLAMF7
Chr 1	160778891	160809793	Amplification	22.2397	0.907339	ENSG00000274562, LY9
Chr 1	160813743	160813743	Amplification	23.5473	0.942644	LY9
Chr 1	160814420	160829749	Amplification	23.1695	0.93297	LY9
Chr 1	160832429	160865734	Amplification	23.6272	0.944662	PPIAP37, CD244
Chr 1	160870106	160887296	Amplification	24.048	0.956567	ITLN1
Chr 1	160887581	160916927	Amplification	25.2465	0.987474	ENSG00000213080
Chr 1	160919628	160949296	Amplification	26.3862	1.01864	ENSG00000232188, ENSG00000233691, ITLN2, ENSG00000198358
Chr 1	160963827	161004307	Amplification	27.6475	1.05096	F11R, ENSG00000270149
Chr 1	161011176	161033015	Amplification	29.1034	1.08644	F11R, ENSG00000270149
Chr 1	161041735	161078672	Amplification	29.9306	1.10838	USF1, ENSG00000289121, ARHGAP30, NECTIN4
Chr 1	161082992	161084007	Amplification	28.9659	1.08328	NECTIN4
Chr 1	161084401	161094413	Amplification	28.521	1.07228	NECTIN4, NECTIN4-AS1
Chr 1	161098482	161109019	Amplification	27.6228	1.05035	KLHDC9, PFDN2
Chr 1	161111956	161111956	Amplification	27.2329	1.04014	PFDN2
Chr 1	161115282	161169165	Amplification	26.0808	1.00923	DEDD, ENSG00000238934, ENSG00000224985, USP21, ENSG00000290115, PFDN2, NIT1, UFC1, PPOX
Chr 1	161170977	161236801	Amplification	25.7469	1.00071	B4GALT3, APOA2, TOMM40L, MIR5187, PPOX, ADAMTS4, NDUFS2, NR1I3, FCER1G
Chr 1	161239471	161281368	Amplification	25.4748	0.993358	PCP4L1
Chr 1	161281923	161291624	Amplification	24.6799	0.972666	PCP4L1
Chr 1	161302206	161327097	Amplification	23.2602	0.935386	MPZ, SDHC
Chr 1	161333248	161374577	Amplification	23.6272	0.944888	ENSG00000289106, ENSG00000288670, CFAP126, SDHC
Chr 1	161380347	161396106	Amplification	24.7016	0.973493	ENSG00000289141
Chr 1	161398418	161409230	Amplification	23.8513	0.950841	ENSG00000288093, RNU6-481P, ENSG00000215840, ENSG00000283696, ENSG00000283360
Chr 1	161446128	161446128	Amplification	23.0935	0.930975	ENSG00000283360
Chr 1	161658780	161668446	Amplification	20.7162	0.865452	FCGR2B
Chr 1	161668723	161668723	Amplification	21.1466	0.8775	FCGR2B
Chr 1	161669299	161673775	Amplification	21.617	0.890531	ENSG00000234211, FCGR2B
Chr 1	161676557	161772960	Amplification	19.8238	0.841992	RPL31P11, Y_RNA, RN7SL466P, DUSP12, FCGR2B, FCRLA, FCRLB, ATF6-DT, ATF6
Chr 1	161773318	161786149	Amplification	21.1466	0.877844	ATF6
Chr 1	161786311	161955775	Amplification	21.5479	0.8885	ENSG00000229808, ATF6
Chr 1	161955899	162023809	Amplification	22.1673	0.905266	ATF6, OLFML2B
Chr 1	162030901	162168116	Amplification	22.4236	0.912308	ENSG00000227818, MIR4654, ENSG00000285636, NOS1AP
Chr 1	162168154	162213867	Amplification	21.99	0.900202	ENSG00000285636, NOS1AP
Chr 1	162213890	162217748	Amplification	22.2143	0.90655	NOS1AP
Chr 1	162218688	162235906	Amplification	22.5528	0.916063	NOS1AP
Chr 1	162240310	162258815	Amplification	24.3649	0.964601	NOS1AP
Chr 1	162259691	162273467	Amplification	24.817	0.976602	NOS1AP
Chr 1	162276432	162291077	Amplification	24.525	0.968601	NOS1AP
Chr 1	162291926	162356470	Amplification	24.2773	0.962252	ENSG00000227094, RNA5SP61, MIR556, NOS1AP
Chr 1	162357783	162417689	Amplification	24.726	0.974423	SPATA46, ENSG00000254706, C1orf226, NOS1AP, SH2D1B
Chr 1	162420749	162444011	Amplification	23.1695	0.932753	ENSG00000289713
Chr 1	162444369	162470615	Amplification	22.9448	0.926938	SLAMF6P1
Chr 1	162475052	162505719	Amplification	23.237	0.934673	UHMK1
Chr 1	162508576	162533583	Amplification	23.8751	0.951436	UHMK1
Chr 1	162536299	162607630	Amplification	22.1456	0.904341	UQCRBP2, UAP1-DT, ENSG00000272574, UAP1
Chr 1	162608592	162689595	Amplification	21.8507	0.896556	DDR2
Chr 1	162690802	162831597	Amplification	20.2942	0.854242	RN7SL861P, CCDC190, ENSG00000230739, DDR2, HSD17B7
Chr 1	162831950	162861618	Amplification	18.814	0.814487	CCDC190, ENSG00000230739
Chr 1	162862158	162880455	Amplification	18.1403	0.796672	CCDC190
Chr 1	162975536	163038700	Amplification	16.0673	0.739398	ENSG00000227667
Chr 1	163071378	163130430	Amplification	16.3287	0.746448	RGS4, RGS5
Chr 1	163132049	163190648	Amplification	15.7539	0.730482	RGS5, RGS5-AS1
Chr 1	163190959	163194263	Amplification	15.9464	0.735728	RGS5, RGS5-AS1
Chr 1	163198961	163246886	Amplification	15.2425	0.716158	ENSG00000225755, RGS5, RGS5-AS1, RGS5
Chr 1	163255873	163255873	Amplification	15.5932	0.726187	RGS5, RGS5
Chr 1	163258282	163292362	Amplification	16.1593	0.742153	ENSG00000237756, RGS5, RGS5, NUF2
Chr 1	163294334	163325175	Amplification	15.2641	0.716927	RGS5, RGS5, NUF2
Chr 1	163328606	163395397	Amplification	14.9007	0.705916	NUF2
Chr 1	163397731	163511425	Amplification	14.6231	0.69818	ENSG00000225122, RNA5SP62, RNA5SP63
Chr 1	163841770	163932684	Amplification	11.8273	0.616457	U3
Chr 1	164141507	164351153	Amplification	11.1621	0.595563	NMNAT1P2
Chr 1	164355033	164535657	Amplification	10.2631	0.566848	HMGB3P6
Chr 1	164539723	164766281	Amplification	11.2685	0.598692	RNU6-171P, ENSG00000269887, Metazoa_SRP, PBX1
Chr 1	164770873	164820919	Amplification	11.4541	0.605275	PBX1-AS1, PBX1
Chr 1	164821782	164894478	Amplification	11.3493	0.601984	ENSG00000271917, Y_RNA, PBX1
Chr 1	164895391	164939424	Amplification	11.0364	0.591886	ENSG00000289408, RPL35AP7, PBX1
Chr 1	164962463	164983997	Amplification	11.7822	0.614695	RNU6-755P
Chr 1	165168992	165258646	Amplification	10.1137	0.562126	LMX1A-AS2, LMX1A-AS1, LMX1A
Chr 1	165261353	165263768	Amplification	10.4018	0.571632	LMX1A
Chr 1	165264733	165331856	Amplification	11.3493	0.6018	LMX1A
Chr 1	165334608	165355350	Amplification	11.2465	0.598425	LMX1A
Chr 1	165355496	165392629	Amplification	11.3493	0.601379	LMX1A
Chr 1	165393845	165607640	Amplification	12.093	0.624434	PRELID1P7, ENSG00000237783, LRRC52, ENSG00000236206, RXRG, LRRC52-AS1
Chr 1	165608441	165617972	Amplification	12.3144	0.631255	ENSG00000236206
Chr 1	165619712	165732482	Amplification	12.3768	0.632887	Y_RNA, ENSG00000230175, ENSG00000225272, ENSG00000273365, ENSG00000236206, MGST3, ENSG00000215838, TMCO1, ALDH9A1
Chr 1	165732661	165779042	Amplification	11.6692	0.611387	TMCO1-AS1, TMCO1
Chr 1	165783471	165840565	Amplification	10.9304	0.588331	ENSG00000230659, UCK2, TMCO1
Chr 1	165842668	165869111	Amplification	10.7236	0.581511	UCK2
Chr 1	165869431	165893644	Amplification	10.8283	0.585362	ENSG00000236364, UCK2
Chr 1	165896268	166138738	Amplification	10.3241	0.569247	ENSG00000236364, MIR3658, ENSG00000271527, RPS3AP10, RNA5SP64, UCK2, FAM78B-AS1, FAM78B
Chr 1	166139958	166158766	Amplification	9.98334	0.558674	MIR921, ENSG00000230898, FAM78B
Chr 1	166160758	166302712	Amplification	10.3421	0.569983	ENSG00000215835, ENSG00000230898, FAM78B, ENSG00000229588
Chr 1	166304410	166393150	Amplification	10.7876	0.583981	ENSG00000225325, ENSG00000229588
Chr 1	166402202	166448622	Amplification	11.2249	0.597877	ENSG00000225325
Chr 1	166451443	166492969	Amplification	11.6028	0.609754	ENSG00000225325, FMO7P, LINC01675
Chr 1	166557479	166574800	Amplification	10.4236	0.572232	FMO8P
Chr 1	166575371	166865704	Amplification	10.6859	0.580347	RPL4P2, CNN2P10, FMO8P, FMO9P, FMO9P, FMO10P, FMO11P, TADA1, POGK
Chr 1	166868909	166940095	Amplification	10.4896	0.574326	DUTP6, TADA1, ILDR2
Chr 1	166946356	167008515	Amplification	9.81388	0.553455	RNA5SP65, ILDR2, MAEL
Chr 1	167011504	167066196	Amplification	8.40975	0.508291	ENSG00000227907, MAEL, GPA33
Chr 1	167066609	167112946	Amplification	8.23833	0.502385	GPA33, STYXL2
Chr 1	167115643	167285209	Amplification	7.53529	0.47869	ENSG00000213068, POU2F1-DT, LINC01363, GPA33, STYXL2, POU2F1
Chr 1	167287587	167318260	Amplification	6.92918	0.458108	POU2F1
Chr 1	167332533	167583762	Amplification	6.02588	0.425954	ENSG00000272033, ENSG00000287218, ENSG00000233411, ENSG00000273160, AKR1D1P1, CREG1, POU2F1, CD247
Chr 1	167586026	167790690	Amplification	6.22369	0.433126	ENSG00000231029, ENSG00000241666, RCSD1, MPZL1
Chr 1	167791655	167902237	Amplification	7.35662	0.472847	ENSG00000250762, ENSG00000232194, ADCY10, MPZL1
Chr 1	167903031	167957818	Amplification	7.25835	0.468995	MPC2, ADCY10, DCAF6
Chr 1	167961235	167961235	Amplification	7.47399	0.476542	DCAF6
Chr 1	167962545	167962545	Amplification	7.27767	0.469788	DCAF6
Chr 1	167969025	168005789	Amplification	7.69033	0.484269	MIR1255B2, DCAF6
Chr 1	168007202	168296436	Amplification	7.12404	0.464705	GCSHP5, RPL34P1, ENSG00000237131, RNU6-1310P, GPR161, TIPRL, SFT2D2, ANKRD36BP1, DCAF6, TBX19
Chr 1	168301911	168367582	Amplification	6.58064	0.445722	ENSG00000227722, TBX19
Chr 1	168369018	168468173	Amplification	6.02588	0.426298	MIR557, ENSG00000283255, QRSL1P1, ENSG00000227722, ENSG00000228697
Chr 1	168474310	168528083	Amplification	6.33429	0.437227	ENSG00000228697
Chr 1	168536076	168743595	Amplification	6.18862	0.432097	RPL7AP19, XCL1, RPL7AP21, XCL2, DPT, ENSG00000285622
Chr 1	168743774	169215068	Amplification	5.9173	0.421999	SUMO1P2, RPL29P7, ENSG00000287282, RNA5SP66, ENSG00000237707, ENSG00000289466, ENSG00000235736, LINC00626, ENSG00000287831, LINC00970, ATP1B1, NME7, ENSG00000285622
Chr 1	169216111	169480676	Amplification	5.60383	0.41107	ENSG00000234604, ENSG00000235575, BLZF1, CCDC181, ATP1B1, NME7, SLC19A2
Chr 1	169481176	169544043	Amplification	5.19526	0.395557	ENSG00000213062, F5, SLC19A2
Chr 1	169548892	169553741	Amplification	5.40952	0.403198	F5
Chr 1	169553788	169661299	Amplification	4.91743	0.38439	F5, SELP
Chr 1	169661936	169692132	Amplification	4.74342	0.376748	SELL, C1orf112
Chr 1	169694619	169709274	Amplification	4.96199	0.386481	SELL, C1orf112
Chr 1	169715616	169945664	Amplification	4.06055	0.348815	ENSG00000230704, METTL18, RN7SL333P, ENSG00000288139, C1orf112, SELE, KIFAP3, SCYL3
Chr 1	169945957	169955551	Amplification	4.51267	0.367254	KIFAP3
Chr 1	169956450	169969327	Amplification	4.32775	0.359708	RN7SL269P, KIFAP3
Chr 1	169969444	170007652	Amplification	4.19142	0.354461	MRPS10P1, KIFAP3
Chr 1	170007869	170076429	Amplification	3.98041	0.34534	ENSG00000232959, KIFAP3
Chr 1	170077015	170244231	Amplification	3.89635	0.342386	SIGLEC30P, MIR3119-1, MIR3119-2, ISCUP1, NTMT2, KIFAP3, LINC01681
Chr 1	170246257	170299009	Amplification	3.78546	0.337409	LINC01142, LINC01681
Chr 1	170299331	170493336	Amplification	3.62486	0.330725	HAUS4P1, LINC01681, GORAB-AS1
Chr 1	170493630	170795901	Amplification	3.78546	0.337622	ENSG00000225545, ENSG00000271811, GORAB, ENSG00000235303, PRRX1, GORAB-AS1, ENSG00000231424
Chr 1	170796448	170797204	Amplification	3.52689	0.326703	ENSG00000231424
Chr 1	170799921	170942818	Amplification	3.36842	0.320614	MROH9, ENSG00000231424
Chr 1	170953504	170955247	Amplification	3.17216	0.311621	MROH9, ENSG00000231424
Chr 1	170956513	171045949	Amplification	3.52689	0.326799	MROH9, ENSG00000231424
Chr 1	171046434	171156723	Amplification	3.89635	0.34249	ENSG00000226552, MIR1295A, MIR1295B, FMO3, FMO6P, MROH9, ENSG00000231424
Chr 1	171156997	171291786	Amplification	3.59437	0.329674	Y_RNA, HMGB1P11, FMO6P, FMO2, ENSG00000225243, FMO1, ENSG00000231424
Chr 1	171294384	171453202	Amplification	4.38584	0.362462	TOP1P1, SRP14P4, GM2AP2, CYCSP53, FMO4
Chr 1	171470623	171492422	Amplification	5.26426	0.398187	PRRC2C
Chr 1	171493969	171573265	Amplification	6.07802	0.428206	PRRC2C
Chr 1	171573374	171578633	Amplification	5.02439	0.388874	PRRC2C
Chr 1	171579170	171580024	Amplification	4.38584	0.362275	PRRC2C
Chr 1	171582357	171614683	Amplification	4.09319	0.349967	MYOCOS, PRRC2C
Chr 1	171619006	171698744	Amplification	4.59694	0.370941	PFN1P1, RPL4P3, MYOCOS, MYOC
Chr 1	171704577	171726975	Amplification	4.83433	0.381072	VAMP4
Chr 1	171733024	172654739	Amplification	4.34516	0.360098	ENSG00000232261, ENSG00000271459, ENSG00000236741, ENSG00000253060, ENSG00000213060, ENSG00000224600, DNM3-IT1, DNM3OS, MIR214, MIR3120, MIR199A2, RNU6-157P, RNU6-693P, METTL13, ENSG00000287336, PIGC, C1orf105, SUCO, VAMP4, DNM3
Chr 1	172664442	172927741	Amplification	3.81748	0.339045	FASLG, SLC25A38P1, AIMP1P2, ENSG00000224000, ENSG00000279061, ENSG00000224228
Chr 1	172927917	172995115	Amplification	3.75369	0.335975	ENSG00000224228
Chr 1	172998957	173075880	Amplification	3.32252	0.31829	TNFSF18, ENSG00000224228
Chr 1	173079064	173173981	Amplification	3.36842	0.320234	GOT2P2
Chr 1	173184101	173449036	Amplification	3.15871	0.310942	ENSG00000232751, ENSG00000231615, TNFSF4, PRDX6-AS1
Chr 1	173450984	173641450	Amplification	3.27538	0.316494	PRDX6, TEX50, PRDX6-AS1, ENSG00000238272, ENSG00000285777, ANKRD45, SLC9C2, ENSG00000289426
Chr 1	173644101	174559076	Amplification	2.94745	0.301687	ENSG00000225591, RN7SKP160, Y_RNA, GAS5-AS1, RNA5SP67, RNA5SP68, RC3H1-DT, RPL30P1, ENSG00000237317, GPR52, ENSG00000285777, ANKRD45, KLHL20, DARS2, GAS5, ZBTB37, SERPINC1, RC3H1-IT1, RABGAP1L-DT, ENSG00000289426, CENPL, RC3H1, RABGAP1L
Chr 1	174559156	174686694	Amplification	2.61422	0.286475	RABGAP1L
Chr 1	174688308	174833971	Amplification	2.41971	0.27727	BANF1P4, RABGAP1L
Chr 1	174836526	175769154	Amplification	2.24837	0.26898	ENSG00000237249, RABGAP1L-IT1, ENSG00000235869, ENSG00000289425, RNU6-307P, ENSG00000287697, CACYBP, Y_RNA, ENTR1P2, ENSG00000230687, RPS29P4, RABGAP1L-AS1, MRPS14, KIAA0040, ENSG00000260990, TNR-IT1, RABGAP1L, NDUFAF4P4, TNR, TNN
Chr 1	175870137	175930082	Amplification	2.48867	0.280213	LINC01657, RPS29P5, LINC02803
Chr 1	175930886	175983994	Amplification	2.34954	0.273411	SCARNA3, COP1
Chr 1	175985521	176105689	Amplification	2.60049	0.285528	ENSG00000228686, COP1
Chr 1	176108985	176292235	Amplification	2.39197	0.275525	U7, ENSG00000232463, RNU2-12P, ENSG00000227815, COP1-DT, COP1
Chr 1	176296561	176460432	Amplification	2.27579	0.27056	ENSG00000231020, MORF4L1P7, COP1-DT
Chr 1	176463732	176510088	Amplification	2.46	0.278823	PAPPA2
Chr 1	176510730	176547669	Amplification	2.65845	0.288083	PAPPA2
Chr 1	176550847	176813430	Amplification	2.34954	0.274042	PTP4A1P7, PAPPA2
Chr 1	176819875	177042531	Amplification	1.42512	0.227793	ENSG00000286754, MIR488, PAPPA2, ASTN1
Chr 1	177044094	177111186	Amplification	1.22567	0.216393	ASTN1
Chr 1	177111546	177180776	Amplification	1.12878	0.210549	ASTN1, BRINP2
Chr 1	177181824	177409925	Amplification	0.966309	0.199849	LINC01645, ENSG00000227579, BRINP2
Chr 1	178074514	178235807	Amplification	0.653872	0.179728	RASAL2-AS1, ENSG00000270575, RASAL2
Chr 1	182905677	182910619	Amplification	0.678882	0.181751	SHCBP1L
Chr 1	182915663	182970337	Amplification	0.844146	0.192585	HMGN1P4, 5S_rRNA, ENSG00000226570, SHCBP1L, KRT18P28
Chr 1	182970837	183036153	Amplification	0.688578	0.182487	RNU6-41P, LAMC1
Chr 1	183038930	183081793	Amplification	0.913619	0.196365	LAMC1
Chr 1	183081867	183123541	Amplification	1.21411	0.215702	LAMC1
Chr 1	183124866	183161441	Amplification	1.34216	0.223341	LAMC1-AS1, LAMC1
Chr 1	183162152	183468454	Amplification	1.10761	0.209462	RPS3AP8, ENSG00000286372, ENSG00000287929, SMG7-AS1, LAMC2, NMNAT2
Chr 1	183471295	183556291	Amplification	1.04265	0.205437	SMG7-AS1, NCF2, SMG7
Chr 1	183557134	183589167	Amplification	1.44579	0.229326	ENSG00000289732, NCF2, SMG7
Chr 1	183589220	183765232	Amplification	1.29399	0.220332	ENSG00000289099, ENSG00000270994, ENSG00000227554, NCF2, ENSG00000286966, APOBEC4, ARPC5, RGL1, SMG7
Chr 1	183765806	184161013	Amplification	1.20397	0.214878	ENSG00000289581, TSEN15, ENSG00000286655, RGL1, COLGALT2
Chr 1	184161847	184542932	Amplification	0.997321	0.201727	Y_RNA, Y_RNA, ENSG00000231791, RN7SL654P, C1orf21-DT, ENSG00000230470, C1orf21
Chr 1	184545626	184553570	Amplification	1.10761	0.209502	C1orf21
Chr 1	184555051	184588779	Amplification	1.41172	0.226973	ENSG00000232036, C1orf21
Chr 1	184591518	184708274	Amplification	1.59941	0.237461	ENSG00000290066, ENSG00000286378, ENSG00000285847, EDEM3, C1orf21
Chr 1	184709582	185007963	Amplification	1.28145	0.219991	RNU7-13P, EDEM3, LINC01633, NIBAN1
Chr 1	185008088	185078462	Amplification	1.66138	0.240523	RNA5SP72, FTH1P25, LINC01633, RNF2
Chr 1	185079330	185153093	Amplification	1.52433	0.233005	TRMT1L, RNF2
Chr 1	185157131	185157250	Amplification	2.02248	0.258675	SWT1
Chr 1	185174207	185187843	Amplification	1.30493	0.220961	SWT1
Chr 1	185190647	185313500	Amplification	1.45902	0.229625	RPL5P5, Y_RNA, Y_RNA, ENSG00000233583, Y_RNA, ENSG00000238061, ENSG00000279838, IVNS1ABP, SWT1
Chr 1	185316432	185440175	Amplification	0.803918	0.189756	ENSG00000273004, GS1-279B7.1, RNU7-183P, MCRIP2P2, IVNS1ABP
Chr 1	185442656	185809603	Amplification	0.612825	0.177518	ENSG00000279401, Y_RNA, Y_RNA, ENSG00000261729, HMCN1, LINC01350
Chr 1	185812336	185924173	Amplification	0.670394	0.181436	HMCN1
Chr 1	186458264	186719469	Amplification	0.803918	0.189745	ENSG00000273198, ENSG00000228238, ENSG00000288562, PACERR, PDC, ENSG00000233196, PTGS2, PDC-AS1
Chr 1	186769500	187094328	Amplification	0.661815	0.180515	PLA2G4A, LINC01036
Chr 1	187102876	187176326	Amplification	0.631784	0.178882	LINC01036
Chr 1	187176923	187479735	Amplification	0.661815	0.180771	LINC01036
Chr 2	8859028	8989446	Amplification	0.670394	0.181229	MBOAT2
Chr 2	8993227	9242715	Amplification	0.760028	0.187442	ENSG00000290023, HMGB1P25, RPL30P3, ENSG00000242136, ENSG00000244310, ENSG00000240980, ENSG00000261104, MBOAT2, ASAP2
Chr 2	9626582	9731453	Amplification	0.770646	0.187655	YWHAQ, ENSG00000240687, ENSG00000244260
Chr 2	9733013	9892584	Amplification	0.631784	0.178506	RNU4-73P, ENSG00000240960, ENSG00000243491, TAF1B
Chr 2	9922257	10192702	Amplification	0.678882	0.182233	ENSG00000269973, ENSG00000289033, ENSG00000188525, ENSG00000260476, ENSG00000260077, ENSG00000271787, ENSG00000233502, ENSG00000212558, ENSG00000206647, MIR4261, TAF1B, ENSG00000287305, KLF11, CYS1, RRM2, GRHL1
Chr 2	10193178	10286535	Amplification	0.81239	0.190389	RN7SL66P, RRM2
Chr 2	10287310	10365911	Amplification	0.661815	0.180812	ENSG00000206898, ENSG00000285872, HPCAL1
Chr 2	10549357	10776107	Amplification	0.661815	0.180496	RN7SL832P, Metazoa_SRP, ENSG00000236162, RNU7-138P, ENSG00000272275, ENSG00000234818, NOL10, ATP6V1C2
Chr 2	139675541	143624950	Deletion	11.5649	0.249754	RPL9P13, ENSG00000223554, RN7SL283P, MTCO1P44, MTND2P19, MTND1P27, ENSG00000277306, MIR7157, COPRSP1, LRRC57P1, Y_RNA, RNU6-904P, RPS16P3, UBE2V1P14, RRN3P4, SFXN4P1, MTCYBP11, MTND6P11, MTND5P24, MTND4LP12, MTND3P9, MTCO3P5, MTATP6P5, MTCO2P5, ENSG00000244125, MTND4P22, ENSG00000257284, ENSG00000283994, LINC01853, KYNU, ENSG00000228655, LRP1B, ARHGAP15
Chr 2	202045922	202083794	Deletion	1.76988	0.104828	KIAA2012, KIAA2012-AS1
Chr 2	202092718	202110917	Deletion	2.14756	0.112848	KIAA2012, KIAA2012-AS1
Chr 2	202120694	202153846	Deletion	2.18095	0.11342	ENSG00000287041, KIAA2012
Chr 2	202154200	202223920	Deletion	2.1186	0.112275	ENSG00000231903, PSMA2P3, DAZAP2P1, SUMO1, KIAA2012
Chr 2	203870208	204084908	Deletion	1.98158	0.108838	ENSG00000235951, CTLA4, ICOS
Chr 2	204085635	204176014	Deletion	2.09213	0.111129	ENSG00000234714
Chr 2	204185437	204289082	Deletion	2.06732	0.110556	ENSG00000237271
Chr 2	204298504	204554283	Deletion	2.43143	0.118003	DSTNP5, ENSG00000225304, ENSG00000237843, ENSG00000236634, PARD3B
Chr 2	204564144	204720444	Deletion	2.37598	0.116857	ENSG00000287524, PARD3B
Chr 2	204730028	204787534	Deletion	2.00877	0.109411	PARD3B
Chr 2	204797118	204835455	Deletion	1.98498	0.108838	PARD3B
Chr 2	204845039	206609316	Deletion	4.79922	0.15982	ENSG00000223890, ENSG00000225216, RN7SKP178, PPIAP68, Vault, Y_RNA, RPL27P8, INO80D-AS2, ENSG00000231955, GCSHP3, ENSG00000277502, snoZ196, SNORD51, SNORA41, RN7SKP200, ATP5POP1, HMGN1P6, RN7SKP260, ACER2P1, HNRNPA1P51, ENSG00000228577, ENSG00000225610, NDUFS1, EEF1B2, CMKLR2-AS, NRP2, INO80D, CMKLR2, ZDBF2, PARD3B, ADAM23
Chr 2	206619153	206648663	Deletion	4.75105	0.159247	ENSG00000231653, FAM237A, ADAM23
Chr 2	206658499	206668336	Deletion	4.72758	0.158674	DYTN
Chr 2	206668450	206952870	Deletion	5.09005	0.164402	VPS26CP1, Y_RNA, MIR3130-1, MIR3130-2, ENSG00000260171, MDH1B, FASTKD2, DYTN, ENSG00000229321, CPO
Chr 2	206961433	206990637	Deletion	5.64991	0.172995	CPO
Chr 2	207039311	207302151	Deletion	5.61045	0.172422	MIR2355, KLF7-IT1, MIR7845, ENSG00000286568, ENSG00000225916, ENSG00000240440, LINC01802, MIR1302-4, ENSG00000224342, KLF7, MYOSLID, ENSG00000234902, ENSG00000223725
Chr 2	207303628	207488016	Deletion	5.39818	0.168985	ENSG00000223725
Chr 2	207497766	207517265	Deletion	5.30372	0.167839	ENSG00000223725
Chr 2	207527014	207585511	Deletion	5.22452	0.166694	CREB1, ENSG00000223725, METTL21A
Chr 2	207595261	207634258	Deletion	5.27877	0.167267	CREB1, METTL21A
Chr 2	207663507	207934810	Deletion	5.27877	0.167267	RNU6-664P, PPP1R14BP2, Y_RNA, ENSG00000272851, MIR4775, ENSG00000225111, LINC01857, FZD5, CCNYL1, PLEKHM3
Chr 2	207944691	207964453	Deletion	5.13545	0.164975	PLEKHM3
Chr 2	207974334	207984215	Deletion	5.31627	0.167839	PLEKHM3
Chr 2	207985464	208032396	Deletion	5.13545	0.164975	RNU6-360P, RPL9P14, PLEKHM3
Chr 2	208042219	208386024	Deletion	5.31627	0.167839	RNA5SP116, RPL12P17, CRYGD, CRYGC, ENSG00000224529, CRYGB, CRYGA, RPSAP27, TPT1P2, IDH1-AS1, MYL6BP1, ARPC1BP1, ENSG00000289422, ENSG00000290929, CRYGEP, C2orf80, IDH1, PIKFYVE, PTH2R
Chr 2	208390388	208458825	Deletion	4.70352	0.158101	PTH2R
Chr 2	208468602	208605476	Deletion	4.77741	0.159247	ENSG00000232409, ENSG00000231896, PTH2R
Chr 2	208615253	208634806	Deletion	4.79922	0.15982	PTH2R
Chr 2	208644583	208892239	Deletion	5.15506	0.165548	ENSG00000287662, PTH2R
Chr 2	208902196	209031643	Deletion	5.4274	0.169558	RNA5SP117
Chr 2	209041600	209111302	Deletion	5.38657	0.168985	HSPA8P6
Chr 2	209121259	209227859	Deletion	6.46035	0.184451	CRYGFP, MEAF6P1, PKP4P1
Chr 2	209237587	209366034	Deletion	6.50782	0.185024	ENSG00000289113, ENSG00000286249
Chr 2	209375731	210431949	Deletion	7.75057	0.201636	RNA5SP118, SNAI1P1, ENSG00000272807, RPL6P6, Y_RNA, ENSG00000286249, RPE, KANSL1L-AS1, ENSG00000279317, ACADL, MYL1, LANCL1, UNC80, KANSL1L, LANCL1-AS1, MAP2
Chr 2	210441753	210608426	Deletion	8.03425	0.205073	ENSG00000288732, LANCL1, LANCL1-AS1, CPS1
Chr 2	210618230	210851428	Deletion	8.31036	0.209083	CPS1-IT1, CPS1
Chr 2	211287597	211346984	Deletion	9.17557	0.219967	RPS27P10
Chr 2	211356882	211406371	Deletion	9.10032	0.218821	ERBB4
Chr 2	211416269	211545555	Deletion	9.24541	0.22054	RNA5SP119, ERBB4
Chr 2	211554991	213279966	Deletion	11.1239	0.243453	MTND2P23, MIR548F2, PCED1CP, ENSG00000223373, MIR4776-2, MIR4776-1, ENSG00000286965, ENSG00000270659, SPAG16-DT, MTCO1P46, LINC01878, LINC01953, ENSG00000289002, ENSG00000272519, IKZF2, ERBB4, ENSG00000273118
Chr 2	213284411	213291507	Deletion	11.463	0.248036	SPAG16
Chr 2	213298603	213403748	Deletion	11.1239	0.243453	SPAG16
Chr 2	213413231	213860558	Deletion	12.2691	0.260065	MIR4438, SPAG16
Chr 2	213864027	214015660	Deletion	12.0994	0.256628	SPAG16
Chr 2	214024595	214136831	Deletion	12.0872	0.256055	SPAG16
Chr 2	214138789	214182801	Deletion	11.4038	0.247463	SPAG16
Chr 2	214189515	215266519	Deletion	11.2635	0.245172	RPL5P8, ENSAP3, SNORA70I, RPL10P6, VWC2L-IT1, BARD1, ENSG00000227769, ENSG00000197585, VWC2L, ENSG00000286836, SPAG16, SNHG31, ABCA12
Chr 2	215275609	215582257	Deletion	12.0872	0.256055	LINC02862, FN1-DT, ENSG00000228618, ATIC, FN1, ENSG00000234938, ENSG00000227981, ENSG00000286836, ENSG00000225166, ENSG00000237525
Chr 2	215592244	215778471	Deletion	11.463	0.248036	LINC01614, ENSG00000288791, ENSG00000237525, LINC00607
Chr 2	215788339	215896885	Deletion	11.428	0.247463	ENSG00000216721, ENSG00000227824, LINC00607
Chr 2	215906753	216005432	Deletion	11.2178	0.244599	ENSG00000226276, MREG, PECR
Chr 2	216015300	216218846	Deletion	11.5058	0.249181	POLHP1, ENSG00000236478, ENSG00000279348, TMEM169, LINC01963, XRCC5, MREG, PECR
Chr 2	216228091	216265069	Deletion	11.4492	0.248036	ENSG00000231092, MARCHF4
Chr 2	216274313	216457616	Deletion	11.5527	0.249754	Y_RNA, ENSG00000290060, ENSG00000233581, SMARCAL1, MARCHF4, SMARCAL1-AS1
Chr 2	216467575	216716547	Deletion	11.0143	0.242307	ENSG00000241520, PSMB3P2, SMARCAL1, RPL37A-DT, LINC01280, ENSG00000225794, IGFBP5, RPL37A, IGFBP2, DIRC3-AS1
Chr 2	216726506	216885848	Deletion	11.3774	0.24689	RPL31P14, RNA5SP120, FABP5P14, ENSG00000231597, TNP1, LINC01921, ENSG00000237479, ENSG00000236295, DIRC3-AS1
Chr 2	216895807	216935642	Deletion	11.4039	0.247463	DIRC3-AS1
Chr 2	216945601	216975478	Deletion	11.463	0.248036	DIRC3-AS1
Chr 2	216985436	217065107	Deletion	11.3145	0.245744	ENSG00000287498, DIRC3-AS1
Chr 2	217075066	217104943	Deletion	11.4863	0.248609	DIRC3-AS1
Chr 2	217114902	217244367	Deletion	11.2705	0.245172	DIRC3-AS1
Chr 2	217254326	217343956	Deletion	11.3774	0.24689	ENSG00000278004, DIRC3, DIRC3-AS1
Chr 2	217353915	217373833	Deletion	11.4768	0.248609	DIRC3
Chr 2	217383791	217710463	Deletion	11.7457	0.252046	ENSG00000224414, DIRC3
Chr 2	217720445	218129685	Deletion	11.4863	0.248609	RPL7L1P9, MIR6809, ENSG00000291236, CXCR2P1, TNS1-AS1, RUFY4, CXCR2, DIRC3, TNS1
Chr 2	218139666	218625139	Deletion	10.9815	0.241735	CXCR1, HMGB1P9, ENSG00000261338, GPBAR1, MIR6513, MIR6810, RPL19P5, CATIP-AS1, ENSG00000288819, ENSG00000273361, MIR26B, RN7SKP38, RNU6-136P, AAMP, PNKD, TMBIM1, CATIP-AS2, SLC11A1, CTDSP1, VIL1, CNOT9, ARPC2, CATIP, USP37, PLCD4
Chr 2	218634878	218882046	Deletion	11.6085	0.250327	RNF25, ENSG00000286154, ENSG00000272555, MIR9500, RPL23AP31, ZNF142, BCS1L, STK36, TTLL4, CYP27A1, PRKAG3, WNT6, PLCD4, WNT10A
Chr 2	218891859	218911483	Deletion	11.3924	0.24689	LINC01494, ENSG00000288898, WNT10A
Chr 2	218921295	218931107	Deletion	11.4863	0.248609	LINC01494, ENSG00000288898
Chr 2	218940920	218960544	Deletion	11.463	0.248036	KRT8P30, CDK5R2, CDK5R2-AS1
Chr 2	218970356	219068478	Deletion	11.4768	0.248609	FEV, CRYBA2, MIR375, IHH, MIR3131, ENSG00000286606, LINC00608, ENSG00000224090, CFAP65
Chr 2	219078290	219107726	Deletion	11.4266	0.247463	RN7SL764P, NHEJ1, ENSG00000280537
Chr 2	219117539	219139990	Deletion	11.4768	0.248609	NHEJ1, ENSG00000280537
Chr 2	219149598	219159207	Deletion	11.463	0.248036	NHEJ1, ENSG00000280537
Chr 2	219168815	219168815	Deletion	11.3366	0.246317	SLC23A3, ENSG00000280537
Chr 2	219178423	219207248	Deletion	11.4462	0.248036	ENSG00000287529, RETREG2, ZFAND2B
Chr 2	219216856	219274506	Deletion	11.4768	0.248609	ATG9A, GLB1L, STK16, ABCB6, ENSG00000284820, ANKZF1, TUBA4A, TUBA4B
Chr 2	219284114	219315610	Deletion	11.4266	0.247463	MIR153-1, PTPRN, ENSG00000230432, DNAJB2
Chr 2	219325305	219422260	Deletion	11.2497	0.245172	ENSG00000232789, DES, RESP18, DNPEP, DNPEP-AS1
Chr 2	219431956	219461042	Deletion	11.463	0.248036	SPEG
Chr 2	219470738	219490464	Deletion	12.0523	0.255482	SPEG, ASIC4-AS1
Chr 2	219500124	219509784	Deletion	12.0872	0.256055	ASIC4-AS1, GMPPA
Chr 2	219519444	219529104	Deletion	12.11	0.256628	ASIC4
Chr 2	219538764	219538764	Deletion	12.0994	0.256055	ASIC4
Chr 2	219548424	219567744	Deletion	12.071	0.255482	MIR3132, ENSG00000269068, OBSL1, TMEM198
Chr 2	219577404	219625704	Deletion	12.0288	0.25491	RN7SKP213, ENSG00000228973, STK11IP
Chr 2	219635364	219675245	Deletion	12.2325	0.258347	ENSG00000267919, SLC4A3
Chr 2	219684897	219762117	Deletion	12.2691	0.258919	RPL23P4, LINC02832
Chr 2	219883101	219912518	Deletion	12.2691	0.258919	LINC01803, MIR4268, ENSG00000286199
Chr 2	219941935	220010574	Deletion	12.1228	0.256628	ENSG00000288902
Chr 2	220020380	220059602	Deletion	12.2691	0.258919	ENSG00000225911, ENSG00000288902
Chr 2	220108630	220118436	Deletion	12.2691	0.259492	ENSG00000239498
Chr 2	220128241	220147853	Deletion	12.2691	0.258919	ENSG00000239498, ENSG00000235337
Chr 2	220157658	220167464	Deletion	12.2691	0.259492	ENSG00000239498, ENSG00000235337
Chr 2	220177269	220280553	Deletion	12.2531	0.258919	ENSG00000239498, ENSG00000235337
Chr 2	220280638	220300260	Deletion	12.0994	0.256055	ENSG00000239498
Chr 2	220310071	220310071	Deletion	12.0054	0.25491	ENSG00000239498
Chr 2	220319883	220339505	Deletion	12.0994	0.256055	ENSG00000239498
Chr 2	220349316	220349316	Deletion	12.0054	0.25491	ENSG00000239498
Chr 2	220359127	220388561	Deletion	12.0994	0.256055	ENSG00000239498
Chr 2	220398372	220417994	Deletion	12.11	0.256628	ENSG00000239498
Chr 2	220427805	220516105	Deletion	12.0994	0.256055	ENSG00000236451, ENSG00000239498
Chr 2	220525916	220781006	Deletion	12.11	0.256628	ENSG00000224819, ENSG00000236451
Chr 2	220781259	222441126	Deletion	12.1244	0.257201	ENSG00000232089, ENSG00000286170, TMEM256P2, ENSG00000272944, RPL23P5, LLPHP3, HSPA9P1, RPL23AP28, CCDC140, CT75, Y_RNA, ENSG00000224819, ENSG00000286272, ENSG00000290000, ENSG00000288658, CT75, EPHA4, ENSG00000234446, SGPP2, PAX3
Chr 2	222451088	223139809	Deletion	12.2325	0.258347	NANOGP2, RNU6-619P, GAPDHP49, RRAS2P2, ENSG00000203531, RPL31P17, ATG12P2, ACSL3-AS1, ENSG00000278083, FARSB, ACSL3, SGPP2, MOGAT1, KCNE4
Chr 2	223149762	223179620	Deletion	12.3338	0.260638	KCNE4
Chr 2	223181823	223420390	Deletion	12.4273	0.262356	RN7SL807P, HIGD1AP4, KCNE4
Chr 2	223430330	223519792	Deletion	12.5312	0.263502	ENSG00000231189, ENSG00000235610
Chr 2	223529733	223708658	Deletion	12.6482	0.265221	SCG2, MLXP1, AP1S3
Chr 2	223718598	223818001	Deletion	12.5312	0.263502	AP1S3, ENSG00000286239
Chr 2	223827941	224446788	Deletion	12.7164	0.265793	MRPL44, ENSG00000228802, USP21P1, ENSG00000228681, AP1S3, ENSG00000286239, WDFY1, SERPINE2, FAM124B
Chr 2	224456757	224602843	Deletion	12.2691	0.258919	ENSG00000274629, ANKRD49P1, CUL3
Chr 2	224611755	224707156	Deletion	11.8938	0.253764	CCDC195
Chr 2	224716884	224810513	Deletion	11.9637	0.254337	DOCK10
Chr 2	224819406	224834659	Deletion	12.0994	0.256055	DOCK10
Chr 2	224844110	224910265	Deletion	11.9869	0.254337	DOCK10
Chr 2	224919716	225271373	Deletion	13.2473	0.27324	MIR4439, DOCK10
Chr 2	225278745	225616548	Deletion	13.4212	0.276677	NYAP2
Chr 2	225626428	225863545	Deletion	12.9801	0.269803	ENSG00000289265, ENSG00000279015, NYAP2
Chr 2	225922824	226989796	Deletion	13.2725	0.273813	ENSG00000230621, MIR5702, ENSG00000261379, ENSG00000290086, ENSG00000212391, ENSG00000235070, ENSG00000272622, IRS1, RHBDD1
Chr 2	226999794	227583204	Deletion	12.8019	0.267512	SCYGR1, MIR5703, MFF, TM4SF20, COL4A4, COL4A3, MFF-DT, AGFG1
Chr 2	227593158	227672792	Deletion	12.7428	0.266366	SCYGR2, SCYGR10, SCYGR3, ENSG00000236116, SCYGR4, SCYGR5, C2orf83, C2orf83
Chr 2	227682746	227871939	Deletion	13.1144	0.271522	SCYGR6, SCYGR7, SCYGR8, RNA5SP121, SNRPGP8, CCL20, TDGF1P2, SLC19A3, DAW1, ENSG00000229172
Chr 2	227881833	228012435	Deletion	13.0966	0.270949	ENSG00000272237, DAW1, SPHKAP
Chr 2	228022390	228181673	Deletion	13.1649	0.272095	RNU6-624P, SPHKAP
Chr 2	228331001	228430552	Deletion	13.2725	0.273813	SNF8P1, ENSG00000286772
Chr 2	228440507	228530104	Deletion	13.4212	0.276104	LINC01807
Chr 2	228540059	228589835	Deletion	13.3765	0.275532	LINC01807
Chr 2	228589902	228719913	Deletion	13.4212	0.276104	ENSG00000228226, LINC01807
Chr 2	228729687	228798109	Deletion	13.3321	0.274959	RPL7L1P10, LINC01807
Chr 2	228807884	229876903	Deletion	13.5753	0.278969	RPL17P14, RN7SKP283, ENSG00000290097, ENSG00000287791, RNU7-9P, ENSG00000235993, PID1, TRIP12, LINC01807, DNER
Chr 2	229886670	230210732	Deletion	12.526	0.263502	RNU6-613P, RNU6-964P, FBXO36-IT1, RNU6-1027P, RNY4P19, ENSG00000283451, FBXO36, SLC16A14, SP110, TRIP12, ENSG00000225963, SP140
Chr 2	230220567	230566342	Deletion	12.0529	0.255482	ENSG00000279964, RN7SL834P, HMGB1P3, SP110, SP140L, SP140, SP100, ENSG00000235419
Chr 2	230575494	230897978	Deletion	12.4743	0.262929	ENSG00000283202, RNU6-451P, ENSG00000289157, LINC01907, BANF1P3, RNU6-268P, ENSG00000270891, ITM2C, GCSIR, ENSG00000235419, CAB39
Chr 2	230899765	231016679	Deletion	12.3683	0.261211	ENSG00000230385, ENSG00000283164, COX20P2, SPATA3-AS1, GCSIR, SPATA3, GPR55
Chr 2	231026402	231075017	Deletion	12.1446	0.257201	ENSG00000261829, C2orf72, PSMD1
Chr 2	231084741	231104187	Deletion	12.2371	0.258347	PSMD1
Chr 2	231113910	231176063	Deletion	11.9879	0.25491	RNU1-93P, HTR2B, PSMD1
Chr 2	231185235	231267643	Deletion	12.071	0.255482	RPS28P4, ARMC9
Chr 2	231276775	231337592	Deletion	12.4743	0.262929	ARMC9
Chr 2	231347313	231376477	Deletion	12.3893	0.261784	MIR4777, ARMC9
Chr 2	231395919	231415361	Deletion	12.3081	0.260638	B3GNT7
Chr 2	231425082	231570898	Deletion	12.5804	0.264075	ZBTB8OSP2, HIGD2AP1, ENSG00000233538, SNORA75, SNORD20, SNORD82, ENSG00000283312, RNU2-22P, LINC00471, ENSG00000286942, NMUR1, RPL21P35, ENSG00000283491, NCL
Chr 2	231580619	231710325	Deletion	12.3494	0.261211	RPL23AP26, ENSG00000286399, TEX44, RN7SL499P, ENSG00000289018, PTMA
Chr 2	231720003	231914834	Deletion	12.2325	0.258347	RPL28P2, ENSG00000261096, ENSG00000260622, MIR1471, COPS7B, PDE6D
Chr 2	231924610	231953937	Deletion	12.0529	0.255482	NPPC
Chr 2	231963712	231993039	Deletion	12.2325	0.258347	DIS3L2, ENSG00000227033
Chr 2	232002815	232051693	Deletion	12.0529	0.255482	DIS3L2, ENSG00000227033
Chr 2	232061468	232214676	Deletion	11.9879	0.25491	MIR562, DIS3L2
Chr 2	232224413	232586293	Deletion	11.3924	0.24689	NRBF2P6, ECEL1P3, ENSG00000275157, ALPP, ENSG00000224516, ECEL1P2, ECEL1P2, ECEL1P1, ENSG00000237087, DIS3L2P1, ECEL1, Chr ND, Chr NG, TIGD1, MIR5001, ALPG, ALPI, EIF4E2, ENSG00000237126, DIS3L2, PRSS56
Chr 2	232596072	232635190	Deletion	11.2865	0.245744	ENSG00000237126, EFHD1
Chr 2	232644970	232674308	Deletion	11.3545	0.246317	RN7SL359P, EFHD1
Chr 2	232684088	232798147	Deletion	11.3924	0.24689	EEF1B2P7, RNU6-107P, ENSG00000241409, KCNJ13, GIGYF2
Chr 2	232808087	233020369	Deletion	11.9507	0.254337	Y_RNA, SNORC, ENSG00000222001, NGEF, GIGYF2
Chr 2	233030134	233039900	Deletion	12.1871	0.257774	NEU2
Chr 2	233049665	233205117	Deletion	11.9507	0.254337	ENSG00000289129, INPP5D
Chr 2	233214803	233234174	Deletion	12.071	0.255482	ATG16L1
Chr 2	233243859	233253545	Deletion	12.0872	0.256055	ATG16L1
Chr 2	233263230	233331029	Deletion	12.071	0.255482	SCARNA5, SCARNA6, ATG16L1, SAG
Chr 2	233340715	233399023	Deletion	12.7164	0.265793	ENSG00000259793, Y_RNA, SAG, DGKD
Chr 2	233408570	233418116	Deletion	12.7268	0.266366	DGKD
Chr 2	233427662	233437208	Deletion	12.6945	0.265793	DGKD
Chr 2	233446755	233485892	Deletion	13.5664	0.278969	USP40, DGKD
Chr 2	233495772	233555053	Deletion	13.6313	0.279541	PPFIA1P1, USP40
Chr 2	233564933	233614334	Deletion	13.4212	0.276104	UGT1A12P, UGT1A11P, USP40
Chr 2	233624214	233643974	Deletion	13.6637	0.280687	UGT1A8, UGT1A10
Chr 2	233653854	233728433	Deletion	13.4212	0.276104	RPL17P11, UGT1A5, UGT1A4, UGT1A8, UGT1A10, UGT1A9, UGT1A7, UGT1A6, ENSG00000224814
Chr 2	233738313	233748194	Deletion	13.2228	0.272667	ENSG00000248114, DNAJB3, UGT1A2P, UGT1A5, UGT1A4, UGT1A3, UGT1A8, UGT1A10, UGT1A9, UGT1A7, UGT1A6
Chr 2	233758074	233797596	Deletion	13.1424	0.271522	UGT1A5, UGT1A4, UGT1A3, UGT1A1, UGT1A8, UGT1A10, UGT1A9, UGT1A7, UGT1A6, MROH2A
Chr 2	233807477	233886520	Deletion	12.9285	0.26923	MSL3P1, ENSG00000279809, HJURP, MROH2A
Chr 2	233916162	234124302	Deletion	12.7657	0.266939	ENSG00000279218, ENSG00000226442, ENSG00000237581, ENSG00000286059, SPP2, TRPM8
Chr 2	234208499	234254887	Deletion	13.6637	0.28126	ENSG00000261298
Chr 2	234287602	234389543	Deletion	13.6637	0.284124	RPS20P12, ENSG00000288040
Chr 2	234398420	234508499	Deletion	13.6637	0.282978	LINC01891, HSPE1P9, ARL4C, ENSG00000228162
Chr 2	234589190	234731592	Deletion	13.6284	0.279541	LINC01173
Chr 2	234741345	234760850	Deletion	12.7657	0.266939	ENSG00000278593
Chr 2	234770603	234809614	Deletion	12.8042	0.267512	ENSG00000235726
Chr 2	234819367	234930564	Deletion	12.5122	0.263502	ENSG00000235726
Chr 2	234938082	235389995	Deletion	12.7254	0.266366	ENSG00000226542, CEP19P1, ENSG00000235293, SH3BP4
Chr 2	235419835	236383463	Deletion	14.1414	0.292144	AGAP1-IT1, TMSB10P1, RNU7-127P, RN7SL204P, Y_RNA, GBX2, RNU1-31P, ENSG00000270540, ENSG00000222007, ASB18, GBX2-AS1, IQCA1, AGAP1
Chr 2	236393436	236768990	Deletion	13.2042	0.272667	RPL3P5, ACKR3, ENSG00000232328, IQCA1
Chr 2	236777538	237041690	Deletion	13.1144	0.271522	RNU6-1051P, COPS8-DT
Chr 2	237043139	237092341	Deletion	13.6637	0.282406	ENSG00000124835, COPS8, COPS8-DT
Chr 2	237102181	237220265	Deletion	13.6556	0.280114	ENSG00000224844
Chr 2	237230105	237417071	Deletion	13.4407	0.276677	ENSG00000224132, COL6A3
Chr 2	237426911	238222611	Deletion	13.6637	0.281833	ENSG00000222032, MIR6811, RNU6-1140P, PRLH, RAB17-DT, ENSG00000286864, SNORD39, RNU6-1333P, KLHL30-AS1, ERFE, ENSG00000289261, RAB17, ENSG00000227107, RBM44, ENSG00000288857, SCLY, ESPNL, KLHL30, ILKAP, MLPH, LRRFIP1, RAMP1, UBE2F, UBE2F-SCLY
Chr 2	238232107	238270093	Deletion	13.2473	0.27324	ENSG00000225057, HES6, PER2
Chr 2	238279589	238327263	Deletion	13.3321	0.274959	ENSG00000283635, ENSG00000232306, TRAF3IP1, PER2
Chr 2	238336273	238469786	Deletion	13.6637	0.282406	RNU6-234P, ENSG00000229915, ENSG00000274346, TRAF3IP1, ASB1
Chr 2	238488015	238524474	Deletion	13.6637	0.280687	LINC01107
Chr 2	238533589	238694979	Deletion	13.4058	0.276104	LINC01107, LINC01937
Chr 2	238704771	238753734	Deletion	13.2908	0.274386	ENSG00000224252, ENSG00000286160, LINC01937
Chr 2	238763526	238863741	Deletion	13.1439	0.272095	ENSG00000226992, ENSG00000286748, TWIST2
Chr 2	238868196	238949876	Deletion	12.1446	0.257201	LINC01940, TWIST2
Chr 2	239038734	239068354	Deletion	12.2691	0.259492	HDAC4
Chr 2	239078227	239117719	Deletion	12.2691	0.258919	MIR4441, ENSG00000286307, HDAC4
Chr 2	239127592	239127592	Deletion	12.2691	0.259492	HDAC4
Chr 2	239137466	239147339	Deletion	12.2691	0.260065	HDAC4
Chr 2	239157212	239157212	Deletion	12.2691	0.259492	HDAC4
Chr 2	239167085	239216451	Deletion	12.2371	0.258347	ENSG00000287405, HDAC4
Chr 2	239226324	239315182	Deletion	12.1871	0.257774	MIR4269, HDAC4
Chr 2	239325055	239404040	Deletion	12.2691	0.259492	MIR2467, HDAC4-AS1, HDAC4
Chr 2	239413913	239473152	Deletion	12.2371	0.258347	ENSG00000286525
Chr 2	239483025	240038687	Deletion	12.85	0.268085	ENSG00000288082, ENSG00000286188, ENSG00000227459, ENSG00000259889, MIR4786, OR6B2, LINC02991, ENSG00000220256, ENSG00000286525, NDUFA10
Chr 2	240048508	240328552	Deletion	12.391	0.261784	OR6B3, OR9S24P, OR5S1P, COPS9, ENSG00000286325, ENSG00000286183, U3, OTOS, ENSG00000227479
Chr 2	240338079	240722699	Deletion	12.9602	0.26923	MIR149, ENSG00000287049, DUSP28, CAPN10-DT, ENSG00000276949, ENSG00000219159, ENSG00000274977, GPC1, GPC1-AS1, RNPEPL1, CAPN10, GPR35, AQP12B, AQP12A, ANKMY1, KIF1A
Chr 2	240722820	240883810	Deletion	13.4332	0.276677	AGXT, KIF1A
Chr 2	240893773	240953553	Deletion	13.3084	0.274386	MAB21L4, CROCC2
Chr 2	240963516	240993406	Deletion	13.4332	0.276677	ENSG00000223991, UICLM, CROCC2
Chr 2	241003369	241062722	Deletion	13.6637	0.282978	ENSG00000229996, SNED1, SNED1-AS1
Chr 2	241071670	241356088	Deletion	13.6637	0.283551	ENSG00000289253, ENSG00000235861, ENSG00000286588, MTERF4, PASK, ANO7, SEPTIN2, ENSG00000223374, SNED1, HDLBP, PPP1R7
Chr 2	241365645	241385787	Deletion	13.6637	0.281833	ENSG00000288080, FARP2
Chr 2	241385823	241409654	Deletion	13.6637	0.283551	FARP2
Chr 2	241419471	241488190	Deletion	13.5322	0.278396	MIR3133, KCTD5P1, FARP2
Chr 2	241498006	241507823	Deletion	13.6637	0.280687	STK25
Chr 2	241517640	241576542	Deletion	13.6637	0.280114	BOK-AS1, BOK
Chr 2	241586359	241625627	Deletion	13.6637	0.280687	THAP4
Chr 2	241635444	241645261	Deletion	13.6637	0.280114	THAP4, ATG4B
Chr 2	241655077	241763064	Deletion	13.4635	0.27725	ENSG00000235351, ENSG00000215692, ENSG00000234793, ATG4B, DTYMK, D2HGDH, ING5
Chr 2	241772881	241812148	Deletion	13.6637	0.280114	ENSG00000215023, GAL3ST2, ENSG00000224272, NEU4
Chr 2	241851416	241930428	Deletion	13.6637	0.281833	PDCD1, RTP5, FAM240C, LINC01237
Chr 2	241931789	242014161	Deletion	13.5647	0.278969	ENSG00000280119, LINC01238, LINC01237
Chr 2	242016889	242046513	Deletion	13.6637	0.281833	ENSG00000226423, ENSG00000287971, LINC01237
Chr 2	242056387	242115634	Deletion	13.6637	0.28126	ENSG00000289556, LINC01238, LINC01880, LINC01881, LINC01237, ENSG00000291147
Chr 2	242125509	242145258	Deletion	13.6637	0.281833	LINC01881, ENSG00000291147
Chr 2	242155132	242155132	Deletion	13.6637	0.28126	ENSG00000291147
Chr 2	242165007	242238839	Deletion	14.6012	0.297872	RPL23AP88, ENSG00000291147
Chr 3	4811926	4891864	Amplification	0.612825	0.17728	ITPR1, ENSG00000235978
Chr 3	4893578	4926448	Amplification	0.718437	0.184854	BHLHE40-AS1
Chr 3	4928098	4928159	Amplification	1.03638	0.204851	BHLHE40-AS1
Chr 3	4934962	5045881	Amplification	1.14768	0.212137	BHLHE40-AS1, BHLHE40
Chr 3	5053124	5218940	Amplification	1.41172	0.227094	RNF10P1, UBTFL8, Y_RNA, ENSG00000237566, ENSG00000268509, ARL8B, ENSG00000233912, EDEM1
Chr 3	5233351	5289802	Amplification	1.61271	0.237757	MIR4790, RN7SL553P, ENSG00000230944
Chr 3	6149014	6253986	Amplification	1.73981	0.244489	ENSG00000232958, ENSG00000226022
Chr 3	6254103	6392319	Amplification	1.43765	0.228771	ENSG00000226022
Chr 3	6399073	6707030	Amplification	1.6254	0.238716	ENSG00000223719, ENSG00000189229, GRM7-AS3
Chr 3	6707179	6986695	Amplification	1.53558	0.23395	MRPS36P1, GRM7-AS2, ENSG00000189229, GRM7-AS3, GRM7
Chr 3	6993911	6995591	Amplification	1.98124	0.256547	GRM7
Chr 3	6998428	7091338	Amplification	1.84382	0.249813	GRM7
Chr 3	7110108	7110108	Amplification	1.72544	0.243777	GRM7
Chr 3	7116696	7131501	Amplification	1.86941	0.251196	GRM7
Chr 3	7132442	7173002	Amplification	2.00758	0.25776	GRM7
Chr 3	7175905	7478305	Amplification	1.85747	0.250341	ENSG00000288030, GRM7
Chr 3	7481068	7536424	Amplification	1.98124	0.256506	GRM7-AS1, GRM7
Chr 3	7536510	7629915	Amplification	2.10537	0.262718	GRM7-AS1, ENSG00000270207, GRM7
Chr 3	7636612	7673242	Amplification	1.89549	0.252144	ENSG00000270207, GRM7
Chr 3	7677991	7758107	Amplification	1.80503	0.247627	ENSG00000270207, GRM7
Chr 3	7768672	8144521	Amplification	1.85747	0.250677	ENSG00000228351, ENSG00000270207, LMCD1-AS1
Chr 3	8144902	8358382	Amplification	2.04801	0.259456	LMCD1-AS1
Chr 3	8358721	8461984	Amplification	2.17437	0.265955	ENSG00000231401, RNU4ATAC17P, LMCD1-AS1
Chr 3	8462243	8581373	Amplification	2.93291	0.301119	ENSG00000224884, LMCD1, LMCD1-AS1
Chr 3	8587456	8775379	Amplification	3.02169	0.304672	OR7E122P, ENSG00000224884, ENSG00000291007, OXTR, SSUH2, CAV3, LMCD1-AS1
Chr 3	8777567	8797095	Amplification	3.18706	0.312315	CAV3, RAD18
Chr 3	8798181	9041929	Amplification	3.70366	0.334076	ENSG00000281863, ENSG00000199815, SRGAP3-AS1, CAV3, RAD18, SRGAP3
Chr 3	9050800	9091151	Amplification	4.13996	0.35256	SRGAP3
Chr 3	9092444	9150945	Amplification	4.4005	0.362745	ENSG00000287623, SRGAP3
Chr 3	9156488	9245529	Amplification	4.34516	0.360327	SRGAP3-AS2, SRGAP3-AS3, SRGAP3
Chr 3	9246189	9339759	Amplification	4.64338	0.372899	SRGAP3-AS4, SRGAP3, ENSG00000254485
Chr 3	9340256	9401533	Amplification	4.96199	0.386086	PGAM1P4, THUMPD3-AS1, THUMPD3, SRGAP3, ENSG00000254485, SETD5
Chr 3	9401743	9451714	Amplification	5.14731	0.393242	SETD5
Chr 3	9454395	9536153	Amplification	4.90166	0.383321	LHFPL4, SETD5
Chr 3	9536738	9568136	Amplification	4.70678	0.375679	LHFPL4
Chr 3	9568974	9635458	Amplification	4.31012	0.359044	DUSP5P2
Chr 3	9635471	9662509	Amplification	4.59694	0.371028	MTMR14
Chr 3	9665518	9735908	Amplification	4.74342	0.376955	CPNE9, BRPF1, MTMR14, ENSG00000287878
Chr 3	9736452	9771840	Amplification	4.5631	0.369799	BRPF1, OGG1, CAMK1
Chr 3	9774990	9960293	Amplification	4.78869	0.378775	ENSG00000269886, RPUSD3, JAGN1, RNU6-882P, PRRT3-AS1, OGG1, TADA3, ARPC4, CIDEC, IL17RE, IL17RC, ENSG00000288550, CRELD1, PRRT3, ARPC4-TTLL3, TTLL3, ENSG00000269982
Chr 3	9960578	10182562	Amplification	5.18239	0.394792	CYCSP10, ENSG00000291078, CIDECP1, RNU6-670P, CYCSP11, VHL, ENSG00000287086, EMC3, ENSG00000291224, EMC3-AS1, ENSG00000206567, BRK1, ENSG00000269982, FANCD2, FANCD2OS, IRAK2
Chr 3	10186542	10308326	Amplification	4.88558	0.382808	ENSG00000289763, LINC00852, ENSG00000276678, TATDN2, ENSG00000272410, GHRL, GHRLOS, SEC13, IRAK2
Chr 3	10308772	10671818	Amplification	4.53001	0.368018	MIR378B, MIR885, ATP2B2-IT2, SEC13, ATP2B2-IT1, ATP2B2
Chr 3	10672963	10695263	Amplification	4.84959	0.381269	ATP2B2
Chr 3	10695666	10730846	Amplification	5.35315	0.401734	ATP2B2
Chr 3	10759335	10776797	Amplification	5.73213	0.415449	LINC00606, ENSG00000230599
Chr 3	10801693	10932633	Amplification	7.4346	0.475343	ENSG00000286962, SLC6A11
Chr 3	10935306	11044365	Amplification	8.05669	0.496815	ENSG00000286962, SLC6A11, SLC6A1, SLC6A1-AS1
Chr 3	11045020	11293061	Amplification	7.5938	0.480798	ENSG00000288969, CHCHD4P4, ENSG00000226621, ENSG00000287964, ENSG00000285906, HRH1, ATG7
Chr 3	11301804	11380590	Amplification	7.37576	0.473512	ATG7
Chr 3	11381387	11593013	Amplification	6.94845	0.458799	ENSG00000235240, ENSG00000270531, VGLL4, ATG7
Chr 3	11593527	11607235	Amplification	7.23825	0.468409	ENSG00000271716, VGLL4
Chr 3	11607425	11607425	Amplification	6.98581	0.460297	ENSG00000271716, VGLL4
Chr 3	11613878	11619245	Amplification	7.27767	0.469892	VGLL4
Chr 3	11624211	11624211	Amplification	8.23833	0.50228	VGLL4
Chr 3	11625414	11891529	Amplification	8.15874	0.499858	CYCSP12, FANCD2P2, VGLL4, TAMM41
Chr 3	11893950	11908038	Amplification	8.71912	0.518211	NUP210P2, MARK2P14
Chr 3	11952018	11953934	Amplification	9.26335	0.535678	RN7SL147P
Chr 3	11998942	12036552	Amplification	9.85532	0.554203	SYN2
Chr 3	12037909	12075218	Amplification	11.1412	0.594752	ACTG1P12, SYN2
Chr 3	12075801	12077010	Amplification	11.203	0.597092	SYN2
Chr 3	12079598	12172744	Amplification	11.4109	0.603402	MTCO1P5, TIMP4, SYN2
Chr 3	12179005	12180288	Amplification	13.0356	0.652054	SYN2, ENSG00000288952
Chr 3	12182549	12250866	Amplification	12.4421	0.635076	SYN2, ENSG00000288952
Chr 3	12251982	12324853	Amplification	13.2896	0.659616	GSTM5P1, PPARG
Chr 3	12326825	12326825	Amplification	12.7126	0.642637	PPARG
Chr 3	12335816	12340925	Amplification	13.425	0.663592	PPARG
Chr 3	12343453	12353326	Amplification	13.7972	0.673991	PPARG
Chr 3	12358893	12446521	Amplification	14.1444	0.683979	PPARG
Chr 3	12484849	12485147	Amplification	16.0187	0.737764	TSEN2
Chr 3	12485886	12491537	Amplification	15.4296	0.721163	TSEN2
Chr 3	12493956	12493956	Amplification	14.5311	0.695398	TSEN2
Chr 3	12494278	12506702	Amplification	14.3016	0.688697	TSEN2
Chr 3	12514124	12518844	Amplification	13.9127	0.677718	RNU6-377P, TSEN2, MKRN2OS
Chr 3	12522353	12537924	Amplification	12.849	0.646864	TSEN2, MKRN2OS
Chr 3	12537955	12548830	Amplification	12.486	0.636447	TSEN2, MKRN2OS
Chr 3	12548943	12554084	Amplification	12.3144	0.630907	MKRN2OS
Chr 3	12559188	12580246	Amplification	12.0275	0.622307	Metazoa_SRP, MKRN2OS, MKRN2
Chr 3	12580283	12631014	Amplification	11.5614	0.608053	MKRN2, RAF1
Chr 3	12631094	12631704	Amplification	10.6859	0.580659	RAF1
Chr 3	12631806	12631806	Amplification	10.4674	0.574046	RAF1
Chr 3	12631814	12631814	Amplification	10.3831	0.571172	RAF1
Chr 3	12631817	12634954	Amplification	10.2631	0.567415	RAF1
Chr 3	12635005	12648021	Amplification	10.5328	0.576009	RAF1
Chr 3	12648036	12665997	Amplification	10.2631	0.566985	ENSG00000290072, RAF1
Chr 3	12756946	12756946	Amplification	9.85532	0.554524	TMEM40
Chr 3	12757107	12767936	Amplification	9.7508	0.551088	TMEM40
Chr 3	12768694	12775265	Amplification	9.41009	0.540393	TMEM40
Chr 3	12775716	12802216	Amplification	8.82514	0.522042	KRT18P17, CAND2
Chr 3	12803162	12811628	Amplification	8.5338	0.512447	CAND2
Chr 3	12814263	12850244	Amplification	8.31223	0.505224	ENSG00000272263, RPL32, SNORA7A, CAND2, ENSG00000289809
Chr 3	12850963	12853007	Amplification	7.14041	0.46526	ENSG00000289809
Chr 3	12855693	12859867	Amplification	7.49433	0.47753	ENSG00000289809
Chr 3	12860988	12864259	Amplification	6.98581	0.46005	ENSG00000289809
Chr 3	12869690	12934830	Amplification	6.46787	0.442186	LINC02022, ENSG00000289809, IQSEC1
Chr 3	12936851	12937604	Amplification	7.90436	0.491324	IQSEC1
Chr 3	12939147	12997437	Amplification	8.40975	0.508804	IQSEC1
Chr 3	12999940	13008005	Amplification	6.98581	0.460153	IQSEC1
Chr 3	13011560	13169322	Amplification	6.41191	0.439885	ENSG00000231362, IQSEC1
Chr 3	13169685	13189673	Amplification	6.18862	0.432044	IQSEC1
Chr 3	13193185	13215712	Amplification	5.02439	0.388932	IQSEC1
Chr 3	13217582	13367056	Amplification	4.94852	0.385378	IQSEC1, NUP210
Chr 3	13369702	13399948	Amplification	4.17414	0.35347	NUP210
Chr 3	13400275	13432581	Amplification	3.71956	0.334913	NUP210
Chr 3	13433158	13512675	Amplification	3.46235	0.3242	ENSG00000238138, ENSG00000223398, HDAC11-AS1, HDAC11
Chr 3	13542562	13563124	Amplification	3.78546	0.33782	FBLN2
Chr 3	13565953	13676094	Amplification	3.32252	0.318534	LINC00620, FBLN2
Chr 3	13676940	13695209	Amplification	2.91754	0.300615	LINC00620
Chr 3	13704727	13918381	Amplification	2.77007	0.293972	LINC00620, WNT7A
Chr 3	13925440	14222571	Amplification	1.96798	0.255598	VN1R20P, FGD5P1, FGD5P1, VN1R21P, ENSG00000290044, ENSG00000287059, CHCHD4, TMEM43, ENSG00000268279, LSM3, TPRXL, XPC-AS1, XPC
Chr 3	14223115	14428123	Amplification	1.79266	0.247196	RNA5SP124, LINC01267, ENSG00000255021, SLC6A6
Chr 3	14431461	14441137	Amplification	1.39861	0.226731	SLC6A6
Chr 3	14448975	14469814	Amplification	1.95316	0.255415	SLC6A6
Chr 3	14470510	14476497	Amplification	1.8341	0.24925	SLC6A6
Chr 3	14477246	14489694	Amplification	2.09112	0.261868	SLC6A6, GRIP2
Chr 3	14495455	14548113	Amplification	2.3352	0.2733	RNU6-905P, GRIP2
Chr 3	14550371	14552994	Amplification	2.06211	0.260681	GRIP2
Chr 3	14555216	14601074	Amplification	1.72544	0.243782	RHBDF1P1, GRIP2
Chr 3	14605987	14635095	Amplification	1.20397	0.215098	ENSG00000283392
Chr 3	14638904	14883856	Amplification	0.913619	0.196251	LINC02922, ENSG00000230172, ENSG00000285969, ENSG00000283392, CCDC174, LINC02011, FGD5, C3orf20
Chr 3	14884162	14958286	Amplification	1.19226	0.214746	NR2C2, FGD5, FGD5-AS1
Chr 3	14962165	15063655	Amplification	1.53558	0.234089	NR2C2, MRPS25, ENSG00000289750
Chr 3	15066836	15160002	Amplification	1.59941	0.237012	ENSG00000228874, RPS3AP53, COL6A4P1, ENSG00000290932, ENSG00000289750, RBSN
Chr 3	15162577	15420977	Amplification	0.936273	0.197735	SH3BP5-AS1, RNU6-454P, HMGN2P7, COL6A4P1, CAPN7, METTL6, COL6A4P1, SH3BP5
Chr 3	15421146	15533096	Amplification	0.966309	0.200122	RNU6-1024P, MIR4270, ENSG00000288077, RN7SL110P, METTL6, EAF1, EAF1-AS1, COLQ
Chr 3	15535702	15623071	Amplification	1.0164	0.202974	BTD, HACL1
Chr 3	15623267	15702883	Amplification	1.07604	0.207032	MIR3134, BTD, ANKRD28
Chr 3	15704465	15779550	Amplification	1.23581	0.217277	ENSG00000279465, ENSG00000270409, ENSG00000290787, RN7SL4P, BTD, ANKRD28
Chr 3	15794912	15867375	Amplification	1.39861	0.226408	ENSG00000287042, ANKRD28
Chr 3	15867486	16054231	Amplification	1.51066	0.232636	MIR563, IMPDH1P8, ENSG00000286689, ENSG00000287042
Chr 3	16060619	16137846	Amplification	1.76451	0.246078	ENSG00000287042
Chr 3	16170307	16275936	Amplification	2.39197	0.275912	DPH3, ENSG00000270739, GALNT15, OXNAD1, ENSG00000285654
Chr 3	16280722	16549894	Amplification	1.55954	0.235308	ENSG00000271964, ENSG00000272498, ENSG00000272529, ENSG00000288050, OXNAD1, ENSG00000287377, LINC00690, ENSG00000269391, RFTN1
Chr 3	16550275	16859664	Amplification	1.6254	0.238721	CDYLP1, ENSG00000229271, DAZL, PLCL2
Chr 3	16861189	17344551	Amplification	1.43765	0.228476	MIR3714, PLCL2-AS1, ENSG00000231780, PLCL2, ENSG00000285731, TBC1D5
Chr 3	17346355	18772770	Amplification	1.02754	0.203856	RNU7-10P, ENSG00000233133, ENSG00000213383, PDCL3P3, ENSG00000226238, ENSG00000272477, RAD23BP1, ENSG00000227309, ENSG00000286352, BALR6, SATB1, TBC1D5, SATB1-AS1
Chr 3	18774984	18907042	Amplification	1.19226	0.214489	SATB1-AS1
Chr 3	18912500	19467646	Amplification	1.1399	0.211076	RNU6-138P, MIR4791, KCNH8, ENSG00000287069, SATB1-AS1
Chr 3	19467884	19795706	Amplification	1.06541	0.206492	KCNH8, ENSG00000287069
Chr 3	19797161	20116934	Amplification	0.936273	0.197734	HSPA8P18, ENSG00000289138, RNU4-85P, SAP18P3, RPL39P18, RAB5A, PP2D1, KAT2B, EFHB
Chr 3	20117039	20217549	Amplification	0.833339	0.191807	MIR3135A, KAT2B, SGO1, SGO1-AS1
Chr 3	20219477	20419727	Amplification	0.718437	0.184655	RNU6-822P, ENSG00000261734, SGO1-AS1
Chr 3	20447895	21781971	Amplification	0.653872	0.179969	RNU6-815P, VENTXP7, ZNF385D-AS1, ENSG00000282987, SGO1-AS1, ZNF385D
Chr 3	48661591	48760550	Deletion	1.77165	0.104828	LINC02585, ENSG00000271973, CELSR3, NCKIPSD, IP6K2, PRKAR2A
Chr 3	48770446	48879767	Deletion	2.44898	0.118003	PRKAR2A-AS1, PRKAR2A, SLC25A20
Chr 3	48889697	48942532	Deletion	2.50014	0.119149	ARIH2OS, ARIH2, SLC25A20
Chr 3	48952142	48961751	Deletion	2.53767	0.119722	ARIH2
Chr 3	48971361	49024139	Deletion	2.47421	0.118576	ENSG00000235236, ENSG00000273211, ENSG00000285416, WDR6, MIR425, MIR191, ARIH2, ENSG00000223343, P4HTM, DALRD3, NDUFAF3
Chr 3	52716715	52743824	Deletion	1.63284	0.101391	ENSG00000275956, ENSG00000270941, NEK4
Chr 3	52933008	53081496	Deletion	1.64298	0.101964	ENSG00000280417, SERBP1P3, SFMBT1, ENSG00000272305
Chr 3	53091311	53307243	Deletion	1.69896	0.10311	ENSG00000286531, Y_RNA, RFT1, PRKCD, TKT, ENSG00000272305, DCP1A
Chr 3	53317059	53515849	Deletion	1.679	0.102537	SNORD38C, ENSG00000212608, ENSG00000227224, DCP1A, CACNA1D
Chr 3	53525633	53831983	Deletion	1.62132	0.101391	SNORD63, ENSG00000271916, CHDH, CACNA1D
Chr 3	53841898	53861727	Deletion	1.83682	0.105974	ENSG00000271976, CHDH, IL17RB
Chr 3	53871642	54138623	Deletion	1.84395	0.106547	ENSG00000289063, CABYRP1, SELENOK, ENSG00000288029, ENSG00000286353, ACTR8, CACNA2D3
Chr 3	54658948	54678810	Deletion	1.64753	0.101964	CACNA2D3
Chr 3	54946943	54966804	Deletion	1.64753	0.101964	LRTM1, CACNA2D3
Chr 3	55125698	55531599	Deletion	1.64298	0.101964	ENSG00000239991, WNT5A-AS1, ENSG00000242317, LINC02030, ENSG00000242568, ENSG00000242775, WNT5A, LINC02017, ERC2
Chr 3	55684514	55694486	Deletion	1.65254	0.101964	ERC2
Chr 3	55883958	55893930	Deletion	1.65254	0.101964	ERC2
Chr 3	56518636	56726171	Deletion	1.62195	0.101391	CCDC66, TASOR
Chr 3	56736054	56813109	Deletion	2.73135	0.124304	ARHGEF3
Chr 3	56822746	56842019	Deletion	2.7032	0.123731	ARHGEF3
Chr 3	56851656	57121132	Deletion	2.49232	0.119149	ENSG00000272202, ARHGEF3-AS1, SPATA12, ARHGEF3, IL17RD
Chr 3	57131008	57200146	Deletion	1.61847	0.101391	ENSG00000229863, HESX1, IL17RD
Chr 3	57210022	57249529	Deletion	1.65254	0.101964	HESX1, APPL1
Chr 3	57259406	57289036	Deletion	1.63284	0.101391	APPL1, ASB14
Chr 3	57298913	57328543	Deletion	1.64753	0.101964	ENSG00000286952, DNAH12
Chr 3	57475622	57524889	Deletion	1.62739	0.101391	Y_RNA, RNU6-1181P, RNF7P1, DNAH12
Chr 3	57534742	57593862	Deletion	1.64753	0.101964	RNU6-108P, RNU6-483P, ENSG00000287502, PDE12, ARF4, DNAH12
Chr 3	57603715	57682542	Deletion	1.61847	0.101391	RNU6ATAC26P, DENND6A-AS1, DENND6A
Chr 3	57692395	57919459	Deletion	1.7778	0.104828	DENND6A-DT, PDHA1P1, SLMAP, DENND6A
Chr 3	57929140	58160249	Deletion	2.474	0.118576	PPIAP16, SLMAP, FLNB
Chr 3	59048851	61533727	Deletion	6.13829	0.179869	ENSG00000243903, ENSG00000241804, Metazoa_SRP, ENSG00000287649, ENSG00000240097, MIR548BB, PPIAP70, ENSG00000225673, PPIAP71, U3, CFAP20DC-DT, ENSG00000242545, FHIT, CFAP20DC
Chr 3	61543551	62100390	Deletion	2.5332	0.119722	Y_RNA, RPL10AP6, PTPRG
Chr 3	62108993	62117596	Deletion	2.66231	0.122586	PTPRG
Chr 3	62126199	62228132	Deletion	2.5332	0.119722	PTPRG-AS1, PTPRG
Chr 3	62238017	62287443	Deletion	2.61442	0.122013	PTPRG-AS1, PTPRG
Chr 3	62297328	62366525	Deletion	2.64502	0.122586	C3orf14, PTPRG-AS1, PTPRG
Chr 3	62376410	62870299	Deletion	2.75016	0.124304	ENSG00000225662, RN7SL863P, RNU6-139P, CADPS
Chr 3	62880227	63119722	Deletion	2.85542	0.126023	ENSG00000226082, KRT8P35, LINC00698
Chr 3	63129245	63412983	Deletion	2.86864	0.126596	UBL5P3, SYNPR
Chr 3	63422771	63605247	Deletion	3.01336	0.12946	RNA5SP134, SYNPR, SYNPR-AS1
Chr 3	63615246	63785235	Deletion	3.17258	0.132324	SNTN, ENSG00000224479, SYNPR
Chr 3	63795234	63855230	Deletion	3.15299	0.131751	ENSG00000224479, THOC7, C3orf49
Chr 3	63865230	63865230	Deletion	3.04815	0.130033	ATXN7
Chr 3	63875229	63935225	Deletion	3.07742	0.130605	SCAANT1, ATXN7
Chr 3	63945224	63975222	Deletion	3.14265	0.131751	ATXN7
Chr 3	63985222	64035218	Deletion	3.17258	0.132324	PSMD6-AS2, ENSG00000271843, ENSG00000272181, PSMD6, PSMD6-AS1, ATXN7
Chr 3	64055569	64075134	Deletion	3.17258	0.132324	U3, PRICKLE2-AS1
Chr 3	64084916	64094698	Deletion	3.13315	0.131751	LINC00994, PRICKLE2-AS1, PRICKLE2
Chr 3	64104481	64481955	Deletion	3.04815	0.130033	PRICKLE2-AS2, PRDX3P4, PRICKLE2-AS3, PRICKLE2-DT, PRICKLE2
Chr 3	64491861	64680061	Deletion	2.42049	0.11743	RNU6-739P, ADAMTS9-AS1, ADAMTS9
Chr 3	64689967	64689967	Deletion	2.30099	0.115712	ADAMTS9-AS2
Chr 3	64699872	64947504	Deletion	2.37369	0.116857	ADAMTS9-AS2
Chr 3	64957409	65006936	Deletion	2.30099	0.115712	ADAMTS9-AS2
Chr 3	65016841	66108019	Deletion	3.42529	0.137479	ENSG00000270059, ILF2P1, RPL17P17, Y_RNA, ENSG00000203647, LINC02040, MAGI1-AS1, MAGI1, MAGI1-IT1, ADAMTS9-AS2
Chr 3	66117874	66255850	Deletion	2.34959	0.116285	SLC25A26
Chr 3	66265705	66413536	Deletion	2.47002	0.118576	RNU6-787P, RN7SL482P, SLC25A26, LRIG1
Chr 3	66423391	66551512	Deletion	2.50184	0.119149	LRIG1
Chr 3	66561367	67068052	Deletion	2.55523	0.120867	ENSG00000271174, RPL21P41, ENSG00000285738, ENSG00000287873, ENSG00000288039, KBTBD8
Chr 3	67077605	67280548	Deletion	2.9121	0.127168	MIR4272
Chr 3	67290066	68026849	Deletion	3.13735	0.131751	NDUFB4P1, ENSG00000241884, SUCLG2, SUCLG2-DT, TAFA1
Chr 3	68035337	68987307	Deletion	2.49917	0.119149	COPS8P2, ENSG00000240568, RPLP0P8, PSMC1P1, RNA5SP135, ENSG00000286967, EOGT, TAFA4, TAFA1
Chr 3	68997295	69082146	Deletion	2.60017	0.12144	MIR3136, EOGT, EOGT-DT, TMF1, UBA3
Chr 3	69091801	69217313	Deletion	2.63578	0.122013	ARL6IP5, LMOD3, FRMD4B
Chr 3	69217344	69439774	Deletion	2.45751	0.118003	FRMD4B
Chr 3	69449291	69799165	Deletion	3.13898	0.131751	RBM43P1, ENSG00000240265, ENSG00000241667, RN7SL418P, ENSG00000240842, MITF, FRMD4B
Chr 3	69808859	69896101	Deletion	3.16693	0.132324	MITF
Chr 3	69905794	69973649	Deletion	3.25531	0.134042	MITF
Chr 3	70007310	70027309	Deletion	3.33275	0.135188	SAMMSON
Chr 3	70037309	71185355	Deletion	6.45536	0.183879	ENSG00000271034, UQCRHP4, ENSG00000287669, COX6CP6, HMGB1P36, RNU6-281P, ENSG00000288679, SAMMSON, MDFIC2, FOXP1, ENSG00000285708
Chr 3	71192300	71294623	Deletion	6.28251	0.181587	FOXP1, ENSG00000285708, FOXP1-AS1
Chr 3	71304437	71363325	Deletion	6.18955	0.180442	FOXP1, ENSG00000285708, FOXP1-AS1
Chr 3	71373139	71598160	Deletion	6.07864	0.178723	ENSG00000290077, MIR1284, ENSG00000274387, FOXP1-IT1, FOXP1-DT, ENSG00000277855, FOXP1, ENSG00000285708
Chr 3	71607439	71715245	Deletion	6.03063	0.17815	ENSG00000277855, EIF4E3, ENSG00000285708
Chr 3	71724931	71783042	Deletion	3.72992	0.142635	GPR27, PROK2, EIF4E3, ENSG00000285708
Chr 3	71802413	72181755	Deletion	3.78655	0.143208	UBE2Q2P9, ENSG00000273461, ENSG00000276471, ENSG00000239350, CCDC137P, ENSG00000272774, LINC00870, RN7SL271P, LINC00877
Chr 3	72191706	72412900	Deletion	3.5816	0.139771	ENSG00000260670, LINC00870, ENSG00000242618, ENSG00000287882, RYBP, LINC00877
Chr 3	72422677	72500894	Deletion	3.53844	0.139198	RYBP
Chr 3	72510671	72926347	Deletion	4.45577	0.154664	RNU1-62P, ENSG00000239568, RNA5SP136, ENSG00000287595, ENSG00000241537, PSMD12P1, LAPTM4BP2, ENSG00000244345, SHQ1, GXYLT2
Chr 3	72936337	73030330	Deletion	4.44411	0.154091	RNU7-19P, GXYLT2, PPP4R2
Chr 3	73040222	73099579	Deletion	3.35848	0.135761	EBLN2, RNU6-557P, PPP4R2
Chr 3	73109472	73418712	Deletion	3.41312	0.136907	RNU2-64P, GPATCH11P1, RNU6-1270P, PDZRN3
Chr 3	73428685	74293454	Deletion	3.2005	0.132897	RNU7-119P, PDZRN3-AS1, ENSG00000278934, ENSG00000242364, Metazoa_SRP, LINC02047, ENSG00000223738, AKR1B1P2, LINC02005, PDZRN3, CNTN3
Chr 3	74303296	75244344	Deletion	3.00668	0.128887	NIPA2P2, RN7SL294P, MIR4444-2, HNRNPA3P6, ENSG00000287398, CNTN3
Chr 3	75254279	75790115	Deletion	2.88045	0.126596	OR7E66P, ENSG00000291222, OR7E22P, OR7E55P, EVA1CP5, LSP1P2, ENSG00000242953, SNRPCP10, RPS3AP15, ENSG00000272710, ENSG00000239383, OR7E121P, UNC93B3, ENSG00000282912, CLUHP10, MIR1324, AGGF1P3, RARRES2P1, FRG2C, DUX4L26, MIR4273, MYLKP1, FAM86DP, ALG1L6P, FAM86DP, ENPP7P2, ENSG00000290410, LINC00960, RPL23AP49, ZNF717, LINC02018
Chr 3	75849632	77131609	Deletion	3.22228	0.13347	Y_RNA, CAP1P1, ENSG00000288793, RNU6-386P, ROBO2
Chr 3	77141511	77704266	Deletion	3.2745	0.134042	VDAC1P7, ENSG00000287567, ROBO2
Chr 3	77713572	79070955	Deletion	3.67019	0.141489	RNU6-217P, LINC02077, ENSG00000240573, RN7SL647P, RN7SKP61, MRPS17P3, ENSG00000240752, ENSG00000240241, RN7SL751P, ROBO1
Chr 3	79079892	81523037	Deletion	3.41104	0.136907	MIR3923, HMGB1P38, OSBPL9P1, HNRNPA3P8, ENSG00000242586, ENSG00000242145, ENSG00000244281, RNU2-28P, ENSG00000242828, LINC02050, ENSG00000287053, ENSG00000288105, ENSG00000286329, LINC02027, ENSG00000241593, GBE1, ROBO1
Chr 3	81532385	84672933	Deletion	2.55523	0.120867	SETP6, ENSG00000240404, ENSG00000242190, RPL7AP23, CYP51A1P1, SRRM1P2, ENSG00000288004, ENSG00000286567, GBE1, ENSG00000242009, LINC02008, ENSG00000287158, LINC00971
Chr 3	85789644	85915711	Amplification	0.760028	0.186965	CADM2-AS2, CADM2
Chr 3	85922280	85997442	Amplification	0.936273	0.197612	CADM2-AS1, CADM2
Chr 3	86030144	86055571	Amplification	1.1399	0.211112	CADM2
Chr 3	86065480	86158885	Amplification	1.04265	0.204969	ENSG00000201410, CADM2
Chr 3	86166956	86239340	Amplification	1.12878	0.210625	RNU6-1129P
Chr 3	86239503	86261525	Amplification	1.24542	0.218019	ENSG00000239767
Chr 3	86265202	86364123	Amplification	1.21411	0.216011	RN7SKP284, ENSG00000239767
Chr 3	86474738	86609191	Amplification	1.75294	0.245463	LINC02070
Chr 3	86721860	86946756	Amplification	2.68604	0.289724	ENSG00000277746, VGLL3
Chr 3	86947656	86969519	Amplification	2.53183	0.282479	VGLL3
Chr 3	86974124	87247200	Amplification	1.96798	0.255771	PPATP1, MIR4795, LINC00506, CHMP2B, VGLL3
Chr 3	87247758	87277062	Amplification	1.67523	0.241212	CHMP2B, POU1F1
Chr 3	87279268	87644011	Amplification	1.43765	0.228579	KRT8P25, APOOP2, PSMC1P6, ENSG00000239572
Chr 3	87645056	87681532	Amplification	1.53558	0.233709	ENSG00000239572
Chr 3	87682187	87707105	Amplification	1.47088	0.230221	ENSG00000239572
Chr 3	87707260	87783976	Amplification	0.770646	0.188073	RNU6-873P, ENSG00000239572
Chr 3	87784173	87809085	Amplification	0.976923	0.200324	ENSG00000239572, HTR1F
Chr 3	87958942	88292445	Amplification	1.22567	0.216842	ENSG00000288780, ENSG00000288654, CBX5P1, C3orf38, HTR1F, CGGBP1, ZNF654
Chr 3	88317219	88353631	Amplification	1.52433	0.233393	ABCF2P1, CSNKA2IP
Chr 3	88354232	88427471	Amplification	1.14768	0.212181	CSNKA2IP
Chr 3	88429474	88666742	Amplification	1.05291	0.205676	Y_RNA, NDUFA5P5, CSNKA2IP
Chr 3	89810780	90247100	Amplification	1.14768	0.212052	U3, RNU6-712P, PROS2P
Chr 3	90247857	90336490	Amplification	0.878188	0.194344	HSPE1P19, PROS2P
Chr 3	178747899	178800509	Amplification	0.621642	0.177699	KCNMB2, ENSG00000275163, KCNMB2-AS1
Chr 3	182482460	182748495	Amplification	0.678882	0.181724	RPL7L1P8, ENSG00000243378, ENSG00000260377, LINC01995, ENSG00000287941, LINC02031, LINC01994
Chr 4	73300538	73389138	Amplification	0.803918	0.190021	ENSG00000249976, ANKRD17-DT
Chr 4	73389182	73637237	Amplification	0.707398	0.184258	ENSG00000249970, AFP, AFM, RASSF6, LINC02499, ALB
Chr 4	73673070	73767423	Amplification	0.976923	0.200862	ENSG00000289530, CXCL8, UMLILO
Chr 4	73770324	74457395	Amplification	1.07604	0.206953	ENSG00000249051, PPBPP1, PF4V1, CXCL1, HNRNPA1P55, CXCL1P1, PF4, ENSG00000288796, PPBP, CXCL5, RN7SL218P, CXCL3, PPBPP2, PPBPP2, ENSG00000288019, ENSG00000251017, CXCL2, ENSG00000289241, ENSG00000269559, EPGN, CXCL6, ENSG00000287037, EREG, ENSG00000250532, MTHFD2L, AREG
Chr 4	74522937	74660405	Amplification	0.924501	0.197031	ENSG00000249942
Chr 4	74699333	74851232	Amplification	0.670394	0.181351	BTC
Chr 4	90967166	93212932	Deletion	8.584	0.21252	ENSG00000279013, KRT19P6, PMPCAP1, ENSG00000280056, ENSG00000248511, MTND1P19, RACK1P3, ENSG00000248627, ENSG00000248750, ENSG00000248984, ENSG00000249049, ENSG00000249052, ENSG00000287392, CCSER1, GRID2, LNCPRESS2
Chr 4	169254535	169405270	Deletion	1.71853	0.103682	SH3RF1, ENSG00000289249, NEK1
Chr 4	169549053	169742017	Deletion	1.61326	0.100818	ENSG00000286302, CLCN3, NEK1, HPF1
Chr 4	169750999	169897350	Deletion	1.73069	0.103682	PTGES3P3, ENSG00000248625, ENSG00000287660, HPF1
Chr 4	174473935	175342200	Deletion	1.82316	0.105974	ENSG00000250200, ENSG00000250431, ENSG00000249411, ENSG00000249284, HPGD, ENSG00000251584, ENSG00000250596, GLRA3, ADAM29, ENSG00000286494
Chr 4	175462574	175751241	Deletion	1.8361	0.105974	TSEN2P1, ADAM20P2, ENSG00000289392, ENSG00000249945, GPM6A
Chr 4	175760995	176542871	Deletion	3.02836	0.12946	ENSG00000248249, ENSG00000201516, SPCS3-AS1, ENSG00000289149, ENSG00000289520, GPM6A-DT, MARK2P4, SPATA4, ASB5, SPCS3, GPM6A, WDR17
Chr 4	176552735	176739181	Deletion	2.64466	0.122586	ENSG00000248480, ENSG00000248388, VEGFC
Chr 4	176748993	176925620	Deletion	2.52877	0.119722	ENSG00000249458, LINC02509, VEGFC, ENSG00000287544
Chr 4	176935432	177092434	Deletion	2.69942	0.123731	ENSG00000287544
Chr 4	177102246	177121871	Deletion	2.80334	0.12545	ENSG00000287544
Chr 4	177131684	177197066	Deletion	2.73592	0.124304	RN7SKP136, ENSG00000287544
Chr 4	177206912	177587408	Deletion	2.80334	0.12545	ENSG00000249008, RNA5SP172, ENSG00000249084, AGA, NEIL3, AGA-DT, ENSG00000287544
Chr 4	177597360	177716793	Deletion	1.65801	0.102537	ENSG00000251416, AGA-DT
Chr 4	177726746	178285026	Deletion	1.69329	0.10311	RNU1-45P, LINC01098, LINC01099
Chr 4	178295013	178634543	Deletion	1.71853	0.103682	RNA5SP173
Chr 4	178644529	178912731	Deletion	1.68238	0.10311	ENSG00000212191
Chr 4	178922511	183044975	Deletion	2.83655	0.126023	ENSG00000250839, ENSG00000248921, ENSG00000289951, NDUFB5P1, ENSG00000248770, LINC02500, ENSG00000225356, ENSG00000286860, RN7SKP13, CCNHP1, ENSG00000290012, MIR1305, RNU2-34P, RN7SKP67, ENSG00000248694, ENSG00000272646, ENSG00000250636, CIBAR1P2, ENSG00000287775, ENSG00000287948, TEMN3-AS1, ENSG00000248816, ENSG00000286119, DCTD, ENSG00000286821, ENSG00000250993, ENSG00000287083, ENSG00000249883…
Chr 4	183054076	183091042	Deletion	2.05902	0.110556	ENSG00000273180
Chr 4	183100040	184209735	Deletion	2.90592	0.127168	CLDN22, CLDN24, ENSG00000250292, ENSG00000248376, CDKN2AIP, VTI1BP2, ING2, RNU6-479P, RNU6-335P, RNU6-1053P, ENSG00000283355, ENSG00000250726, ENSG00000287433, ENSG00000272744, RWDD4, TRAPPC11, ENSG00000287349, ENSG00000248206, WWC2, WWC2-AS1, ENSG00000283383, STOX2, ENPP6, ING2-DT
Chr 4	184213558	184223354	Deletion	2.61442	0.122013	ENPP6
Chr 4	184231947	184397186	Deletion	2.65381	0.122586	RPL6P16, RN7SL28P, MYL12BP2, LINC02363, LINC02362, IRF2
Chr 4	184406765	185103720	Deletion	2.21969	0.113993	SNORD79, ENSG00000270426, IRF2-DT, ENSG00000249056, SLED1, ENSG00000251139, MIR3945, ENSG00000289139, TRPC6P7, MIR4455, ENSG00000279460, HELT, ENSG00000249520, ENSG00000286292, LINC02427, LINC02365, CASP3, CENPU, ENSG00000286256, MIR3945HG, LINC01093, LINC02437, IRF2, PRIMPOL, ACSL1, ENSG00000289197, LINC02436
Chr 4	185113030	185140960	Deletion	2.1956	0.11342	ENSG00000287183, LINC02436
Chr 4	185150270	185302131	Deletion	2.21163	0.113993	SLC25A4, CFAP97, SNX25
Chr 4	185302182	185536473	Deletion	2.13764	0.112275	ANKRD37, Y_RNA, LRP2BP, LRP2BP-AS1, UFSP2, C4orf47, ENSG00000249679, PDLIM3, SNX25, CCDC110
Chr 4	186475201	186582326	Deletion	1.82953	0.105974	RNU6-1055P, MTNR1A, F11-AS1, ENSG00000272297
Chr 4	186592222	186701073	Deletion	1.75355	0.104255	FAT1
Chr 4	186710969	186740656	Deletion	1.72627	0.103682	FAT1
Chr 4	186889089	187046929	Deletion	2.65381	0.122586	ENSG00000272218, MRPS36P2, ENSG00000250829, ENSG00000249742, ENSG00000250971
Chr 4	187056624	187056624	Deletion	2.63658	0.122013	ENSG00000250971
Chr 4	187204121	187324772	Deletion	3.28367	0.134615	ENSG00000250658, LINC02374
Chr 4	187334625	187374037	Deletion	3.39514	0.136907	LINC02514
Chr 4	187383890	187479571	Deletion	3.42248	0.137479	LINC02515, ENSG00000251643
Chr 4	187488535	188214572	Deletion	3.93533	0.145499	ENSG00000251490, ADAM20P3, ENSG00000213331, ZFP42, ENSG00000241011, RNU6-173P, TRIML1, ENSG00000247130, LINC02434, TRIML2, LINC02492, ENSG00000286641, ENSG00000249642
Chr 4	188224393	188429719	Deletion	2.51986	0.119149	RPL7AP27, ICE2P1, LINC01060
Chr 4	188439355	188762240	Deletion	2.66231	0.122586	ENSG00000250523, ENSG00000275826, RNU7-192P, ENSG00000180015, ENSG00000278974, ENSG00000289879, ENSG00000249269, LINC01060
Chr 5	914233	1020354	Amplification	2.78424	0.294031	ENSG00000288763, ENSG00000250173, LINC02982, ENSG00000272347, ENSG00000248949, NKD2, TRIP13
Chr 5	1287540	1314316	Amplification	2.87066	0.298115	MIR4457, TERT
Chr 5	1315343	1960272	Amplification	2.69827	0.290138	ENSG00000286388, MTCO2P32, ENSG00000279908, MIR6075, ENSG00000251532, ENSG00000248126, ENSG00000232615, ENSG00000288549, MIR4277, ENSG00000260066, MRPL36, LINC02116, ENSG00000279222, CTD-2194D22.4, CLPTM1L, LINC01511, LPCAT1, ENSG00000271119, PDCD6P1, ENSG00000291079, NDUFS6, ENSG00000249966, IRX4, IRX4-AS1, ENSG00000288108, SLC6A3, ENSG00000291055, SDHAP3, ENSG00000248994
Chr 5	1961869	2037534	Amplification	2.23322	0.268298	ENSG00000249731, ENSG00000248597, ENSG00000248994
Chr 5	2070868	2535450	Amplification	2.14894	0.264214	Y_RNA, ENSG00000275733, ENSG00000248994
Chr 5	2538080	2797521	Amplification	1.34216	0.223337	LSINCT5, ENSG00000259757, IRX2, ENSG00000289075, ENSG00000249541, IRX2-DT
Chr 5	2800743	2968466	Amplification	1.0164	0.203478	ENSG00000248137, ENSG00000248736
Chr 5	2971568	3334095	Amplification	0.94612	0.198656	LINC01377
Chr 5	6769016	7168936	Amplification	0.793663	0.189435	ENSG00000272071, MIR4278, RN7SKP79, RNA5SP176, ENSG00000287790, ENSG00000250060, LINC02236, LINC02196
Chr 5	7206557	7302893	Amplification	0.867004	0.193614	ENSG00000286254, Metazoa_SRP, ENSG00000248775, ENSG00000205976, ENSG00000285689, ENSG00000290510, ENSG00000251250, LINC02196
Chr 5	7303876	9321565	Amplification	1.03638	0.204778	ENSG00000205976, ENSG00000251678, LINC02123, ENSG00000249638, ENSG00000251168, RNU1-76P, ENSG00000287947, ENSG00000280338, ENSG00000280251, ENSG00000249486, ENSG00000251549, ENSG00000272049, ENSG00000250037, ENSG00000279075, MIR4458, ENSG00000279097, ENSG00000279264, MTND6P2, MTCYBP37, ENSG00000279002, ENSG00000280373, ENSG00000279125, ENSG00000280438, ENSG00000278877, ENSG00000260981, ENSG000002…
Chr 5	9390217	9883770	Amplification	1.23581	0.217327	ENSG00000279698, SEMA5A-AS1, ENSG00000250001, SNHG18, SNORD123, RNA5SP177, ENSG00000248537, ENSG00000248525, ENSG00000286556, LINC02221, TAS2R1, LINC02112, SEMA5A
Chr 5	9889478	9997198	Amplification	1.03638	0.204778	LINC02221, LINC02112
Chr 5	9997370	10073956	Amplification	1.21411	0.216162	ENSG00000279011, ENSG00000279755, ENSG00000278874
Chr 5	10075772	10450427	Amplification	1.37428	0.225278	ENSG00000280016, ENSG00000249807, ENSG00000280449, ENSG00000280368, ENSG00000260515, ENSG00000271998, ENSG00000272417, ENSG00000248968, ENSG00000271980, ENSG00000271715, Y_RNA, Y_RNA, ENSG00000280369, ROPN1L-AS1, ATPSCKMT, CCT5, CMBL, ENSG00000259802, ROPN1L, MARCHF6
Chr 5	10451154	10497980	Amplification	1.23581	0.216865	MIR6131, LINC01513, RPL30P7, ENSG00000249166, ROPN1L, LINC02212
Chr 5	10498928	10962227	Amplification	1.35309	0.223599	ENSG00000280017, ENSG00000279450, ANKRD33B-AS1, ENSG00000251196, ENSG00000251548, ENSG00000279979, ENSG00000278865, ENSG00000250576, LINC02212, LINC02213, DAP-DT, ANKRD33B, DAP
Chr 5	10962734	11031468	Amplification	1.23581	0.217103	RNU6-429P, CTNND2
Chr 5	11033141	11318748	Amplification	0.867004	0.193672	CTNND2
Chr 5	11329992	11929282	Amplification	0.987917	0.200973	CTNND2
Chr 5	11929913	12406934	Amplification	0.822627	0.1912	RNU6-679P
Chr 5	12534252	12563693	Amplification	0.856268	0.193406	ENSG00000248783
Chr 5	12565756	12659630	Amplification	0.688578	0.182518	ENSG00000288967, ENSG00000248783, LINC01194
Chr 5	13821751	13960191	Amplification	0.653872	0.18015	DNAH5, ENSG00000251423
Chr 5	58158577	59790750	Deletion	11.151	0.244026	PGAM1P1, GAPT, ENSG00000271257, MIR548AE2, RPL5P15, ENSG00000276214, NDUFB4P2, MIR582, LINC02108, ENSG00000248475, ENSG00000247345, PLK2, ENSG00000248733, PDE4D, RAB3C
Chr 5	59800467	59827465	Deletion	2.58128	0.12144	PDE4D
Chr 5	59836889	59846314	Deletion	2.56252	0.120867	PDE4D
Chr 5	59855738	60029354	Deletion	3.2066	0.132897	ENSG00000248935, PDE4D
Chr 5	61704938	61855179	Deletion	2.06008	0.110556	ENSG00000249878, C5orf64, C5orf64-AS1
Chr 5	61865021	61884705	Deletion	2.21969	0.113993	ENSG00000248199
Chr 5	61894548	63241236	Deletion	2.067	0.110556	RN7SKP157, RNU6-661P, CKS1BP3, ENSG00000241991, RPL35AP14, LRRC70, ISCA1P1, ENSG00000249579, ENSG00000248199, ENSG00000289916, KIF2A, ENSG00000288643, DIMT1, IPO11
Chr 5	167909233	169053033	Deletion	1.61847	0.101391	ENSG00000253947, ENSG00000253065, ENSG00000279739, FBLL1, SLC2A3P1, MIR103A1, MIR103B1, RPL10P9, SLIT3-AS2, MIR218-2, Y_RNA, ENSG00000248965, ENSG00000279752, ENSG00000253660, TENM2-AS1, RARS1, ENSG00000254192, SLIT3-AS1, ENSG00000253925, WWC1, PANK3, SLIT3, TENM2
Chr 5	169512748	169651981	Deletion	2.25895	0.114566	RNU6-477P, SPDL1, DOCK2
Chr 5	169652236	169677446	Deletion	2.12207	0.112275	DOCK2
Chr 5	169685850	169743863	Deletion	2.09571	0.111702	DOCK2
Chr 5	169753538	169763213	Deletion	1.63284	0.101391	DOCK2
Chr 5	169801915	169821266	Deletion	1.62739	0.101391	DOCK2
Chr 5	170178006	170247482	Deletion	1.61847	0.101391	LINC01187, C5orf58, LCP2
Chr 5	170257407	170726093	Deletion	1.67817	0.102537	ENSG00000288615, ENSG00000253858, LINC01366, ENSG00000250274, KCNMB1, LCP2, KCNIP1, KCNIP1-OT1, KCNIP1-AS1
Chr 5	170736044	170803523	Deletion	1.75355	0.104255	KCNIP1, ENSG00000253348, GABRP
Chr 5	178070738	178176006	Deletion	1.76568	0.104828	N4BP3, NHP2, ENSG00000251211, FAM153CP, RMND5B, ENSG00000289726
Chr 6	1014281	1103103	Deletion	2.26573	0.114566	ENSG00000270937, ENSG00000176515, LINC01622
Chr 6	1112493	1376688	Deletion	2.51227	0.119149	FOXQ1, LINC01394, ENSG00000286324, ENSG00000289842
Chr 6	1386365	1598157	Deletion	2.38591	0.116857	MIR6720, ENSG00000218027, ENSG00000272279, FOXF2, RN7SL352P
Chr 6	1606387	1614616	Deletion	2.06656	0.110556	FOXC1, FOXCUT
Chr 6	1622846	2177420	Deletion	2.08487	0.111129	GMDS
Chr 6	2187053	2235220	Deletion	2.03531	0.109983	ENSG00000285603, GMDS
Chr 6	2244853	2610734	Deletion	2.41888	0.11743	HMGN2P28, ENSG00000272465, ENSG00000280423, ENSG00000287903, GMDS-DT, ENSG00000286512, GMDS
Chr 6	5714112	5884752	Amplification	0.833339	0.192229	ENSG00000217239, ENSG00000216360, ENSG00000233064, FARS2
Chr 6	5919146	6010147	Amplification	0.888923	0.195007	PKMP5, NRN1
Chr 6	6094360	6164170	Amplification	1.36212	0.224443	F13A1
Chr 6	6164208	6229813	Amplification	1.32962	0.22262	MIR7853, MIR5683, F13A1
Chr 6	6236207	6328942	Amplification	1.58573	0.236426	F13A1
Chr 6	6331444	6523310	Amplification	2.16132	0.265398	SNAPC5P1, ENSG00000285717, LY86-AS1
Chr 6	6524922	6580368	Amplification	1.58573	0.236426	CNN3P1, LY86-AS1
Chr 6	6584787	6588494	Amplification	2.03628	0.25893	LY86, LY86-AS1
Chr 6	6591005	6594830	Amplification	2.14894	0.264318	LY86, LY86-AS1
Chr 6	6596194	6606227	Amplification	2.43309	0.277685	LY86, LY86-AS1
Chr 6	6609120	6634205	Amplification	2.47387	0.279828	LY86, LY86-AS1
Chr 6	6634759	7003198	Amplification	1.8341	0.24895	ENSG00000279368, ENSG00000287497, ENSG00000288046, ENSG00000224532, BTF3P7, ENSG00000288860, RN7SL554P, ENSG00000203498, LY86, ENSG00000226281, ENSG00000223342, ENSG00000261211
Chr 6	7049030	7228705	Amplification	1.99416	0.257059	ENSG00000225092, Y_RNA, RREB1
Chr 6	7229697	7266055	Amplification	2.20459	0.267052	ENSG00000287002, ENSG00000285771, RREB1
Chr 6	7271604	7293796	Amplification	2.26078	0.269841	ENSG00000238221, SSR1
Chr 6	7299707	7471922	Amplification	2.03628	0.258944	ENSG00000219375, ENSG00000220472, ENSG00000230570, RIOK1, SSR1, CAGE1
Chr 6	7472114	7570253	Amplification	2.43309	0.278017	HNRNPLP1, ENSG00000219993, ENSG00000234115, DSP-AS1, DSP
Chr 6	7570309	7594969	Amplification	2.03628	0.258944	DSP, SNRNP48
Chr 6	7595126	7694263	Amplification	2.07728	0.260923	ENSG00000236512, SNRNP48
Chr 6	7718590	7738931	Amplification	1.68781	0.241924	BMP6
Chr 6	7738959	7835863	Amplification	1.89549	0.252572	BMP6
Chr 6	7836498	7889784	Amplification	1.17967	0.213795	TXNDC5, BMP6, BLOC1S5-TXNDC5
Chr 6	7890272	7908947	Amplification	0.987917	0.201096	TXNDC5, BLOC1S5-TXNDC5
Chr 6	7911702	7918368	Amplification	1.20397	0.215235	BLOC1S5-TXNDC5
Chr 6	7918405	8246181	Amplification	1.29399	0.220819	ENSG00000217746, PIP5K1P1, BLOC1S5, EEF1E1-BLOC1S5, EEF1E1, BLOC1S5-TXNDC5, ENSG00000232234, ENSG00000285216
Chr 6	8251422	8269034	Amplification	2.09112	0.262077	ENSG00000232234, ENSG00000285216
Chr 6	8269155	8349511	Amplification	2.28989	0.271214	ENSG00000232234, ENSG00000285216, ENSG00000234763
Chr 6	8355172	8386829	Amplification	2.09112	0.262077	ENSG00000285216, ENSG00000234763
Chr 6	8388879	8423992	Amplification	1.45902	0.230033	SLC35B3, ENSG00000285216, ENSG00000234763
Chr 6	8424284	8463994	Amplification	1.28145	0.219833	SLC35B3, HULC, ENSG00000285216
Chr 6	8468366	8734447	Amplification	1.1399	0.211208	ENSG00000276019, HULC, ENSG00000285216
Chr 6	8734893	8850447	Amplification	1.00645	0.202376	HULC, ENSG00000285216
Chr 6	8853701	9000628	Amplification	0.901619	0.196043	HULC
Chr 6	9002019	9054570	Amplification	1.21411	0.215608	HULC
Chr 6	9056172	9140731	Amplification	1.75294	0.245171	ENSG00000225775, HULC
Chr 6	9264961	9323788	Amplification	1.63765	0.239065	HULC
Chr 6	9492393	9673881	Amplification	3.03355	0.305408	OFCC1
Chr 6	9679228	9796162	Amplification	3.99754	0.346309	OFCC1
Chr 6	9801994	9809507	Amplification	3.77078	0.337019	OFCC1
Chr 6	9822130	9956562	Amplification	3.65651	0.332465	OFCC1
Chr 6	9958158	9983864	Amplification	4.34516	0.360507	OFCC1
Chr 6	9986453	10063339	Amplification	3.17216	0.311855	OFCC1
Chr 6	10068003	10241822	Amplification	2.56082	0.283814	RPL7AP36, ENSG00000229765, RNU6ATAC21P, OFCC1
Chr 6	10368214	10400769	Amplification	1.71259	0.242913	TFAP2A
Chr 6	10401650	10447533	Amplification	1.81943	0.248274	TFAP2A-AS2, TFAP2A-AS1, ENSG00000228478, ENSG00000285759, LINC00518, MIR5689, TFAP2A, MIR5689HG
Chr 6	10448357	10542527	Amplification	1.67523	0.241268	MRPL48P1, LINC02522, ENSG00000237685, ENSG00000216359, MIR5689HG, GCNT2
Chr 6	10543110	10796188	Amplification	1.45902	0.22959	ENSG00000217181, GCNT2P1, Y_RNA, TMEM14C, TMEM14B-DT, RNA5SP203, ENSG00000285763, C6orf52, PAK1IP1, MAK, GCNT2, TMEM14B, ENSG00000272162
Chr 6	10801388	11474452	Amplification	1.8341	0.249265	ENSG00000235051, ENSG00000274541, ENSG00000271245, ENSG00000287920, ENSG00000290062, MAK, SYCP2L, ELOVL2-AS1, SMIM13, ERVFRD-1, ENSG00000247925, ENSG00000242753, ENSG00000233656, TMEM14B, ENSG00000272162, GCM2, ELOVL2, NEDD9
Chr 6	11474632	11488252	Amplification	1.99416	0.256998	ENSG00000242753, ENSG00000233656
Chr 6	11490723	11562905	Amplification	2.58725	0.284749	RNU1-64P, THAP12P5, ENSG00000242753, TMEM170B
Chr 6	11566967	11588581	Amplification	2.79974	0.294789	TMEM170B
Chr 6	11588708	11663242	Amplification	2.37677	0.275114	ENSG00000271897, Metazoa_SRP
Chr 6	11699952	11736057	Amplification	2.3352	0.273287	ENSG00000207419, ENSG00000287593, ADTRP
Chr 6	11736117	11820103	Amplification	2.44545	0.278117	ENSG00000234427, ADTRP
Chr 6	11822003	11922715	Amplification	3.38372	0.321085	AMD1P4
Chr 6	11984042	12040089	Amplification	3.18706	0.312616	ENSG00000229896, ENSG00000225102, HIVEP1
Chr 6	12044351	12130859	Amplification	3.86424	0.340878	HIVEP1
Chr 6	12131467	12189926	Amplification	4.0262	0.347369	HIVEP1
Chr 6	12194673	12346870	Amplification	4.37219	0.361224	EDN1, SUMO2P12
Chr 6	12354387	12432360	Amplification	3.78546	0.337274	RN7SKP293
Chr 6	12436173	12676191	Amplification	4.46601	0.365684	RPL15P3, LINC02530
Chr 6	12681023	12719126	Amplification	3.78546	0.337274	PHACTR1
Chr 6	12719392	12826338	Amplification	4.22628	0.355824	PHACTR1
Chr 6	12839332	12842285	Amplification	4.07683	0.349333	PHACTR1
Chr 6	12844775	12931992	Amplification	4.74342	0.376906	PHACTR1
Chr 6	12936582	13038879	Amplification	4.07683	0.349333	PHACTR1
Chr 6	13044614	13056412	Amplification	3.78546	0.337468	PHACTR1
Chr 6	13057164	13150436	Amplification	3.99754	0.346395	PHACTR1
Chr 6	13151683	13174848	Amplification	4.22628	0.35558	PHACTR1
Chr 6	13178069	13209388	Amplification	4.51267	0.367331	PHACTR1
Chr 6	13211953	13386791	Amplification	4.29404	0.358404	RNU1-11P, ENSG00000272379, ENSG00000289257, ENSG00000215022, TBC1D7, PHACTR1, GFOD1
Chr 6	13390270	13455147	Amplification	4.57923	0.370264	GFOD1
Chr 6	13457789	13523834	Amplification	4.29404	0.358031	GFOD1-AS1, RPS4XP7, GFOD1
Chr 6	13529708	13678917	Amplification	4.90166	0.383676	RN7SKP204, ENSG00000286316, SIRT5, ENSG00000261071, NOL7, RANBP9
Chr 6	13688989	13787840	Amplification	4.96199	0.386176	MCUR1, RANBP9
Chr 6	13789235	13851637	Amplification	5.40952	0.403212	ENSG00000272209, MCUR1
Chr 6	13851897	14066097	Amplification	4.93536	0.384494	MRPL35P1, ENSG00000233981, RNF182
Chr 6	14071414	14201582	Amplification	4.64338	0.373073	RNU7-133P, CD83, ENSG00000285639
Chr 6	14201634	14205978	Amplification	4.35659	0.360616	ENSG00000285639
Chr 6	14210419	14247073	Amplification	4.84959	0.381175	ENSG00000286281, ENSG00000230631, ENSG00000285639
Chr 6	14249675	14299796	Amplification	4.67287	0.374248	LINC01108
Chr 6	14340330	14428497	Amplification	4.82213	0.380361	ENSG00000237346, ENSG00000234540
Chr 6	14429348	14448006	Amplification	4.6585	0.373557	ENSG00000286277
Chr 6	14448414	14884330	Amplification	4.97795	0.386739	RNU6-793P, ENSG00000286277, ENSG00000229646, ENSG00000289958, ENSG00000234261
Chr 6	14887524	14954440	Amplification	4.4169	0.363485	ENSG00000234261
Chr 6	14955962	15027693	Amplification	4.07683	0.349875	ENSG00000234261
Chr 6	15031851	15077678	Amplification	4.37219	0.361348	ENSG00000234261
Chr 6	15080710	15092665	Amplification	4.22628	0.355506	ENSG00000234261
Chr 6	15094226	15151732	Amplification	3.94586	0.344034	RPL6P17, RN7SL332P
Chr 6	15237876	15302072	Amplification	2.53183	0.282456	JARID2-DT, JARID2-AS1, JARID2
Chr 6	15328073	15347342	Amplification	3.11091	0.309107	JARID2
Chr 6	15347540	15347540	Amplification	3.26161	0.315339	JARID2
Chr 6	15348065	15357990	Amplification	3.21768	0.313333	JARID2
Chr 6	15537325	15652717	Amplification	3.59437	0.329343	ENSG00000287626, DTNBP1
Chr 6	15660691	15674950	Amplification	3.33832	0.318838	DTNBP1
Chr 6	15804605	15922680	Amplification	3.46235	0.324583	ENSG00000289953
Chr 6	15923026	16007935	Amplification	2.97416	0.302986	ARPC3P5, LINC02543
Chr 6	16017723	16058327	Amplification	2.77007	0.294002	ENSG00000274212
Chr 6	16059935	16147349	Amplification	2.73838	0.292537	MDH1P2, MIR4639, MYLIP
Chr 6	16150273	16162007	Amplification	2.91754	0.300494	ENSG00000218073
Chr 6	16162508	16201175	Amplification	3.04648	0.306346	ENSG00000217078, MRPL42P2
Chr 6	16203561	16225862	Amplification	4.07683	0.349281	RNU6-1114P
Chr 6	16244385	16275227	Amplification	4.46601	0.365653	ENSG00000282024, GMPR
Chr 6	16279684	16687545	Amplification	4.75986	0.377431	ENSG00000288708, GMPR, ATXN1
Chr 6	16691524	16845903	Amplification	4.48053	0.365959	ATXN1-AS1, ENSG00000289863, ENSG00000272341, ATXN1
Chr 6	16889646	16994935	Amplification	4.93536	0.385112	ENSG00000287347
Chr 6	17001287	17046520	Amplification	4.19142	0.353922	ENSG00000286631
Chr 6	17050867	17222208	Amplification	4.5631	0.369474	ENSG00000287359, STMND1
Chr 6	17223759	17391785	Amplification	4.35659	0.360632	ENSG00000288812, ENSG00000219314, ENSG00000287559, RBM24
Chr 6	17392304	17476756	Amplification	4.1083	0.35115	CAP2
Chr 6	17480909	17566284	Amplification	4.51267	0.367632	RPL7P26, CAP2
Chr 6	17572680	17630056	Amplification	5.14731	0.393497	SUMO2P13, FAM8A1, RNU6-190P, ENSG00000286885, NUP153
Chr 6	17633012	17633012	Amplification	4.49631	0.367162	NUP153
Chr 6	17633061	17731896	Amplification	3.88127	0.341297	NUP153-AS1, RNA5SP204, NUP153
Chr 6	17734523	17744780	Amplification	4.12571	0.351698	Y_RNA
Chr 6	17817014	17817014	Amplification	4.77043	0.378032	KIF13A
Chr 6	17817131	18073583	Amplification	4.93536	0.384919	ENSG00000220920, KIF13A
Chr 6	18100246	18174012	Amplification	5.42697	0.403799	NHLRC1, TPMT, KDM1B
Chr 6	18185013	18185013	Amplification	5.30086	0.399276	KDM1B
Chr 6	18186547	18210193	Amplification	6.5973	0.446991	KDM1B
Chr 6	18220837	18225301	Amplification	6.8894	0.456542	DEK, KDM1B
Chr 6	18226701	18234507	Amplification	6.61701	0.447517	DEK
Chr 6	18234535	18238568	Amplification	6.67367	0.449596	DEK
Chr 6	18238902	18263252	Amplification	6.96631	0.459417	DEK
Chr 6	18263399	18296190	Amplification	7.14041	0.465077	Y_RNA, ENSG00000289097, DEK
Chr 6	18297045	18512093	Amplification	7.74458	0.485967	ENSG00000278102, RNU6-263P, DDX18P3, IMPDH1P9, RNF144B
Chr 6	18515723	18524625	Amplification	8.0178	0.49519	MIR548A1HG
Chr 6	18526358	18573670	Amplification	7.92409	0.491652	MIR548A1, MIR548A1HG
Chr 6	18576135	18601456	Amplification	8.23833	0.502717	MIR548A1HG
Chr 6	18602913	18662340	Amplification	9.7508	0.551369	MIR548A1HG
Chr 6	18663606	18673218	Amplification	9.87643	0.554879	MIR548A1HG
Chr 6	18673711	18857953	Amplification	9.68868	0.549027	MIR548A1HG
Chr 6	19128247	19154811	Amplification	11.4541	0.60501	ENSG00000217379
Chr 6	19270409	19328118	Amplification	12.3768	0.632639	ENSG00000231662, LNC-LBCS
Chr 6	19328825	19334613	Amplification	12.1344	0.625542	LNC-LBCS
Chr 6	19335281	19401814	Amplification	12.5086	0.637245	RPL5P20, LNC-LBCS
Chr 6	19412732	19417472	Amplification	13.4482	0.664466	LNC-LBCS
Chr 6	19419842	19494005	Amplification	13.1515	0.655754	RNA5SP205, LNC-LBCS
Chr 6	19494326	19549586	Amplification	13.5405	0.667076	LNC-LBCS
Chr 6	19549681	19549868	Amplification	13.9825	0.679845	LNC-LBCS
Chr 6	19551886	19599795	Amplification	15.6842	0.728496	LNC-LBCS
Chr 6	19602950	19610835	Amplification	15.0345	0.710407	LNC-LBCS
Chr 6	19611375	19611375	Amplification	16.7373	0.758059	LNC-LBCS
Chr 6	19611426	19627445	Amplification	18.4878	0.805687	KRT18P38, LNC-LBCS
Chr 6	19637407	19637407	Amplification	18.6361	0.809596	LNC-LBCS
Chr 6	19640439	19748048	Amplification	19.2272	0.826047	RNU6-801P, LNC-LBCS
Chr 6	19748549	19774400	Amplification	19.474	0.832666	LNC-LBCS
Chr 6	19777055	19831818	Amplification	21.271	0.881317	LNC-LBCS
Chr 6	19840199	19871076	Amplification	23.8751	0.951775	ID4
Chr 6	19874560	19929121	Amplification	24.2976	0.962922	ENSG00000287138
Chr 6	20012994	20107427	Amplification	26.1002	1.00994	ENSG00000229700, MBOAT1
Chr 6	20107684	20157791	Amplification	26.1857	1.01348	MBOAT1
Chr 6	20159577	20194463	Amplification	26.4331	1.02033	MBOAT1
Chr 6	20196423	20207926	Amplification	27.3335	1.04246	MBOAT1
Chr 6	20209344	20261486	Amplification	29.1767	1.08878	MBOAT1, ENSG00000227803
Chr 6	20265965	20308763	Amplification	27.2329	1.04013	ENSG00000287614, ENSG00000227803
Chr 6	20310578	20362729	Amplification	27.5782	1.04865	ENSG00000286590, ENSG00000287483, ENSG00000227803
Chr 6	20401909	20431789	Amplification	30.4837	1.12287	RN7SL128P, E2F3
Chr 6	20432729	20468635	Amplification	29.6176	1.10047	E2F3-IT1, RNU6-141P, E2F3
Chr 6	20474618	20512373	Amplification	28.8905	1.08126	Y_RNA, E2F3
Chr 6	20530197	20538665	Amplification	29.8501	1.10684	CDKAL1
Chr 6	20541519	20580893	Amplification	30.2033	1.1153	CDKAL1
Chr 6	20585140	20590652	Amplification	30.4033	1.1204	CDKAL1
Chr 6	20595253	20754119	Amplification	29.1767	1.0885	RPL36AP25, CDKAL1
Chr 6	20754761	20758943	Amplification	29.7695	1.10462	ENSG00000233848, CDKAL1
Chr 6	20764901	20783618	Amplification	30.2996	1.11776	ENSG00000233848, CDKAL1
Chr 6	20783659	20844741	Amplification	30.6876	1.12767	ENSG00000233848, CDKAL1
Chr 6	20851835	21062867	Amplification	30.8074	1.131	RNU6-150P, CDKAL1
Chr 6	21069064	21130094	Amplification	31.9114	1.16215	CDKAL1
Chr 6	21132153	21160447	Amplification	31.9639	1.1649	CDKAL1
Chr 6	21161652	21168368	Amplification	32.4917	1.1783	CDKAL1
Chr 6	21173209	21181401	Amplification	32.1279	1.16984	CDKAL1
Chr 6	21182978	21236547	Amplification	31.8547	1.15843	ENSG00000287404, CDKAL1
Chr 6	21237370	21261722	Amplification	31.6436	1.15333	ENSG00000287404
Chr 6	21264775	21378399	Amplification	31.9074	1.1605	ENSG00000227089, ENSG00000286368, ENSG00000287404
Chr 6	21382897	21462848	Amplification	33.5574	1.20504	ENSG00000286368
Chr 6	21470367	21503218	Amplification	34.6473	1.2425	LINC00581
Chr 6	21503734	21526645	Amplification	34.6473	1.24731	ENSG00000231754, LINC00581
Chr 6	21530958	21558003	Amplification	34.6473	1.23819	ENSG00000283480
Chr 6	21561292	21754186	Amplification	34.6473	1.2329	BOLA2P3, ENSG00000283480, SOX4, CASC15
Chr 6	21756036	21781146	Amplification	32.7172	1.18425	CASC15
Chr 6	21783877	21807020	Amplification	33.2109	1.19633	CASC15
Chr 6	21808480	21823578	Amplification	33.9461	1.21663	ENSG00000280443, CASC15
Chr 6	21837563	21850654	Amplification	32.6229	1.18198	CASC15
Chr 6	21854488	21865505	Amplification	31.5975	1.15162	CASC15
Chr 6	21876654	21899443	Amplification	30.673	1.12748	CASC15
Chr 6	21900006	21901093	Amplification	30.2191	1.11569	CASC15
Chr 6	21907199	21908093	Amplification	29.4346	1.09576	CASC15
Chr 6	21911218	21962365	Amplification	28.7093	1.07694	CASC15
Chr 6	21967325	22012236	Amplification	27.7476	1.05343	CASC15
Chr 6	22012566	22022902	Amplification	27.0428	1.03536	CASC15
Chr 6	22024665	22047517	Amplification	25.4301	0.991895	CASC15
Chr 6	22049019	22070076	Amplification	23.6443	0.945577	CASC15
Chr 6	22071227	22091835	Amplification	25.496	0.994229	RN7SKP240, CASC15
Chr 6	22097375	22100463	Amplification	25.7919	1.00189	CASC15
Chr 6	22104759	22167185	Amplification	24.7974	0.975928	NBAT1, CASC15
Chr 6	22172616	22182491	Amplification	24.6038	0.97069	CASC15
Chr 6	22182831	22222129	Amplification	23.9195	0.95274	ENSG00000219404, CASC15
Chr 6	22224221	22279444	Amplification	23.2174	0.934546	CASC15
Chr 6	22280105	22280105	Amplification	23.1695	0.932842	CASC15
Chr 6	22280214	22359577	Amplification	22.5318	0.915465	PRL, CASC15
Chr 6	22361416	22510636	Amplification	22.2562	0.907799	CASC15
Chr 6	22513835	22535978	Amplification	20.4618	0.859147	CASC15
Chr 6	22536534	22565127	Amplification	21.1466	0.877961	CASC15
Chr 6	22565152	22578788	Amplification	20.7162	0.865488	HDGFL1, CASC15
Chr 6	22580980	22587854	Amplification	20.4401	0.858255	CASC15
Chr 6	22591551	22602418	Amplification	19.9192	0.844809	ENSG00000228772, CASC15
Chr 6	22603292	22695483	Amplification	18.1194	0.796157	ENSG00000286954, CASC15
Chr 6	22701860	22859573	Amplification	17.7085	0.78438	ENSG00000233358
Chr 6	22860722	22920118	Amplification	17.2472	0.771691	ENSG00000233358
Chr 6	22920644	22975419	Amplification	16.81	0.760157	ENSG00000233358
Chr 6	22981845	23055935	Amplification	15.5735	0.725293	ENSG00000233358
Chr 6	23077311	23136840	Amplification	12.6681	0.641806	RPL6P18, RNU6-1060P
Chr 6	23337844	23371164	Amplification	11.3897	0.603073	ENSG00000235743, ENSG00000289368
Chr 6	23372495	23379075	Amplification	11.1412	0.595093	ENSG00000235743, ENSG00000289368
Chr 6	23382074	23507252	Amplification	10.9743	0.589492	ENSG00000235743, ENSG00000289368
Chr 6	23514569	23531107	Amplification	9.45237	0.541777	ENSG00000289368
Chr 6	23533622	23538044	Amplification	9.83467	0.553993	ENSG00000289368
Chr 6	23543371	23561849	Amplification	10.2631	0.56704	ENSG00000289368
Chr 6	23566016	23666338	Amplification	9.89694	0.555654	ENSG00000219453, ENSG00000289368
Chr 6	23825111	23858837	Amplification	7.74458	0.486026	SPTLC1P2, ENSG00000290589, ENSG00000278128
Chr 6	23861437	23971934	Amplification	6.79408	0.45347	ENSG00000220748
Chr 6	23972386	24212004	Amplification	6.54429	0.44446	ENSG00000220748, HNRNPA1P58, ENSG00000251830, NRSN1, DCDC2
Chr 6	24278830	24456306	Amplification	5.21285	0.395809	KAAG1, RNU6-391P, MRS2, GPLD1, DCDC2
Chr 6	24458461	24481978	Amplification	4.01017	0.347157	GPLD1
Chr 6	24484746	24514659	Amplification	3.81748	0.338726	GPLD1, ALDH5A1
Chr 6	24515278	24586752	Amplification	3.44759	0.323433	ALDH5A1, KIAA0319
Chr 6	24591378	24665340	Amplification	3.26161	0.315608	KRT8P43, TDP2, KIAA0319
Chr 6	24667323	24808502	Amplification	3.14372	0.310239	ENSG00000272345, ENSG00000288851, ENSG00000218806, GMNN, ARMH2, ACOT13, C6orf62, ENSG00000272402, LINC02828, ENSG00000282804, RIPOR2
Chr 6	24822529	24947805	Amplification	2.64496	0.287554	ENSG00000288887, RIPOR2
Chr 6	24951199	25260434	Amplification	2.57436	0.284308	PPIAP29, ENSG00000286633, ASS1P1, RN7SL334P, ENSG00000223623, ENSG00000219682, ENSG00000262400, ENSG00000217805, ENSG00000219681, KATNBL1P5, ENSG00000229313, ENSG00000285801, RIPOR2, CMAHP
Chr 6	25261507	25737932	Amplification	2.81603	0.295694	ENSG00000216718, ENSG00000213972, Y_RNA, RNU6-987P, ENSG00000286933, PRELID1P2, H2AC1, H2BC1, H2BC2P, ENSG00000291193, H2AC2P, CARMIL1, SCGN, ENSG00000290217, CMAHP
Chr 6	25738020	25740502	Amplification	2.69827	0.290633	ENSG00000290217
Chr 6	25742529	25800731	Amplification	2.17437	0.265423	SLC17A4, SLC17A1
Chr 6	25800977	25914572	Amplification	1.99416	0.257213	H2AC3P, H2BP5, SLC17A3, SLC17A2, SLC17A1
Chr 6	25917195	25970036	Amplification	1.3171	0.221799	SLC17A2, TRIM38
Chr 6	25977302	26114071	Amplification	0.833339	0.191761	ENSG00000272810, H3P26, H1-1, H3C1, H4C1, H4C2, H3C2, H2AC4, H2BC3, H2AC5P, H3C3, H1-2, HFE, H4C3, H1-6, TRIM38, ENSG00000272558, LINC02980
Chr 6	26121153	26137435	Amplification	0.728938	0.185462	H2BC4, H2AC6
Chr 6	26138378	26142902	Amplification	0.833339	0.191994	H2AC6
Chr 6	26143840	26168243	Amplification	0.678882	0.182024	H1-4, ENSG00000289117, LARP1P1, H2BC5, ENSG00000283064
Chr 6	26178615	26256566	Amplification	0.728938	0.184959	H4C4, H1-12P, H3C4, H2AC7, H2BC7, ENSG00000217275, H4C5, H2BC8, H2AC8, H3C5P, H3C6, H2AC9P, H1-3, H4C6, H4C7, H3C7, H2BC9, H2BC6, ENSG00000282988
Chr 6	26904828	27109786	Amplification	1.00645	0.202483	ENSG00000272312, ENSG00000287966, VN1R13P, VN1R11P, GUSBP2, VN1R12P, LINC00240
Chr 6	27112965	27261371	Amplification	0.901619	0.195865	ENSG00000272468, H2AC11, ENSG00000290032, H4C9, H2BC12, H2AC12, MIR3143, ENSG00000290009, RPL10P2, PRSS16, H2BC11
Chr 6	27346793	27432863	Amplification	1.26858	0.219123	ZNF204P, ENSG00000271755, MCFD2P1, ENSG00000291112, ZNF391
Chr 6	27444345	27784428	Amplification	0.678882	0.181762	ENSG00000285849, ENSG00000278332, ENSG00000270666, HNRNPA1P1, CD83P1, RNU6-471P, RPL8P1, ENSG00000287674, ENSG00000287252, RSL24D1P1, ZNF184, ENSG00000286652, ENSG00000285703, LINC01012, GPR89P
Chr 6	40425836	40490906	Amplification	0.997321	0.202003	LRFN2
Chr 6	40491349	40514185	Amplification	0.936273	0.197669	ENSG00000236075, ENSG00000226454, LRFN2
Chr 6	40514392	40545844	Amplification	1.63765	0.239068	ENSG00000226454, LRFN2
Chr 6	40546850	40637862	Amplification	1.03638	0.204733	LRFN2
Chr 6	40640664	40839428	Amplification	1.22567	0.216829	ENSG00000237947
Chr 6	40959664	41312529	Amplification	0.81239	0.190292	UNC5CL, TSPO2, TREML1, TREM2, TREML2, ENSG00000290563, TREML3P, RNA5SP207, TREML5P, ENSG00000274256, ENSG00000278745, ENSG00000218809, RNU6-643P, RPL32P15, OARD1, APOBEC2, NFYA, ENSG00000287678, ADCY10P1, ADCY10P1, TREML4, TREM1, ENSG00000290034
Chr 6	41313476	41534921	Amplification	0.698163	0.183097	ENSG00000279284, ENSG00000280371, NCR2, FOXP4-AS1, LINC01276
Chr 6	41536427	41536427	Amplification	0.867004	0.193747	FOXP4-AS1
Chr 6	41540809	41923618	Amplification	1.07604	0.206962	MIR4641, NPM1P51, ENSG00000269387, ENSG00000124593, PRICKLE4, TOMM6, ENSG00000268745, ENSG00000206977, ENSG00000227516, Y_RNA, FOXP4-AS1, MDFI, TFEB, ENSG00000231102, PGC, FRS3, MED20, BYSL, FOXP4, USP49, ENSG00000288721
Chr 6	41925290	41990941	Amplification	1.17967	0.213646	BYSL, CCND3
Chr 6	41993167	42084297	Amplification	1.0164	0.202996	RNU6-761P, ENSG00000223946, TAF8, CCND3
Chr 6	42084516	42107035	Amplification	1.03638	0.204709	C6orf132, TAF8
Chr 6	42117366	42159132	Amplification	0.631784	0.178645	C6orf132, GUCA1ANB, ENSG00000290147
Chr 6	42185712	42260583	Amplification	0.688578	0.182447	ENSG00000289216, MRPS10, GUCA1B, TRERF1
Chr 6	43072883	43157908	Amplification	0.718437	0.184426	KLC4-AS1, KLC4, PTK7
Chr 6	43161003	43343629	Amplification	0.867004	0.193977	DNPH1, RPL12P47, ENSG00000220614, SRF, CUL9, ENSG00000245261, SLC22A7, CRIP3, ZNF318, PTK7, TTBK1
Chr 6	43345803	43350942	Amplification	1.02754	0.203911	ZNF318
Chr 6	43354945	43389489	Amplification	1.37428	0.224898	RPS2P28, ENSG00000226558, ZNF318, ENSG00000287055
Chr 6	43395396	43460000	Amplification	1.73981	0.244305	ENSG00000287266, MIR6780B, ABCC10, DLK2, ENSG00000287055
Chr 6	43462202	43560820	Amplification	2.07728	0.261233	RNU6-1113P, LRRC73, ENSG00000271754, ENSG00000219470, ENSG00000252218, TJAP1, XPO5, POLR1C, YIPF3
Chr 6	43561308	43786761	Amplification	1.73981	0.244305	POLH-AS1, ENSG00000218107, ENSG00000272114, XPO5, POLH, GTPBP2, MAD2L1BP, MRPS18A, ENSG00000236961, POLR1C, RSPH9, VEGFA
Chr 6	43787755	43839429	Amplification	1.99416	0.257313	ENSG00000283573
Chr 6	43841345	43871371	Amplification	2.14894	0.264501	LINC02537, ENSG00000223469, ENSG00000283573
Chr 6	43871555	43910839	Amplification	1.95316	0.255242	LINC01512
Chr 6	43913211	44139869	Amplification	1.43765	0.228645	ENSG00000287562, ENSG00000289609, LINC03040, ENSG00000231881, ENSG00000183239, MRPL14, TMEM63B, LINC01512, SCIRT
Chr 6	44141685	44294509	Amplification	1.32962	0.222803	RN7SL811P, MYMX, SLC35B2, MIR4647, NFKBIE, TMEM63B, SLC29A1, HSP90AB1, TCTE1, CAPN11, TMEM151B, ENSG00000272442
Chr 6	44296849	44308449	Amplification	1.10761	0.209389	TCTE1, TMEM151B, ENSG00000272442, AARS2
Chr 6	44313588	44326141	Amplification	1.00645	0.202857	ENSG00000272442
Chr 6	44328087	44346074	Amplification	0.888923	0.195052	SPATS1, ENSG00000272442
Chr 6	44348257	44353837	Amplification	0.728938	0.185501	SPATS1, ENSG00000272442
Chr 6	107310106	107335307	Amplification	0.987917	0.201236	PDSS2
Chr 6	107338912	107446857	Amplification	0.760028	0.187421	PDSS2
Chr 6	135489069	135557305	Amplification	0.661815	0.1804	AHI1, AHI1-DT
Chr 7	14096261	14598405	Amplification	0.612825	0.177584	EEF1A1P26, DGKB
Chr 7	14601771	15480246	Amplification	0.688578	0.182826	ENSG00000226323, GTF3AP5, ENSG00000227489, AGMO, DGKB
Chr 7	15480358	15586391	Amplification	1.0164	0.203384	AGMO
Chr 7	15598156	15672957	Amplification	1.11986	0.209934	MEOX2, ENSG00000237070
Chr 7	15673105	15888046	Amplification	0.878188	0.194827	ENSG00000225974, RPL36AP26, ENSG00000229379, MEOX2, ENSG00000237070, LINC02587, ENSG00000286376
Chr 7	15890795	16129814	Amplification	1.15674	0.212801	CRPPA
Chr 7	16130019	16346556	Amplification	1.45902	0.229786	RPL36AP29, CRPPA, CRPPA-AS1
Chr 7	16403855	16561687	Amplification	1.8341	0.249121	ENSG00000272537, LRRC72, CRPPA, SOSTDC1
Chr 7	16561764	16602009	Amplification	1.7783	0.246736	ENSG00000224280, ENSG00000272361, LRRC72, ANKMY2
Chr 7	16605372	16660474	Amplification	1.92395	0.253503	ANKMY2, ENSG00000287799, BZW2
Chr 7	16662689	16678110	Amplification	1.85747	0.250781	BZW2
Chr 7	16678123	16771045	Amplification	1.68781	0.241878	ENSG00000235837, BZW2, TSPAN13
Chr 7	16778230	16792698	Amplification	1.75294	0.24485	AGR2, TSPAN13
Chr 7	16795564	16883410	Amplification	1.86941	0.250999	ENSG00000270593, RAD17P1, AGR2, AGR3
Chr 7	16884241	16930526	Amplification	1.92395	0.253521	ENSG00000227965, AHR
Chr 7	16931039	16942661	Amplification	2.82864	0.296121	ENSG00000223867, AHR
Chr 7	16944405	17056220	Amplification	3.03355	0.305859	BRWD1P3, ENSG00000289189, AHR, ENSG00000237773
Chr 7	17056719	17056719	Amplification	3.23243	0.314115	AHR, ENSG00000237773
Chr 7	17059174	17059174	Amplification	3.64025	0.331764	AHR, ENSG00000237773
Chr 7	17799600	17799600	Amplification	3.35274	0.319812	SNX13
Chr 7	17800816	17904709	Amplification	4.24191	0.35629	SNX13
Chr 7	17906836	17923402	Amplification	4.35659	0.360983	SNX13
Chr 7	17932057	17970710	Amplification	4.15727	0.352727	ENSG00000279048, MRM3P2, SNX13
Chr 7	17983297	18114428	Amplification	3.29043	0.317278	ENSG00000280340, PRPS1L1, HDAC9
Chr 7	18117413	18230071	Amplification	3.18706	0.312585	MIR1302-6, HDAC9
Chr 7	18233182	18370350	Amplification	3.04648	0.30651	HDAC9
Chr 7	18370760	18472128	Amplification	2.81603	0.295806	ENSG00000225000, HDAC9
Chr 7	18474732	18616374	Amplification	2.47387	0.279644	HDAC9
Chr 7	18616914	18906029	Amplification	1.98124	0.25615	RN7SKP266, HDAC9-AS1, HDAC9
Chr 7	18906067	18906237	Amplification	1.84382	0.249831	HDAC9
Chr 7	18906541	18906896	Amplification	2.41971	0.277031	HDAC9
Chr 7	19788774	20017763	Amplification	2.12011	0.262783	ENSG00000237921, RPL21P75, ENSG00000243004
Chr 7	20023224	20200234	Amplification	2.2196	0.267422	ENSG00000267055, MACC1-AS1, MACC1, ENSG00000243004
Chr 7	20201395	20287918	Amplification	1.73981	0.244372	MACC1-DT, MACC1
Chr 7	20301267	20835440	Amplification	1.68781	0.241692	ITGB8-AS1, ENSG00000200753, EEF1A1P27, ENSG00000231525, ENSG00000223866, SP8, RPL23P8, ENSG00000226097, ITGB8, ABCB5, LINC01162
Chr 7	20840256	22088748	Amplification	1.35309	0.223867	RPS26P30, RN7SL542P, ASS1P11, RNU1-15P, ENSG00000229949, ENSG00000290069, MIR1183, CDCA7L, SP4, DNAH11, LINC01162, ENSG00000285592
Chr 7	22093379	22202672	Amplification	1.23581	0.217358	RAPGEF5
Chr 7	22204444	22505452	Amplification	1.11986	0.209922	RNA5SP227, RAPGEF5, STEAP1B
Chr 7	22506694	22558942	Amplification	1.0841	0.207607	EEF1A1P6, STEAP1B
Chr 7	22563246	22564068	Amplification	0.621642	0.178073	STEAP1B-AS1, STEAP1B
Chr 7	51767909	52222322	Amplification	0.621642	0.177677	ENSG00000286987, ENSG00000287039, ENSG00000233960
Chr 7	52261749	52598450	Amplification	0.966309	0.199832	ENSG00000253028, ENSG00000286908
Chr 7	52860307	53183742	Amplification	0.770646	0.188233	SGO1P2, RRBP1P1, POM121L12
Chr 7	53186040	53213312	Amplification	1.55954	0.235034	HAUS6P1
Chr 7	53290796	53318785	Amplification	1.29399	0.220587	RNF138P2
Chr 7	53321683	53449223	Amplification	1.79266	0.246854	RNU1-14P
Chr 7	53615400	53723628	Amplification	2.2196	0.267843	LINC01446
Chr 7	53728111	53873553	Amplification	2.85719	0.297357	RNU2-29P, RAC1P9, ENSG00000232418, HAUS6P3, LINC01446
Chr 7	53881547	54034751	Amplification	2.94745	0.30188	LINC02854
Chr 7	54035750	54509883	Amplification	3.99754	0.345958	ENSG00000280920, SLC25A5P3, ENSG00000287953, LINC01445
Chr 7	54514361	54743043	Amplification	4.69064	0.374832	ENSG00000228735, RNU6-1125P, RPL31P35, ENSG00000288525, VSTM2A, VSTM2A-OT1, ENSG00000286404
Chr 7	54745077	54800421	Amplification	5.11202	0.391824	SEC61G, SEC61G-DT
Chr 7	54800507	54808067	Amplification	5.26426	0.398086	SEC61G-DT
Chr 7	54808323	55662187	Amplification	5.44537	0.404774	ENSG00000237210, CALM1P2, ENSG00000230936, ENSG00000233977, ENSG00000231394, CDC42P2, TUBBP6, ENSG00000218586, ELDR, LANCL2, ENSG00000231317, SEC61G-DT, EGFR, EGFR-AS1, VOPP1, VOPP1-DT
Chr 7	55662486	55793010	Amplification	5.51251	0.407161	RNU6-389P, Metazoa_SRP, SUMO2P3, ENSG00000275875, ENSG00000273720, RNU6-1126P, ENSG00000231317, FKBP9P1, CICP11, PSPHP1, FKBP9P1
Chr 7	55798100	55871899	Amplification	5.54793	0.408549	ENSG00000235738, CICP12, ENSG00000229762, SEPTIN14
Chr 7	55875136	56005991	Amplification	5.18239	0.395015	ENSG00000225018, ENSG00000227499, MRPS17, ENSG00000249773, ZNF713, NIPSNAP2
Chr 7	56016934	56024287	Amplification	3.99754	0.346567	PSPH
Chr 7	56025156	56105763	Amplification	3.89635	0.342043	CCT6A, SNORA22B, SNORA15, CHCHD2, PSPH, SUMF2, PHKG1
Chr 7	56109504	56256010	Amplification	3.59437	0.329839	IFITM3P4, ENSG00000233028, ENSG00000285670, CCNJP1, NUPR2
Chr 7	56264731	56393852	Amplification	2.84185	0.297331	ENSG00000223559, ENSG00000224155, ENSG00000203462, RNU6-1335P, SEPTIN14P24, CICP8, ENSG00000224370
Chr 7	56401199	56411569	Amplification	2.711	0.291111	RNU6-1052P, ENSG00000232944
Chr 7	56423816	56617440	Amplification	2.16132	0.264995	ENSG00000278205, ENSG00000225488, RBM22P3, ENSG00000261275, NMD3P2, ENSG00000223740, ENSG00000233288, VN1R25P, ENSG00000213650, ENSG00000234716, ENSG00000213067, ENSG00000271047, ENSG00000287019, ENSG00000237268, ENSG00000291184, ENSG00000290193
Chr 7	56617792	56704382	Amplification	1.99416	0.256983	ENSG00000287019, TRIM60P16, ENSG00000277174, ENSG00000228303, ENSG00000286477
Chr 7	57198661	57238635	Amplification	1.85747	0.250721	GUSBP12, RNU7-157P, ENSG00000234089
Chr 7	57244041	57244041	Amplification	1.24542	0.217865	ENSG00000287517
Chr 8	617667	617667	Deletion	5.13545	0.164975	ERICH1
Chr 8	627349	1230525	Deletion	5.05268	0.16383	ENSG00000254207, ENSG00000282375, ENSG00000282759, ENSG00000282692, ERICH1, DLGAP2
Chr 8	1240469	1439344	Deletion	4.49277	0.155237	ENSG00000254160, ENSG00000275427, ENSG00000260721, ENSG00000281961, ENSG00000282160, DLGAP2
Chr 8	1449288	1658757	Deletion	4.1835	0.150082	DLGAP2-AS1, DLGAP2
Chr 8	1668457	1736358	Deletion	4.48012	0.154664	ENSG00000283576, ENSG00000254265, DLGAP2
Chr 8	1746058	1775159	Deletion	4.49277	0.155237	ENSG00000282021, CLN8-AS1, CLN8, KBTBD11-OT1
Chr 8	1784859	1910816	Deletion	4.19276	0.150654	MIR3674, ENSG00000287464, MIR596, CLN8, KBTBD11-OT1, ARHGEF10
Chr 8	1920510	1975920	Deletion	4.10741	0.148936	ENSG00000285957, KBTBD11-AS1, KBTBD11-OT1, ENSG00000270988, KBTBD11, KBTBD11-OT1, ARHGEF10
Chr 8	1985709	2093389	Deletion	4.06423	0.14779	ENSG00000289473, ENSG00000253805, MIR7160, KBTBD11, MYOM2
Chr 8	2103178	6255017	Deletion	4.39525	0.153519	ENSG00000287970, ENSG00000288782, ENSG00000282686, ENSG00000253855, ENSG00000287740, ENSG00000288580, RNA5SP251, ENSG00000288110, ENSG00000285977, PAICSP4, ENSG00000253262, SNORA70, RN7SL318P, ENSG00000278256, ENSG00000271248, RPL23AP54, ENSG00000253510, ENSG00000275461, ENSG00000286969, RN7SKP159, ENSG00000253189, ENSG00000289036, ENSG00000253444, ENSG00000282142, LINC03021, ENSG00000253162, ENS…
Chr 8	6255960	6341953	Deletion	2.18	0.11342	ENSG00000253880
Chr 8	6351507	6428479	Deletion	2.35071	0.116285	MCPH1-DT, MCPH1
Chr 8	6438073	6550983	Deletion	2.18	0.11342	ENSG00000253550, MCPH1, ANGPT2
Chr 8	6806600	8550103	Deletion	2.09571	0.111129	DEFB1, RPL23AP96, DEFA6, DEFA4, DEFA8P, DEFA9P, DEFA10P, DEFT1P, DEFA1B, DEFT1P2, DEFA3, DEFA7P, DEFA5, ENSG00000255273, ENSG00000284620, ENSG00000234120, RPS3AP30, SNRPCP6, SNRPCP15, RPS3AP33, ENSG00000231930, ENSG00000284614, ENSG00000284728, ENSG00000255025, OR7E125P, FAM90A3P, FAM90A13P, FAM90A5P, FAM90A20P, DEFB109B, USP17L1, USP17L4, ENSG00000235778, DEFB108C, DEFB4B, HSPD1P3, DEFB103B, DEF…
Chr 8	35476482	35528486	Amplification	0.737498	0.186214	LSM12P1, UNC5D
Chr 8	35861244	36026510	Amplification	1.20397	0.215416	ENSG00000253452, ENSG00000253524
Chr 8	36031255	36147665	Amplification	1.24542	0.217857	ENSG00000254309, ENSG00000253452, ENSG00000253524
Chr 8	36148081	36204014	Amplification	1.3854	0.22562	ENSG00000253452
Chr 8	36442149	36442149	Amplification	1.67523	0.24089	ENSG00000253363
Chr 8	36444210	36453853	Amplification	1.54686	0.234758	ENSG00000253363
Chr 8	36454562	36460374	Amplification	1.69859	0.242618	ENSG00000253363
Chr 8	36460872	36512768	Amplification	1.51066	0.2323	ENSG00000253363
Chr 8	36517842	36527467	Amplification	1.53558	0.23395	ENSG00000253363
Chr 8	36530652	36533460	Amplification	1.34216	0.223227	ENSG00000253363
Chr 8	36541578	36593307	Amplification	1.53558	0.233726	RPL23P10, ENSG00000253363
Chr 8	36597141	36624223	Amplification	1.71259	0.243268	ENSG00000253363
Chr 8	36627808	36671373	Amplification	1.57196	0.235504	ENSG00000253363
Chr 8	36672329	36676207	Amplification	1.73981	0.244466	ENSG00000253363
Chr 8	36676392	36678462	Amplification	2.00758	0.257732	ENSG00000253363
Chr 8	36679813	36681810	Amplification	2.13437	0.263675	ENSG00000253363
Chr 8	36682583	36686113	Amplification	2.31997	0.2726	ENSG00000253363
Chr 8	36692800	36738206	Amplification	2.36121	0.274333	ENSG00000253363
Chr 8	36744083	36820053	Amplification	3.14372	0.310095	RNA5SP264, ENSG00000274489, KCNU1, ENSG00000253363
Chr 8	36823658	36849024	Amplification	3.24517	0.315249	KCNU1
Chr 8	36849946	36907468	Amplification	2.56082	0.283457	TPT1P8, KCNU1
Chr 8	36911041	36938871	Amplification	2.75383	0.29271	KCNU1
Chr 8	36965320	36993057	Amplification	2.711	0.291021	ENSG00000243503
Chr 8	37052028	37127835	Amplification	4.22628	0.3558	ENSG00000254038, SMARCE1P4
Chr 8	37315572	37337764	Amplification	4.80519	0.379682	ENSG00000253123
Chr 8	37392861	37544497	Amplification	5.61752	0.411392	ENSG00000253746, ENSG00000253388, LINC01605, LINC01605
Chr 8	37547777	37573965	Amplification	5.86152	0.42009	ENSG00000254111, LINC01605
Chr 8	37576762	37614407	Amplification	5.5664	0.409669	ENSG00000254290, ENSG00000254306
Chr 8	37645346	37970080	Amplification	4.83433	0.380643	RNU6-607P, ENSG00000183154, ENSG00000233170, ENSG00000280064, RN7SL709P, GOT1L1, ADRB3, ENSG00000253344, ZNF703, ENSG00000253181, PLPBP, ADGRA2, BRF2, ENSG00000285880, RAB11FIP1, ERLIN2
Chr 8	37971942	37988747	Amplification	4.88558	0.3826	RPL12P48
Chr 8	37989305	38043758	Amplification	4.59694	0.370667	EIF4EBP1
Chr 8	38045959	38072320	Amplification	4.32775	0.359747	ENSG00000260949, EIF4EBP1
Chr 8	38075817	38106164	Amplification	4.44795	0.365028	ENSG00000272128, ENSG00000286677, ASH2L
Chr 8	38106265	38133793	Amplification	4.32775	0.359463	RNU6-988P, ENSG00000240015, ASH2L
Chr 8	38134155	38150727	Amplification	4.06055	0.348964	STAR, ENSG00000253356, ASH2L
Chr 8	38155394	38197404	Amplification	4.35659	0.360719	RNU6-323P, ENSG00000253356, LSM1, BAG4
Chr 8	38204078	38207123	Amplification	3.81748	0.338943	ENSG00000248585, BAG4
Chr 8	38236890	38260815	Amplification	4.37219	0.361761	DDHD2
Chr 8	38267506	38344499	Amplification	4.01017	0.346693	PLPP5, ENSG00000255487, ENSG00000254898, DDHD2, NSD3
Chr 8	38346415	38368706	Amplification	3.88127	0.341614	NSD3
Chr 8	38368958	38529085	Amplification	3.6703	0.332915	ENSG00000272092, ENSG00000272159, ENSG00000255201, RPS20P22, NSD3, LETM2, FGFR1, LINC03042
Chr 8	38529270	38535185	Amplification	3.47822	0.324927	LINC03042
Chr 8	38538838	38565179	Amplification	4.04376	0.348435	ENSG00000253361, LINC03042
Chr 8	38580511	38620980	Amplification	3.50993	0.326107	RNF5P1, ENSG00000289104
Chr 8	38653963	38715287	Amplification	2.85719	0.297952	ENSG00000254321
Chr 8	38718642	38753914	Amplification	3.09502	0.30824	Y_RNA, TACC1
Chr 8	38754229	38840364	Amplification	3.38372	0.320821	ENSG00000253586, TACC1
Chr 8	38840591	38888951	Amplification	4.25837	0.357172	ENSG00000253829, TACC1
Chr 8	38891722	38917849	Amplification	3.71956	0.334766	PLEKHA2
Chr 8	38919407	39028953	Amplification	4.01017	0.346911	ENSG00000253645, SNORD38D, HTRA4, TM2D2, PLEKHA2, ADAM9
Chr 8	39041224	39055707	Amplification	3.89635	0.341991	ADAM9
Chr 8	39070606	39103463	Amplification	3.98041	0.345877	ADAM9
Chr 8	39107263	39174562	Amplification	3.26161	0.315816	RPL3P10, ADAM32
Chr 8	39176630	39179922	Amplification	3.81748	0.339253	ADAM32
Chr 8	39192481	39203448	Amplification	4.37219	0.361616	ADAM32
Chr 8	39206995	39451530	Amplification	4.12571	0.351328	ENSG00000253160, ADAM32, ADAM5, ADAM3A
Chr 8	39451532	39458354	Amplification	4.6585	0.373192	ADAM3A
Chr 8	39458399	39546226	Amplification	4.69064	0.374536	ENSG00000254067, ADAM3A
Chr 8	39546288	39555708	Amplification	4.46601	0.365246	ENSG00000254067
Chr 8	39565081	39576323	Amplification	4.67287	0.374391	ENSG00000254067
Chr 8	39576843	39593808	Amplification	4.22628	0.355347	ENSG00000254067, ADAM18
Chr 8	39597745	39666561	Amplification	4.35659	0.360748	ADAM18
Chr 8	39667247	39678805	Amplification	3.88127	0.341891	ADAM18
Chr 8	39681829	39683873	Amplification	3.398	0.321316	ADAM18
Chr 8	39686717	39733294	Amplification	1.90968	0.253438	ADAM18
Chr 8	39745159	39746218	Amplification	2.51647	0.281707	ADAM2
Chr 8	39751406	39770470	Amplification	2.17437	0.26566	ADAM2
Chr 8	39772154	39793368	Amplification	1.72544	0.243797	ADAM2
Chr 8	39793681	39864479	Amplification	1.47088	0.230522	RPL7AP80, ADAM2
Chr 8	39864750	39869925	Amplification	1.68781	0.241729	ENSG00000253233
Chr 8	39872338	39921195	Amplification	2.67382	0.289037	ENSG00000253838, ENSG00000254287, IDO1, ENSG00000253939
Chr 8	39924018	39970066	Amplification	2.13437	0.263607	IDO1, ENSG00000253939, IDO2
Chr 8	39973589	39991573	Amplification	1.79266	0.246998	ENSG00000253939, IDO2
Chr 8	39992689	40060123	Amplification	1.15674	0.212698	ENSG00000253790, ENSG00000253939, IDO2
Chr 8	40060162	40138042	Amplification	0.957875	0.199311	ENSG00000253381, LINC02866
Chr 8	40138299	40232431	Amplification	1.04265	0.205221	TCIM, ENSG00000254143
Chr 8	40239324	40359895	Amplification	0.976923	0.20067	SIRLNT
Chr 8	40364007	40388318	Amplification	1.1399	0.211466	ENSG00000289853, ENSG00000253354
Chr 8	40389993	40430457	Amplification	1.25693	0.218509	ENSG00000289853, ENSG00000253354
Chr 8	40435969	40552277	Amplification	0.856268	0.193443	ENSG00000272479, ENSG00000289853, ZMAT4
Chr 8	40552727	40577956	Amplification	0.957875	0.199232	ZMAT4
Chr 8	40580585	40592610	Amplification	0.678882	0.181862	ZMAT4
Chr 8	40593310	40644788	Amplification	1.21411	0.215549	ZMAT4
Chr 8	40651570	40702043	Amplification	0.966309	0.199821	ZMAT4
Chr 8	40703367	40752243	Amplification	0.793663	0.189025	ZMAT4
Chr 8	41209296	41352459	Amplification	0.707398	0.18396	MIR548AO, RPS29P2, ENSG00000253509, RNU6-895P, SFRP1
Chr 8	41426686	41509259	Amplification	2.16132	0.265183	SNORD65B, ENSG00000253396, GOLGA7
Chr 8	41510150	41554910	Amplification	2.34954	0.273996	KRT18P37, ENSG00000253174, GOLGA7, GINS4, GPAT4-AS1
Chr 8	41555473	41842564	Amplification	2.48867	0.280268	ENSG00000287535, ENSG00000289921, MIR486-1, MIR486-2, ENSG00000289514, Y_RNA, RN7SL149P, GPAT4, ENSG00000264578, NKX6-3, ENSG00000253389, ENSG00000260588, GPAT4-AS1, ANK1
Chr 8	41845222	41846541	Amplification	2.34954	0.273696	ANK1
Chr 8	41850824	41885120	Amplification	2.16132	0.264883	ANK1
Chr 8	41885433	41979431	Amplification	2.3352	0.273387	ANK1, KAT6A
Chr 8	41984205	42093818	Amplification	2.51647	0.281567	ENSG00000238966, KAT6A
Chr 8	42099360	42117048	Amplification	1.71259	0.24328	ENSG00000244235
Chr 8	42133102	42140026	Amplification	1.3171	0.221983	ENSG00000271938
Chr 8	42140207	42149877	Amplification	1.39861	0.226803	ENSG00000289603
Chr 8	42153509	42292887	Amplification	1.36212	0.224311	AP3M2, IKBKB-DT, IKBKB, PLAT
Chr 8	42292952	42319811	Amplification	1.19226	0.214387	IKBKB
Chr 8	42330102	42474005	Amplification	1.06541	0.206409	RPL5P23, DKK4, IKBKB, POLB, VDAC3, SLC20A2
Chr 8	42476061	42498195	Amplification	1.48435	0.231122	ENSG00000254131, SLC20A2
Chr 8	42498561	42537055	Amplification	1.36212	0.224261	SLC20A2
Chr 8	42539218	42608563	Amplification	1.22567	0.216457	SMIM19, SLC20A2
Chr 8	42614064	42733177	Amplification	1.06541	0.206558	ENSG00000255361, ENSG00000255101, Chr NB3
Chr 8	42745877	42773009	Amplification	1.11986	0.210022	Chr NA6
Chr 8	42778558	42860013	Amplification	0.924501	0.197445	THAP1, Chr NA6, ENSG00000286837, RNF170
Chr 8	42867178	42908389	Amplification	1.10761	0.209318	RN7SL806P, MIR4469, RNF170, HOOK3
Chr 8	42922990	42932478	Amplification	0.966309	0.20018	HOOK3
Chr 8	42933372	42933372	Amplification	1.11986	0.210165	HOOK3
Chr 8	47460945	47460945	Amplification	0.833339	0.192068	SPIDR
Chr 8	50125063	50270065	Amplification	0.936273	0.198087	SNTG1
Chr 8	74311828	74360841	Amplification	0.737498	0.185704	ENSG00000253596, JPH1, GDAP1
Chr 8	74364910	74410456	Amplification	1.24542	0.217802	Y_RNA, GDAP1
Chr 8	74419279	74543215	Amplification	0.844146	0.192712	GDAP1
Chr 8	74564658	74755436	Amplification	0.670394	0.181019	PCBP2P2, MIR2052, ENSG00000254080, MIR2052HG
Chr 8	74907558	74998213	Amplification	0.856268	0.193248	CRISPLD1
Chr 8	74998868	75123665	Amplification	0.678882	0.182122	ENSG00000254238, CRISPLD1, CASC9
Chr 8	76352578	76405582	Amplification	0.612825	0.177089	ENSG00000270866, LINC01109
Chr 8	76406238	76542560	Amplification	0.737498	0.185769	LINC01109, LINC01111, ZFHX4-AS1
Chr 8	76542773	76752763	Amplification	0.698163	0.183291	MRPL9P1, ENSG00000276673, ENSG00000253681, ZFHX4, ZFHX4-AS1
Chr 8	76752790	76754904	Amplification	0.901619	0.195727	ZFHX4
Chr 8	76754934	76822954	Amplification	0.997321	0.202094	ZFHX4
Chr 8	76823652	77009702	Amplification	1.03638	0.204572	MIR3149, ENSG00000253416, PEX2, ENSG00000288756, ZFHX4
Chr 8	77012378	77132514	Amplification	0.987917	0.20135	HIGD1AP18
Chr 8	94704173	94833219	Amplification	0.793663	0.188975	ENSG00000253429, Y_RNA, ENSG00000254307, ESRP1, INTS8, DPY19L4
Chr 8	94834747	94986567	Amplification	0.878188	0.194288	ENSG00000272509, ENSG00000243979, ENSG00000253528, INTS8, TP53INP1, CCNE2, NDUFAF6
Chr 8	94986761	95027965	Amplification	0.936273	0.198016	NDUFAF6
Chr 8	95032343	95132333	Amplification	1.10761	0.209067	ENSG00000287322, RNU6-1209P, MIR3150BHG, MIR3150B, MIR3150A, ENSG00000254248, PLEKHF2, NDUFAF6
Chr 8	95132887	95300879	Amplification	0.957875	0.199241	PLEKHF2, LINC01298, CFAP418, CFAP418-AS1
Chr 8	95302924	95556387	Amplification	0.856268	0.193168	ENSG00000253945, ENSG00000253872, CFAP418-AS1
Chr 8	95556403	95556443	Amplification	0.718437	0.184748	CFAP418-AS1
Chr 8	95585807	96038915	Amplification	0.728938	0.185335	RNU6-690P, SRSF3P2, ENSG00000248762, CFAP418-AS1
Chr 8	96043829	96102725	Amplification	0.803918	0.189897	GAPDHP30
Chr 8	96120221	96259465	Amplification	1.3171	0.221744	ENSG00000271349, ENSG00000270131, UQCRB-AS1, GDF6, UQCRB, MTERF3
Chr 8	96262444	96336523	Amplification	1.23581	0.217182	Y_RNA, PTDSS1
Chr 8	96338508	96398307	Amplification	1.36212	0.22461	ENSG00000253105
Chr 8	96398610	96469951	Amplification	1.63765	0.239401	RNU6-1172P
Chr 8	96470300	96577774	Amplification	1.32962	0.222279	SDC2
Chr 8	96645599	96805191	Amplification	1.25693	0.218839	CPQ
Chr 8	96805872	96862734	Amplification	1.3854	0.225739	CPQ
Chr 8	96863437	97216869	Amplification	1.68781	0.241681	ENSG00000272249, ENSG00000270077, CPQ
Chr 8	97303755	97374249	Amplification	1.93863	0.254602	SNORD3H
Chr 8	97500915	97999965	Amplification	2.68604	0.289927	ENSG00000213750, ENSG00000287654, Y_RNA, ENSG00000270682, ENSG00000270861, SUMO2P18, RPS23P1, MTDH, LAPTM4B, MATN2
Chr 8	98002001	98084082	Amplification	2.28989	0.270803	SNORA72, ENSG00000288752, RNU6-703P, ERICH5, MATN2, RPL30, RPL30-AS1
Chr 8	98086348	98121827	Amplification	2.60049	0.28592	ERICH5, RIDA, POP1
Chr 8	98126521	98220234	Amplification	2.7238	0.291404	RNU6-914P, POP1, NIPAL2
Chr 8	98221852	98360012	Amplification	3.52689	0.326907	NIPAL2
Chr 8	98360795	98436905	Amplification	3.83039	0.339391	ENSG00000278914, ENSG00000253468, KCNS2, ENSG00000272321, STK3
Chr 8	98446270	98460698	Amplification	4.04376	0.348117	STK3
Chr 8	98464129	98528162	Amplification	4.6585	0.373562	STK3
Chr 8	98533184	98626978	Amplification	5.82439	0.418729	ENSG00000253911, STK3
Chr 8	98627498	98766434	Amplification	4.6585	0.373562	ENSG00000254112, STK3
Chr 8	98766490	98799202	Amplification	5.04284	0.389406	RPL19P14, STK3
Chr 8	98799817	98861356	Amplification	4.74342	0.376922	STK3
Chr 8	98863279	98970693	Amplification	4.80519	0.379443	ENSG00000253415, MRPL57P7, RN7SKP85, ENSG00000271930, OSR2, ENSG00000229625, VPS13B-DT, STK3
Chr 8	98971047	99113766	Amplification	5.07742	0.390896	ENSG00000253180, ENSG00000253562, VPS13B-DT, VPS13B
Chr 8	99114970	99183968	Amplification	5.28289	0.398672	ENSG00000253532, VPS13B
Chr 8	99184897	99192329	Amplification	5.60383	0.410714	VPS13B
Chr 8	99192419	99365093	Amplification	5.77023	0.416996	ENSG00000236583, ENSG00000237704, ENSG00000225017, VPS13B
Chr 8	99373929	99373929	Amplification	5.5664	0.40922	VPS13B
Chr 8	99375466	99402111	Amplification	5.82439	0.418988	VPS13B
Chr 8	99406073	99456516	Amplification	6.0418	0.426657	VPS13B
Chr 8	99457914	99469866	Amplification	6.18862	0.432039	VPS13B
Chr 8	99474998	99563035	Amplification	6.44907	0.441138	Y_RNA, MIR599, MIR875, VPS13B
Chr 8	99564447	99748613	Amplification	6.63694	0.448117	RN7SL350P, ENSG00000235683, VPS13B
Chr 8	99756718	99772693	Amplification	6.56106	0.445324	VPS13B
Chr 8	99777869	99814885	Amplification	6.86973	0.456145	ENSG00000253539, ENSG00000253912, VPS13B
Chr 8	99820647	99826603	Amplification	7.47399	0.476534	VPS13B
Chr 8	99829062	99923158	Amplification	7.72686	0.485241	ENSG00000287952, COX6C, VPS13B
Chr 8	99925901	100024447	Amplification	7.99918	0.494779	SNORD77B, ENSG00000221753, RGS22
Chr 8	100027207	100267932	Amplification	8.33009	0.505904	POLR2K, Y_RNA, UFM1P3, Y_RNA, SPAG1, RGS22, FBXO43, RNF19A
Chr 8	100273877	100360842	Amplification	8.67865	0.5175	ENSG00000253217, RNF19A
Chr 8	100368783	100389533	Amplification	8.59755	0.514383	MIR4471, ENSG00000253824
Chr 8	100391513	100406854	Amplification	8.82514	0.521573	ENSG00000253824
Chr 8	100421291	100494743	Amplification	9.34856	0.538546	ENSG00000253842, ENSG00000254364, ENSG00000253666, ENSG00000253824
Chr 8	100499177	100528543	Amplification	10.2205	0.565798	ENSG00000253666, ANKRD46
Chr 8	100528645	100531830	Amplification	10.4454	0.572931	ANKRD46
Chr 8	100532515	100592223	Amplification	10.6427	0.57874	GAPDHP62, ANKRD46, SNX31
Chr 8	100593922	100712066	Amplification	10.8501	0.585898	ENSG00000253740, RNU6-1092P, ENSG00000289284, MIR7705, PABPC1, SNX31
Chr 8	100714059	100724483	Amplification	11.0979	0.593596	PABPC1
Chr 8	100727828	100756939	Amplification	10.5986	0.577503	RNU6ATAC41P, Y_RNA
Chr 8	100757656	100776943	Amplification	11.6028	0.609724	RPS20P23
Chr 8	100795940	100837170	Amplification	14.0059	0.68015	RNU4-83P
Chr 8	100898435	100970388	Amplification	14.3943	0.691684	ENSG00000260368, RN7SL685P, YWHAZ
Chr 8	101025631	101058613	Amplification	17.0758	0.767426	FLJ42969
Chr 8	101066881	101095141	Amplification	18.587	0.808844	FLJ42969
Chr 8	101099164	101122411	Amplification	19.6468	0.83732	LINC03044
Chr 8	101122839	101178858	Amplification	19.1551	0.823948	LINC03044, ENSG00000253355, RN7SKP249, ENSG00000253737, ZNNT1, ZNF706
Chr 8	101180248	101181328	Amplification	19.8433	0.842738	ZNF706
Chr 8	101190671	101190671	Amplification	20.5365	0.861117	ZNF706
Chr 8	101191650	101195500	Amplification	20.8287	0.869026	ZNF706
Chr 8	101203737	101204054	Amplification	21.5479	0.888494	ZNF706
Chr 8	101207800	101228530	Amplification	21.097	0.876397	ENSG00000271882, ENSG00000253942
Chr 8	101248116	101340213	Amplification	22.2397	0.906841	LINC02844, ENSG00000287479, ENSG00000253282, RNU7-67P, ENSG00000271560
Chr 8	101341277	101375053	Amplification	23.1463	0.932115	DUXAP2, NACA4P
Chr 8	101379522	101396906	Amplification	22.71	0.921294	LINC02845
Chr 8	101400303	101457150	Amplification	22.9448	0.927278	ENSG00000254084
Chr 8	101459234	101535035	Amplification	22.6472	0.91931	ENSG00000289048, ENSG00000253991, ENSG00000254024, GRHL2
Chr 8	101536262	101537590	Amplification	24.048	0.955992	GRHL2
Chr 8	101539687	101566135	Amplification	22.2679	0.908343	ENSG00000253153, GRHL2
Chr 8	101570322	101683207	Amplification	22.6946	0.92053	GRHL2
Chr 8	101683408	101696942	Amplification	23.3645	0.93852	ENSG00000253629, NCALD
Chr 8	101699889	101710083	Amplification	23.4421	0.94026	NCALD
Chr 8	101710214	101712380	Amplification	23.6272	0.944998	NCALD
Chr 8	101717689	101748088	Amplification	25.4301	0.992444	NCALD
Chr 8	101760155	101763259	Amplification	25.7249	1.00029	NCALD
Chr 8	101764749	101861790	Amplification	26.1275	1.01164	ENSG00000238372, NCALD
Chr 8	101861829	101883378	Amplification	26.6721	1.02611	PDCL3P2, NCALD
Chr 8	101884420	101989179	Amplification	26.1147	1.01059	NCALD
Chr 8	101989244	101995875	Amplification	25.8984	1.0046	NCALD
Chr 8	102001227	102008873	Amplification	26.2826	1.01596	NCALD
Chr 8	102014592	102053090	Amplification	26.6721	1.02576	NCALD
Chr 8	102055110	102109037	Amplification	26.1275	1.01174	NCALD
Chr 8	102111356	102125526	Amplification	25.7249	1.00039	MIR5680, NCALD
Chr 8	102143533	102224974	Amplification	25.6258	0.99777	ENSG00000254492, RRM2B
Chr 8	102227673	102253402	Amplification	26.0051	1.00762	SUMO2P19, UBR5-DT, RRM2B, UBR5
Chr 8	102254022	102270133	Amplification	25.5741	0.996047	ENSG00000272037, UBR5
Chr 8	102272195	102294422	Amplification	24.2976	0.962912	UBR5
Chr 8	102295395	102321047	Amplification	24.7739	0.975257	UBR5
Chr 8	102327842	102351497	Amplification	25.0048	0.981609	UBR5
Chr 8	102353303	102408547	Amplification	24.152	0.958656	UBR5
Chr 8	102408842	102450266	Amplification	23.7758	0.948739	ENSG00000253923, RNU6ATAC8P, UBR5
Chr 8	102457921	102544610	Amplification	22.5528	0.916173	RPS12P15, RNU6-1224P, LINC03047
Chr 8	102547695	102553903	Amplification	22.2921	0.90904	ODF1
Chr 8	102554074	102597799	Amplification	22.6244	0.918537	ODF1
Chr 8	102613100	102711736	Amplification	22.4413	0.912836	POU5F1P2, KLF10, ADI1P2, ENSG00000283959
Chr 8	102712127	102849316	Amplification	21.8984	0.897853	GASAL1, AZIN1
Chr 8	102852289	102863119	Amplification	21.7731	0.894121	ENSG00000253385, ENSG00000289653, AZIN1
Chr 8	102900246	102923091	Amplification	19.9943	0.846689	MAILR
Chr 8	102925802	103028399	Amplification	19.3249	0.828341	Y_RNA, NPM1P52, ENSG00000254236, MAILR, ATP6V1C1
Chr 8	103028921	103130360	Amplification	19.0323	0.820432	MTND1P5, MTCO1P4, MTCO2P4, LINC01181, ATP6V1C1
Chr 8	103132169	103134255	Amplification	19.5754	0.835391	LINC01181, BAALC-AS2
Chr 8	103139082	103249332	Amplification	19.0115	0.820139	MIR3151, ENSG00000253851, BAALC-AS2, BAALC, BAALC-AS1
Chr 8	103252919	103354736	Amplification	18.0787	0.794593	ENSG00000286337, FZD6, BAALC-AS1
Chr 8	103355145	103403007	Amplification	16.6686	0.755746	CTHRC1, LINC02933, RNU6-1011P, SLC25A32, ENSG00000285982
Chr 8	103403718	103430407	Amplification	16.2065	0.743401	SLC25A32, ENSG00000285982, DCAF13
Chr 8	103435717	103448469	Amplification	16.7861	0.759452	ENSG00000285982, DCAF13
Chr 8	103452963	103480754	Amplification	16.0896	0.739984	ENSG00000261670, ENSG00000285982
Chr 8	103484339	103514714	Amplification	15.6842	0.728485	ENSG00000253477, ENSG00000285982, RIMS2
Chr 8	103515130	103585260	Amplification	15.2214	0.715633	PTMAP15, ENSG00000254644, RIMS2
Chr 8	103586844	103640490	Amplification	14.8302	0.704287	RIMS2
Chr 8	103644994	103657466	Amplification	14.2784	0.688236	RIMS2
Chr 8	103660364	103674843	Amplification	14.1444	0.684116	RIMS2
Chr 8	103676982	103691874	Amplification	14.5997	0.697447	RIMS2
Chr 8	103693753	103715226	Amplification	14.1444	0.683907	RIMS2
Chr 8	103729209	103729209	Amplification	12.9186	0.648944	RIMS2
Chr 8	103730879	103731682	Amplification	13.2896	0.659438	RIMS2
Chr 8	103734106	103747888	Amplification	13.6555	0.670005	RIMS2
Chr 8	103752628	103787424	Amplification	13.4482	0.664382	ENSG00000239344, RIMS2
Chr 8	103788000	103860525	Amplification	13.8205	0.674838	RIMS2
Chr 8	103862423	103874924	Amplification	12.2692	0.629905	RIMS2
Chr 8	103878961	103930443	Amplification	11.5402	0.607591	RIMS2
Chr 8	103931009	103947858	Amplification	12.2262	0.628096	RIMS2
Chr 8	103949653	103961487	Amplification	12.005	0.621479	RIMS2
Chr 8	103966359	103974458	Amplification	11.6909	0.612381	RIMS2
Chr 8	103975989	104008668	Amplification	11.4955	0.606107	RIMS2
Chr 8	104008681	104055134	Amplification	11.3061	0.600408	RIMS2
Chr 8	104060097	104154965	Amplification	10.8704	0.586525	RIMS2
Chr 8	104155852	104223564	Amplification	11.0574	0.592223	RIMS2
Chr 8	104224796	104247413	Amplification	10.8704	0.586235	RIMS2
Chr 8	104249638	104320401	Amplification	9.34856	0.538788	RIMS2
Chr 8	104332512	104393743	Amplification	7.90436	0.491547	DCSTAMP, DPYS
Chr 8	104395581	104434348	Amplification	7.19967	0.467511	ENSG00000179577, DPYS
Chr 8	104434929	104435537	Amplification	7.45354	0.475718	DPYS
Chr 8	104435975	104565441	Amplification	7.69033	0.483688	MIR548A3, ENSG00000279138, LRP12, DPYS
Chr 8	104571492	104571492	Amplification	7.86261	0.490252	LRP12
Chr 8	104572121	104612093	Amplification	8.27053	0.504197	LRP12, ZFPM2
Chr 8	104615006	104659998	Amplification	7.17983	0.466582	ZFPM2
Chr 8	104672367	104673511	Amplification	6.98581	0.4601	ZFPM2
Chr 8	104677680	104688387	Amplification	5.96879	0.424142	ZFPM2
Chr 8	104690593	104717871	Amplification	5.82439	0.418828	ENSG00000283157, ZFPM2
Chr 8	104717972	104775237	Amplification	5.58506	0.410132	ZFPM2
Chr 8	104780901	104850478	Amplification	4.78869	0.378802	ZFPM2
Chr 8	104857787	104890824	Amplification	4.94852	0.385316	ZFPM2
Chr 8	104894288	104919476	Amplification	5.35315	0.401187	ZFPM2
Chr 8	104919902	104944667	Amplification	4.83433	0.380681	ZFPM2
Chr 8	104945817	104977409	Amplification	4.63122	0.372339	ZFPM2
Chr 8	104980398	105255474	Amplification	4.37219	0.361321	ENSG00000243939, ENSG00000253997, ENSG00000240271, TMCC1P1, ENSG00000254041, ZFPM2
Chr 8	105256285	105381212	Amplification	4.64338	0.373133	ENSG00000243171, ZFPM2
Chr 8	105381282	105428659	Amplification	4.37219	0.361301	ZFPM2
Chr 8	105431061	105461656	Amplification	4.15727	0.352804	ZFPM2
Chr 8	105464654	105586614	Amplification	4.46601	0.365474	ZFPM2, ZFPM2-AS1
Chr 8	105588797	105663772	Amplification	4.15727	0.352804	ENSG00000253420, ZFPM2, ZFPM2-AS1
Chr 8	105663853	105686710	Amplification	4.6585	0.373594	ENSG00000253420, ENSG00000254141, ZFPM2, ZFPM2-AS1
Chr 8	105687482	105842563	Amplification	4.12571	0.351272	RPL12P24, ENSG00000253526, ZFPM2, ZFPM2-AS1
Chr 8	105846042	105997290	Amplification	3.59437	0.329366	Y_RNA, ZFPM2-AS1
Chr 8	105999126	106105268	Amplification	4.24191	0.356532	ZFPM2-AS1
Chr 8	106105582	106340292	Amplification	3.81748	0.339209	SLC16A14P1, ENSG00000254021, OXR1
Chr 8	106344948	106675631	Amplification	2.82864	0.296561	OXR1, OXR1-AS1
Chr 8	106675898	106885888	Amplification	2.67382	0.289133	TAGLN2P1, RNU7-84P, ABRA, OXR1
Chr 8	107498559	107509204	Amplification	2.711	0.290925	ENSG00000286766
Chr 8	107538660	107667793	Amplification	2.87066	0.298063	PGAM1P13
Chr 8	107862357	107862730	Amplification	2.79974	0.295329	ENSG00000287949
Chr 8	107862754	107870380	Amplification	2.67382	0.289306	ENSG00000287949
Chr 8	107870660	107890750	Amplification	2.84185	0.297148	RNA5SP275, ENSG00000287949
Chr 8	107891179	108086462	Amplification	3.44759	0.323489	NRBF2P4, ENSG00000287949, RSPO2
Chr 8	108086678	108364239	Amplification	3.17216	0.311592	AURKBP1, ENSG00000289094, ENSG00000253754, EIF3E
Chr 8	108365113	108411997	Amplification	3.44759	0.323864	RPS17P14, EIF3E
Chr 8	108414913	108426276	Amplification	3.33832	0.318647	EIF3E
Chr 8	108426511	108454792	Amplification	3.68627	0.333411	EMC2, EIF3E
Chr 8	108454869	108646193	Amplification	2.7238	0.291993	ENSG00000253657, EMC2, ENSG00000253949, TMEM74
Chr 8	108646484	108841582	Amplification	2.91754	0.300478	TRMT10BP1, TMEM74
Chr 8	108843180	108923172	Amplification	3.02169	0.304795	ENSG00000253796
Chr 8	108923338	109115072	Amplification	2.4049	0.276526	TRHR, ENSG00000253796
Chr 8	109122676	109282449	Amplification	1.6254	0.238294	NUDCD1
Chr 8	109289274	109507051	Amplification	1.64915	0.239857	ENY2, MAPK6P5, NUDCD1, ENSG00000250267, PKHD1L1
Chr 8	109508948	109591550	Amplification	1.93863	0.254502	ENSG00000289767, EBAG9, PKHD1L1, SYBU
Chr 8	109595712	109619596	Amplification	1.64915	0.239857	SYBU
Chr 8	109619945	110196629	Amplification	1.86941	0.251227	SYBU-AS1, ENSG00000255099, U2, ENSG00000241385, ENSG00000255402, RPSAP48, SYBU, KCNV1
Chr 8	110281204	110544837	Amplification	1.75294	0.244949	ENSG00000253956
Chr 8	110545455	110775577	Amplification	1.71259	0.243387	ENSG00000253107, ENSG00000253717, ENSG00000253122
Chr 8	110779261	110934173	Amplification	1.61271	0.238101	NDUFB9P3, MTCO1P47, LINC01608
Chr 8	110934625	110998170	Amplification	1.22567	0.216857	LINC01608
Chr 8	110999395	110999395	Amplification	1.34216	0.223009	LINC01608
Chr 8	111004997	111072704	Amplification	1.24542	0.217762	LINC01608
Chr 8	111083841	111877617	Amplification	0.803918	0.189997	ENSG00000253489, EEF1A1P37, SERPINA15P, H2AZP7, ENSG00000287942, LINC02237, LINC01609
Chr 8	112005916	112556564	Amplification	1.11986	0.209743	RNU4-37P, ENSG00000286946, RPL30P16, CSMD3
Chr 8	112556687	112656056	Amplification	0.976923	0.200343	MIR2053, CSMD3
Chr 8	112659057	112700798	Amplification	1.1399	0.211096	CSMD3
Chr 8	112710600	112787983	Amplification	1.22567	0.21659	CSMD3
Chr 8	112788549	112934594	Amplification	1.11986	0.209712	CSMD3
Chr 8	112939872	113078106	Amplification	0.957875	0.198959	CSMD3
Chr 8	113105143	113238130	Amplification	0.81239	0.190817	CSMD3
Chr 8	113239206	113268255	Amplification	1.12878	0.210503	CSMD3
Chr 8	113269027	113331880	Amplification	1.24542	0.217625	CSMD3
Chr 8	113333245	113452043	Amplification	1.1399	0.211417	ENSG00000227514, ENSG00000287819, ENSG00000286937, CSMD3
Chr 8	113456662	113762843	Amplification	1.04265	0.205265	ENSG00000286937, ENSG00000253207
Chr 8	113851308	113959627	Amplification	0.631784	0.178678	Y_RNA
Chr 8	114579611	115040783	Amplification	0.670394	0.181345	CARS1P2
Chr 8	116116608	116210958	Amplification	0.760028	0.187082	LINC00536
Chr 8	116213686	117288680	Amplification	0.997321	0.202024	ENSG00000253672, RAD21-AS1, MIR3610, AARD, RN7SL228P, ENSG00000253271, RN7SL826P, ENSG00000287826, RAD21, ENSG00000253622, LINC00536, EIF3H, ENSG00000289382, UTP23, SLC30A8, ENSG00000286308
Chr 8	117289388	117438246	Amplification	1.24542	0.218041	ENSG00000252852, ENSG00000286308
Chr 8	117501803	117933885	Amplification	1.61271	0.237776	RPS10P16, MED30, EXT1
Chr 8	117933952	118174635	Amplification	1.37428	0.224986	EXT1
Chr 8	118175529	118297208	Amplification	1.06541	0.206252	ENSG00000225885, SAMD12
Chr 8	118297917	118415081	Amplification	0.997321	0.201563	ENSG00000225885, SAMD12
Chr 8	118415762	118472329	Amplification	1.17967	0.213693	SAMD12
Chr 8	118473851	118660791	Amplification	0.728938	0.184956	SAMD12-AS1, SAMD12
Chr 8	118903751	119097794	Amplification	0.957875	0.199292	RNU6-12P, ENSG00000254247, ENSG00000254278, TNFRSF11B, SAMD12-AS1, COLEC10
Chr 8	119100285	119444456	Amplification	1.21411	0.216154	MIR548AZ, ENSG00000206776, MAL2, MAL2-AS1, CCN3, ENSG00000253398, COLEC10, ENSG00000286282
Chr 8	119444843	119650550	Amplification	1.29399	0.220449	ENSG00000254037, CYCSP23, ENSG00000253398, ENPP2
Chr 8	119658589	119668114	Amplification	1.55954	0.235428	ENPP2
Chr 8	119671049	119714645	Amplification	1.25693	0.218566	RN7SKP153, ENPP2
Chr 8	119717845	119954279	Amplification	1.3171	0.221899	ENSG00000279347, RN7SL396P, DEPTOR-AS1, RNA5SP277, ENSG00000286362, DSCC1, TAF2, DEPTOR
Chr 8	119954751	120017703	Amplification	1.29399	0.220291	DEPTOR
Chr 8	120021037	120113969	Amplification	1.24542	0.217531	ENSG00000254343, DEPTOR, COL14A1
Chr 8	120115378	120147892	Amplification	1.14768	0.211594	COL14A1
Chr 8	120163755	120288104	Amplification	1.71259	0.243401	COL14A1
Chr 8	120290297	120589270	Amplification	1.14768	0.211594	MRPL13, COL14A1, MTBP, SNTB1
Chr 8	120589511	120978939	Amplification	1.43765	0.228367	NCAPGP1, ENSG00000272502, ENSG00000248318, ENSG00000253619, SNTB1
Chr 8	120982299	121054122	Amplification	1.63765	0.239044	ENSG00000253619
Chr 8	121056667	121097296	Amplification	1.43765	0.228367	ENSG00000253619
Chr 8	121101018	121398874	Amplification	1.52433	0.23302	ENSG00000271219, RPL35AP19, ENSG00000253619
Chr 8	121484748	121624692	Amplification	1.36212	0.224629	HAS2
Chr 8	121627029	121759338	Amplification	1.47088	0.230662	LINC02855, HAS2-AS1, HAS2
Chr 8	121764456	122008783	Amplification	1.54686	0.234492	HAS2-AS1, ENSG00000254303
Chr 8	122008997	122151395	Amplification	1.32962	0.222503	MRPS36P3, ENSG00000254303
Chr 8	122162684	122544342	Amplification	1.64915	0.240004	ENSG00000255325, SMILR, LINC01151
Chr 8	122544667	122784014	Amplification	1.88205	0.251661	ENSG00000238901, ENSG00000263443, CDK5P1, ENSG00000272384, ENSG00000272043, ZHX2, LINC01151
Chr 8	122784183	122837284	Amplification	2.07728	0.260897	ZHX2, ENSG00000253372
Chr 8	122840537	122871445	Amplification	2.14894	0.264235	ZHX2
Chr 8	122880947	123185639	Amplification	1.98124	0.256585	HMGB1P19, U3, FAM83A-AS2, ENSG00000259631, ENSG00000253607, DERL1, ENSG00000287657, ZHX2, TBC1D31, FAM83A
Chr 8	123185699	123324793	Amplification	2.03628	0.259096	ENSG00000253410, FAM83A-AS1, MIR4663, UBA52P5, RNU6-628P, C8orf76, ZHX1-C8orf76, ZHX1, ENSG00000253336, FAM83A, ATAD2
Chr 8	123325109	123422947	Amplification	1.7783	0.246136	RNU6-875P, MIR548D1, MIR548AA1, DUTP2, IMPDH1P6, ATAD2, NTAQ1
Chr 8	123429470	123436476	Amplification	2.41971	0.277382	NTAQ1
Chr 8	123436684	123707423	Amplification	2.34954	0.274044	U4, RN7SKP155, FBXO32, ENSG00000254113, ENSG00000253286, KLHL38, NTAQ1, ANXA13
Chr 8	123710458	123875725	Amplification	2.02248	0.258708	FAM91A1, FER1L6, ANXA13
Chr 8	123876021	123904891	Amplification	2.23322	0.268484	FER1L6
Chr 8	123909890	124177143	Amplification	2.03628	0.259074	ENSG00000254000, ENSG00000254249, ENSG00000250727, ARF1P3, FER1L6, FER1L6-AS1, FER1L6-AS2
Chr 8	124180912	124237866	Amplification	2.18927	0.26615	ENSG00000214803
Chr 8	124241216	124269824	Amplification	2.56082	0.283853	RNU6-756P, ENSG00000214803
Chr 8	124270412	124325052	Amplification	2.43309	0.278047	ENSG00000237586, ENSG00000253227, TMEM65
Chr 8	124325765	124417961	Amplification	2.39197	0.275526	TMEM65
Chr 8	124443722	124548735	Amplification	2.37677	0.274784	ENSG00000253106, MIR6844, TRMT12, RNF139-DT, RNF139, NDUFB9, TATDN1
Chr 8	124555833	124561367	Amplification	2.68604	0.289605	NDUFB9, MTSS1
Chr 8	124563011	124572656	Amplification	2.48867	0.280199	NDUFB9, MTSS1
Chr 8	124579494	124731022	Amplification	2.54572	0.282828	NDUFB9, MTSS1
Chr 8	124747118	124984435	Amplification	2.46	0.279144	MIR4662B, MIR4662A, MRS2P1, ENSG00000255313, ENSG00000286955, ENSG00000255491, ZNF572, LINC00964
Chr 8	125009906	125116873	Amplification	2.60049	0.285657	SQLE, WASHC5, WASHC5-AS1, NSMCE2
Chr 8	125125785	125154630	Amplification	2.85719	0.298005	NSMCE2
Chr 8	125160542	125368302	Amplification	2.61422	0.286348	RN7SL329P, ENSG00000254431, NSMCE2
Chr 8	125372151	125489064	Amplification	2.65845	0.288085	ENSG00000253111, TRIB1
Chr 8	125495972	125643782	Amplification	2.82864	0.296548	ENSG00000253111
Chr 8	125649880	125658902	Amplification	3.47822	0.324889	LINC02964
Chr 8	125659486	125707677	Amplification	3.52689	0.326939	LINC02964
Chr 8	125707738	125765240	Amplification	3.81748	0.338613	ENSG00000253470, LINC02964
Chr 8	125765303	125854702	Amplification	3.62486	0.330681	LINC02964
Chr 8	125855044	125937760	Amplification	3.33832	0.31868	RNU6-442P, LINC00861, LINC02964
Chr 8	125939125	126260694	Amplification	3.18706	0.312167	SOD1P3, ENSG00000254227, KNOP1P5, ENSG00000253841, RFPL4AP5, LINC00861, LINC02964
Chr 8	126260975	126335344	Amplification	2.98967	0.303703	ENSG00000244791, LINC00861
Chr 8	126336553	126779761	Amplification	3.26161	0.315691	ENSG00000253220, RNU6-869P, LRATD2, RNU11-4P, ENSG00000253530, ENSG00000253543, ENSG00000253573, ENSG00000253427, PCAT1
Chr 8	126782048	126998924	Amplification	4.43105	0.364209	ENSG00000253573, PCAT1
Chr 8	127004354	127445326	Amplification	4.82213	0.38049	ENSG00000224722, ENSG00000271509, PRNCR1, ENSG00000287781, CASC19, CASC8, POU5F1B, CCAT2, PCAT1
Chr 8	127447499	127507285	Amplification	4.38584	0.361947	CASC8
Chr 8	127571929	127579104	Amplification	4.38584	0.361947	ENSG00000286266
Chr 8	127579491	127581610	Amplification	5.12878	0.392751	ENSG00000286266
Chr 8	127588483	127734498	Amplification	6.07802	0.428368	ENSG00000286266, CASC11, ENSG00000286010
Chr 8	127736781	127942450	Amplification	6.31787	0.436743	MYC, MIR1204, ENSG00000278324, CASC11, PVT1
Chr 8	127942683	127970915	Amplification	6.15026	0.430956	LINC02912, MIR1205, PVT1
Chr 8	127973065	128005330	Amplification	6.31787	0.436639	RNVU1-32, PVT1
Chr 8	128005941	128100076	Amplification	6.07802	0.428264	MIR1206, ENSG00000278275, RNU4-25P, MIR1207, PVT1
Chr 8	128101914	128124596	Amplification	5.9173	0.42223	PVT1
Chr 8	128124916	128129372	Amplification	6.11126	0.429512	PVT1
Chr 8	128129669	128201359	Amplification	6.26065	0.434631	MIR1208, PVT1
Chr 8	128217188	128236114	Amplification	7.19967	0.467484	RN7SKP226
Chr 8	128337419	128380884	Amplification	7.41463	0.474691	ENSG00000286034
Chr 8	128387852	128424792	Amplification	7.5938	0.480925	ENSG00000286034, LINC00824
Chr 8	128431694	128467061	Amplification	7.21929	0.468024	LINC00824
Chr 8	128469167	128513305	Amplification	7.00488	0.460756	LINC00824
Chr 8	128513331	128513331	Amplification	6.79408	0.453474	LINC00824
Chr 8	128514242	128694546	Amplification	6.58064	0.446266	LINC00824, CCDC26
Chr 8	128696277	128718538	Amplification	6.22369	0.433582	CCDC26
Chr 8	128718763	128829558	Amplification	5.93201	0.422956	CCDC26
Chr 8	128833351	128942709	Amplification	5.77023	0.416723	CCDC26
Chr 8	128944890	129198885	Amplification	5.60383	0.41104	CCDC26
Chr 8	129199499	129364785	Amplification	5.30086	0.399366	ENSG00000287785, ENSG00000253225, RN7SKP206, CCDC26
Chr 8	129368882	129581304	Amplification	4.82213	0.380132	MIR3686, ENSG00000253926, CCDC26
Chr 8	129586776	129726323	Amplification	3.64025	0.331614	ENSG00000285108, CCDC26
Chr 8	129726340	129741098	Amplification	3.52689	0.326831	MTRF1LP2
Chr 8	129787426	129891449	Amplification	2.93291	0.300767	ENSG00000243402, ENSG00000200075, ENSG00000254317, CYRIB, ENSG00000254263
Chr 8	129893934	129966538	Amplification	2.61422	0.286388	ENSG00000253720, ENSG00000287195, CYRIB, ENSG00000254263
Chr 8	129970121	130074047	Amplification	2.54572	0.283056	RNU7-181P, MIR5194, RNU6-1255P, CYRIB, ASAP1
Chr 8	130080412	130197790	Amplification	3.33832	0.318672	ASAP1-IT2, ENSG00000212342, ASAP1
Chr 8	130201875	130393205	Amplification	2.27579	0.270632	ENSG00000287201, ENSG00000286535, ASAP1
Chr 8	130397821	130425529	Amplification	1.55954	0.235016	ASAP1
Chr 8	130425888	130465043	Amplification	1.84382	0.249613	ASAP1
Chr 8	130575476	130689342	Amplification	1.59941	0.237118	ENSG00000253656
Chr 8	130697380	130864813	Amplification	1.42512	0.227625	ADCY8
Chr 8	130870280	131321415	Amplification	1.67523	0.24147	ENSG00000253259, ENSG00000253407, ENSG00000253507, ADCY8, ENSG00000253992
Chr 8	131323204	131566918	Amplification	1.49844	0.232051	SNORA72
Chr 8	131568111	131822757	Amplification	1.63765	0.239016	ENSG00000254255
Chr 8	131824002	131978749	Amplification	1.37428	0.225171	EFR3A
Chr 8	131982489	132124310	Amplification	0.913619	0.196564	OC90, ENSG00000258417, HHLA1, EFR3A, KCNQ3
Chr 8	132129338	132450173	Amplification	1.12878	0.210396	KCNQ3
Chr 8	132453456	132463017	Amplification	0.913619	0.196564	KCNQ3
Chr 8	132463600	132520468	Amplification	1.0841	0.207555	KCNQ3, HPYR1
Chr 8	132527157	132593250	Amplification	0.957875	0.199258	HPYR1, DNAAF11
Chr 8	132597923	132801562	Amplification	0.661815	0.180537	TMEM71, ENSG00000287095, DNAAF11, PHF20L1
Chr 9	7806697	12677112	Deletion	4.49375	0.155237	ENSG00000226376, ENSG00000235389, ENSG00000212695, RNU7-185P, RPS26P3, RN7SL5P, ENSG00000230920, ENSG00000234360, ENSG00000232035, ENSG00000227138, ENSG00000270372, AKAP8P1, ENSG00000230365, ENSG00000275130, RNU2-47P, ENSG00000231902, PTPRD-AS1, ENSG00000234021, IMP3P1, ENSG00000224935, JKAMPP1, DMAC1, PTPRD-DT, ENSG00000286474, ENSG00000285784, PTPRD
Chr 9	20633566	20996497	Deletion	3.44083	0.137479	FOCAD-AS1, MIR491, SNORA30B, FOCAD
Chr 9	21005795	21034692	Deletion	4.83019	0.160393	HACD4
Chr 9	21043558	21130310	Deletion	6.31699	0.18216	IFNNP1, IFNB1, IFNWP4
Chr 9	21137976	21167451	Deletion	6.23602	0.181014	IFNW1, Y_RNA, IFNA21
Chr 9	21174442	21223524	Deletion	7.62831	0.199918	IFNWP15, IFNA4, IFNWP9, IFNA7, IFNA10, IFNWP18, IFNA16
Chr 9	21224146	21243295	Deletion	8.01944	0.205073	IFNA17, IFNWP5, IFNA14
Chr 9	21252870	21293473	Deletion	9.64583	0.225695	IFNA22P
Chr 9	21302434	21338276	Deletion	9.14132	0.219394	IFNA5, IFNA20P, KLHL9
Chr 9	21347237	21375182	Deletion	10.2111	0.232569	IFNA6, IFNA13
Chr 9	21379466	21391231	Deletion	13.2473	0.27324	IFNA2, MIR31HG
Chr 9	21398723	21436705	Deletion	13.4212	0.276104	IFNA11P, IFNA12P, IFNA8, IFNWP2, MIR31HG
Chr 9	21446175	21562757	Deletion	18.8226	0.344271	IFNWP19, IFNE, MIR31, SNORD39, MIR31HG
Chr 9	21571394	21868908	Deletion	67.164	0.74869	H3P30, KHSRPP1, RN7SL151P, TUBB8P1, ENSG00000265194, MTAP, ENSG00000264545
Chr 9	21869079	21988752	Deletion	80.621	0.846071	ENSG00000279670, ERVFRD-3, CDKN2A-DT, CDKN2A, MTAP, ENSG00000264545
Chr 9	21997035	22009960	Deletion	80.7179	0.847789	CDKN2B, ENSG00000264545, CDKN2B-AS1
Chr 9	22011477	22430206	Deletion	78.2146	0.826595	UBA52P6, ENSG00000274055, ENSG00000277653, ENSG00000236921, ENSG00000264545, CDKN2B-AS1
Chr 9	22438644	22634186	Deletion	33.665	0.484042	DMRTA1
Chr 9	22643712	23672465	Deletion	28.3105	0.435351	CLIC4P1, ENSG00000224549, ENSG00000287696, SUMO2P2, ENSG00000233906, LINC01239, ENSG00000283982, ENSG00000284418
Chr 9	23682139	25657623	Deletion	4.18975	0.150654	NOP56P2, ENSG00000287843, ENSG00000237414, ENSG00000277608, RMRPP5, RN7SKP120, ENSG00000287318, ENSG00000231460, ENSG00000287139, IZUMO3, ENSG00000269957, ELAVL2
Chr 10	415240	691738	Amplification	1.09501	0.208535	RN7SL754P, ENSG00000233021, ENSG00000225140, MIR5699, DIP2C, DIP2C-AS1
Chr 10	699089	916818	Amplification	1.03638	0.204754	ENSG00000231601, LARP4B
Chr 10	918892	1325219	Amplification	0.856268	0.193482	IDI2, ENSG00000287043, ENSG00000282390, LARP4B-DT, ENSG00000205740, GTPBP4, IDI2-AS1, WDR37, LARP4B, LINC00200, ADARB2, IDI1
Chr 10	1326283	1408581	Amplification	0.987917	0.201387	ENSG00000233052, ADARB2
Chr 10	1409973	1414085	Amplification	1.02754	0.203802	ADARB2
Chr 10	1414544	2063329	Amplification	1.00645	0.202312	ENSG00000287653, ADARB2-AS1, LINC00700, ENSG00000289427, ADARB2
Chr 10	2063701	2383883	Amplification	1.11986	0.209689	MIR6072, RNU6-889P, RNU6-576P, ENSG00000226694, ENSG00000227912, LINC02662, LINC00701, LINC02645
Chr 10	2385816	2450019	Amplification	1.00645	0.202806	LINC02645
Chr 10	2450237	2581405	Amplification	1.22567	0.216821	ENSG00000237500, ENSG00000235281, LINC02645
Chr 10	2584375	2605166	Amplification	1.06541	0.206653	ENSG00000235281
Chr 10	2605368	2684075	Amplification	0.957875	0.19921	ENSG00000235281
Chr 10	3137472	3163585	Amplification	1.28145	0.220014	ENSG00000278419, PFKP, PITRM1, PITRM1-AS1
Chr 10	3168636	3275513	Amplification	1.42512	0.227826	ENSG00000288566, ENSG00000236968, ENSG00000227338, LINC02668, ENSG00000288657, PITRM1
Chr 10	3283059	3308452	Amplification	1.55954	0.235097	ENSG00000287428
Chr 10	3335061	3503456	Amplification	1.45902	0.229846	ENSG00000286610, ENSG00000289994, ENSG00000289882, LINC02669
Chr 10	3504711	3593513	Amplification	1.63765	0.23908	ENSG00000236892
Chr 10	3723609	3819183	Amplification	1.44579	0.229332	ENSG00000287175, ENSG00000229672, ENSG00000228353, KLF6, ENSG00000288755
Chr 10	3819222	3966519	Amplification	1.34216	0.223436	LINC02639, LINC02660
Chr 10	3966551	4065704	Amplification	1.44579	0.229153	MIR6078, ENSG00000227101, ENSG00000236990
Chr 10	4065810	4163929	Amplification	1.79266	0.246956	ENSG00000236990
Chr 10	4201507	4784254	Amplification	3.02169	0.305014	RNU6-163P, LINC00702, LINC00703, ENSG00000230096, ENSG00000287246, ENSG00000286687, LINC00705, ENSG00000287023, MANCR
Chr 10	4785906	4926008	Amplification	3.15871	0.310667	AKR1E2, AKR1C6P
Chr 10	4927440	4983590	Amplification	3.29043	0.316931	U8, AKR1C1
Chr 10	4986753	5097472	Amplification	3.81748	0.338917	U8, U8, AKR1C2, ENSG00000224251, AKR1C3
Chr 10	5098815	5105014	Amplification	3.60812	0.330094	AKR1C3
Chr 10	5109262	5225684	Amplification	3.27538	0.316078	ARL4AP3, ENSG00000287848, AKR1C5P, AKR1C8, AKR1C4
Chr 10	5225846	5356862	Amplification	3.12735	0.309814	LINC02561, RPL26P28, ENSG00000280450, AKR1C7P, ENSG00000291045, ENSG00000231039
Chr 10	5357029	5404382	Amplification	3.27538	0.316033	TUBAL3, UCN3
Chr 10	5407871	5610349	Amplification	3.21768	0.313815	ENSG00000288922, CALML5, CALML3, ENSG00000256462, ENSG00000287235, NET1, CALML3-AS1, ENSG00000287566, LASTR
Chr 10	5611426	5637942	Amplification	4.38584	0.362467	ENSG00000228685, RN7SL445P, LASTR
Chr 10	5720512	5724382	Amplification	4.64338	0.373102	TASOR2, ENSG00000226647
Chr 10	5725220	5834270	Amplification	4.49631	0.366884	NRBF2P5, ENSG00000272764, TASOR2, ENSG00000226647, GDI2
Chr 10	5843691	5883192	Amplification	3.32252	0.318232	RPL12P28, ANKRD16
Chr 10	5883945	6000294	Amplification	3.03355	0.305751	ENSG00000232807, ANKRD16, IL15RA, FBH1
Chr 10	6003716	6211708	Amplification	2.711	0.291163	ENSG00000251922, RPL32P23, RN7SKP78, MIR3155A, MIR3155B, ENSG00000213994, RBM17, IL2RA, ENSG00000229664, PFKFB3
Chr 10	6211878	6249591	Amplification	2.85719	0.297674	Y_RNA, PFKFB3
Chr 10	6249705	6347698	Amplification	3.02169	0.304723	SDCBPP1, PFKFB3, LINC02649
Chr 10	6348281	6393610	Amplification	2.69827	0.290346	LINC02656, ENSG00000289934, LINC02649
Chr 10	6398984	6576493	Amplification	2.58725	0.284948	ENSG00000288915, PRKCQ
Chr 10	6577366	6668830	Amplification	2.31997	0.272192	PRKCQ-AS1, LINC02648, PRKCQ
Chr 10	6668909	7009173	Amplification	2.48867	0.280645	LINC00706, ENSG00000291288, LINP1, ENSG00000289892, ENSG00000285743, ENSG00000285988, LINC00707, ENSG00000285845, ENSG00000287277
Chr 10	7012462	7087151	Amplification	2.57436	0.284571	ENSG00000287277
Chr 10	7088278	7514583	Amplification	3.65651	0.332465	LINC02665, ENSG00000270811, COX6CP17, ENSG00000278982, ENSG00000289239, RNU6-535P, ENSG00000287277, LINC02642, SFMBT2
Chr 10	7516306	7536307	Amplification	3.35274	0.319526	ENSG00000230121
Chr 10	7537756	7561477	Amplification	3.18706	0.312477	ITIH5
Chr 10	7562949	7632586	Amplification	3.44759	0.323769	ITIH5
Chr 10	7636602	7923508	Amplification	3.77078	0.336771	ENSG00000233990, KIN, ATP5F1C, ITIH5, ITIH2, TAF3
Chr 10	7924007	7924007	Amplification	4.29404	0.358338	TAF3
Chr 10	7926226	8075026	Amplification	4.54574	0.368771	GATA3-AS1, ENSG00000232638, GATA3, TAF3
Chr 10	8083888	8390688	Amplification	4.63122	0.372312	PRPF38AP1, ENSG00000289897, LINC00708, ENSG00000226861
Chr 10	8396692	8601074	Amplification	4.4005	0.363143	ENSG00000271251, KRT8P37, ENSG00000226990
Chr 10	8602010	9010379	Amplification	4.63122	0.37243	CHCHD3P1, RNA5SP299, ENSG00000270234, ENSG00000223808, LINC02676
Chr 10	9204165	9277757	Amplification	3.77078	0.336797	LINC00709
Chr 10	9280394	9345380	Amplification	3.59437	0.32949	LINC00709, ENSG00000287120
Chr 10	9575329	9773733	Amplification	2.56082	0.283501	HSP90AB7P, LINC02663
Chr 10	9777868	9835452	Amplification	3.06227	0.307283	LINC02663
Chr 10	9838491	9867908	Amplification	2.84185	0.29714	LINC02663
Chr 10	9870680	10201541	Amplification	2.41971	0.27736	LINC02670, ELOCP3, LINC02663
Chr 10	10207482	10318474	Amplification	2.20459	0.266858	Y_RNA, CUX2P1
Chr 10	10326379	10574494	Amplification	2.43309	0.277819	ENSG00000286439, ENSG00000234306, ENSG00000279575, ENSG00000289328, ENSG00000289363, CELF2-DT, ENSG00000287309
Chr 10	10712247	10897429	Amplification	2.02248	0.258624	ENSG00000228997, SFTA1P, CELF2
Chr 10	10897702	11101682	Amplification	1.8341	0.249338	ENSG00000228027, ENSG00000229206, LINC00710, ENSG00000231496, CELF2-AS2, CELF2
Chr 10	11101907	11118789	Amplification	1.72544	0.244114	CELF2-AS2, CELF2
Chr 10	11122615	11151838	Amplification	0.901619	0.19622	CELF2
Chr 10	11154164	11542825	Amplification	1.07604	0.207411	ENSG00000230322, CELF2-AS1, ENSG00000280086, CELF2, USP6NL
Chr 10	11546376	11641672	Amplification	1.11986	0.210124	USP6NL-AS1, USP6NL
Chr 10	11661862	11704912	Amplification	1.3854	0.225851	ENSG00000271046
Chr 10	11710730	11772854	Amplification	1.34216	0.223138	ECHDC3
Chr 10	11779908	11828567	Amplification	1.52433	0.233336	PROSER2
Chr 10	11828686	11834351	Amplification	1.0841	0.207596	PROSER2
Chr 10	11837271	11856145	Amplification	1.75294	0.244896	PROSER2, PROSER2-AS1
Chr 10	11859304	11924661	Amplification	1.54686	0.234698	ENSG00000289920, RNU6-1095P, PROSER2, PROSER2-AS1, UPF2
Chr 10	11925901	12006343	Amplification	1.68781	0.2421	UPF2
Chr 10	12007023	12021537	Amplification	1.55954	0.235418	UPF2
Chr 10	12024694	12186449	Amplification	1.22567	0.216479	RNU6-88P, MIR548AK, DHTKD1, SEC61A2, UPF2, NUDT5
Chr 10	12190773	12225310	Amplification	1.06541	0.206775	CDC123, NUDT5
Chr 10	12233822	12365047	Amplification	0.976923	0.200752	ENSG00000228302, RN7SL198P, ENSG00000289395, CDC123, CAMK1D
Chr 10	12366615	12504069	Amplification	0.793663	0.189089	ENSG00000252438, RNU6ATAC39P, CAMK1D
Chr 10	12835045	12894773	Amplification	0.661815	0.180386	ENSG00000285520, CAMK1D
Chr 10	12947858	13247611	Amplification	0.728938	0.185379	ENSG00000289266, SNRPGP5, ENSG00000234175, ENSG00000228330, BTBD7P1, RPL36AP36, RNU6-6P, ENSG00000285520, RPL5P25, MCM10, UCMA, CCDC3, OPTN
Chr 10	13247742	13432888	Amplification	1.03638	0.20448	RBISP1, ENSG00000289585, ENSG00000286514, PHYH, SEPHS1, ENSG00000233256
Chr 10	13433196	13476329	Amplification	0.81239	0.190818	BEND7
Chr 10	13477405	13480815	Amplification	0.678882	0.182197	BEND7
Chr 10	13483868	13507033	Amplification	0.966309	0.199765	BEND7
Chr 10	13507384	13706579	Amplification	1.07604	0.207315	Y_RNA, BEND7-DT, RPL6P24, ENSG00000273474, BEND7, FRMD4A, PRPF18
Chr 10	13708882	13936554	Amplification	0.987917	0.201164	ENSG00000225112, RNA5SP301, NUTF2P5, ENSG00000234091, FRMD4A
Chr 10	13937467	14020908	Amplification	0.698163	0.183494	ENSG00000229751, FRMD4A
Chr 10	16056163	16085057	Amplification	0.822627	0.191034	FTLP19
Chr 11	66272237	66437560	Amplification	0.822627	0.191468	ENSG00000254452, CNIH2, YIF1A, TMEM151A, ENSG00000289560, ENSG00000254458, CD248, RIN1, B4GAT1, Metazoa_SRP, BRD9P1, RNU1-84P, ENSG00000254510, NPAS4, ENSG00000201733, RAB1B, ENSG00000245156, ENSG00000254756, BRMS1, B4GAT1-DT, SLC29A2, MRPL11
Chr 11	66443568	66502999	Amplification	0.976923	0.200413	ENSG00000254596, DPP3-DT, PELI3, DPP3, MRPL11
Chr 11	66503653	66547365	Amplification	1.02754	0.204096	DPP3, ENSG00000256349, BBS1, ENSG00000286688, ZDHHC24, ACTN3
Chr 11	66548936	66586204	Amplification	1.19226	0.214336	ENSG00000250105, ACTN3, CTSF
Chr 11	66595060	66608521	Amplification	1.04265	0.205391	CCS
Chr 11	66608991	66650060	Amplification	1.15674	0.212452	RNU4-39P, RBM14, RBM14-RBM4, RBM4
Chr 11	66656603	66703097	Amplification	1.23581	0.217328	RBM4, RBM4B, SPTBN2
Chr 11	66714034	66835702	Amplification	1.37428	0.224921	C1QBPP2, FTLP6, C11orf80, SPTBN2
Chr 11	66837635	67054144	Amplification	1.52433	0.233009	RCE1, LRFN4, RNU7-23P, MIR3163, C11orf86, MIR6860, C11orf80, PC, SYT12
Chr 11	67059634	67061372	Amplification	1.37428	0.224921	RHOD
Chr 11	67064567	67064567	Amplification	1.06541	0.206792	RHOD
Chr 11	67111796	67137946	Amplification	1.30493	0.221138	KDM2A
Chr 11	67149024	67200083	Amplification	1.09501	0.208507	ENSG00000179038, KDM2A
Chr 11	67210021	67286075	Amplification	1.00645	0.202376	ENSG00000287934, GRK2, KDM2A
Chr 11	67288594	67294308	Amplification	1.3171	0.221977	ANKRD13D
Chr 11	67770619	67906997	Amplification	2.57436	0.284354	ALG1L8P, ENSG00000254792, RNU6-46P, FAM86C2P, FAM86C2P, ENPP7P7, ENSG00000254447, LINC02754
Chr 11	67907489	67941868	Amplification	2.39197	0.275842	RPS3AP40, ENSG00000254850, ENSG00000290995
Chr 11	67942763	68000579	Amplification	2.60049	0.285495	ENSG00000254610, ENSG00000255230, OR7E1P, ENSG00000290995, UNC93B1
Chr 11	68005723	68043636	Amplification	2.53183	0.28259	NDUFS8, MIR7113, MIR4691, ENSG00000289908, TCIRG1, ALDH3B1, ENSG00000255306
Chr 11	68044572	68049642	Amplification	2.91754	0.30066	MIR6753, TCIRG1
Chr 11	68050872	68074995	Amplification	2.711	0.291346	ENSG00000255031, TCIRG1, CHKA
Chr 11	68077528	68104448	Amplification	2.95767	0.302372	CHKA
Chr 11	68106172	68136973	Amplification	2.88565	0.298689	CHKA, CHKA-DT
Chr 11	68144283	68211620	Amplification	3.00528	0.304633	KMT5B
Chr 11	68230222	68309108	Amplification	3.83039	0.339808	C11orf24, ENSG00000286369
Chr 11	68310488	68326675	Amplification	4.22628	0.355722	LRP5
Chr 11	68331451	68343967	Amplification	4.34516	0.360395	LRP5
Chr 11	68346001	68350914	Amplification	4.12571	0.351488	LRP5
Chr 11	68351258	68385334	Amplification	3.49404	0.325662	LRP5
Chr 11	68387984	68408289	Amplification	3.94586	0.344444	LRP5
Chr 11	68408982	68421194	Amplification	4.09319	0.350153	LRP5
Chr 11	68429687	68462084	Amplification	4.46601	0.365685	LRP5, PPP6R3
Chr 11	68468755	68475593	Amplification	4.46601	0.365697	PPP6R3
Chr 11	68476011	68501898	Amplification	4.61394	0.37147	NDUFA3P2, PPP6R3
Chr 11	68511137	68522703	Amplification	5.45575	0.405302	PPP6R3
Chr 11	68523954	68577824	Amplification	6.81285	0.453954	PPP6R3
Chr 11	68582082	68591300	Amplification	6.44907	0.441643	PPP6R3
Chr 11	68592766	68612927	Amplification	5.52929	0.40781	ENSG00000260808, PPP6R3
Chr 11	68660797	68687433	Amplification	5.77023	0.416564	GAL
Chr 11	68692071	68724270	Amplification	6.0418	0.426755	TESMIN
Chr 11	68725987	68750478	Amplification	6.81285	0.454027	TESMIN
Chr 11	68751907	68755043	Amplification	8.03781	0.495612	CPT1A
Chr 11	68764436	68775629	Amplification	9.5375	0.544263	CPT1A
Chr 11	68776311	68779633	Amplification	9.72944	0.550302	CPT1A
Chr 11	68784715	68800553	Amplification	9.83467	0.553942	CPT1A
Chr 11	68800617	68804806	Amplification	9.47301	0.542775	CPT1A
Chr 11	68815523	68842595	Amplification	11.3677	0.602521	CPT1A
Chr 11	68864669	68877162	Amplification	12.3319	0.631497	LINC02701
Chr 11	68884755	68957020	Amplification	12.7357	0.643867	ENSG00000255741, MRPL21, IGHMBP2
Chr 11	68973359	69058751	Amplification	15.1304	0.712644	MRGPRD, ENSG00000261625, ENSG00000261276, MRGPRF-AS1, MRGPRF, TPCN2
Chr 11	69067883	69073681	Amplification	16.7373	0.758194	TPCN2, ENSG00000287725
Chr 11	69074201	69144347	Amplification	17.2234	0.771346	MIR3164, ENSG00000260895, TPCN2, ENSG00000287725
Chr 11	69146797	69155392	Amplification	17.0023	0.765029	ENSG00000261070, ENSG00000287725
Chr 11	69166070	69169325	Amplification	17.7277	0.785365	ENSG00000261070
Chr 11	69170583	69219527	Amplification	18.8367	0.814889	ENSG00000261070
Chr 11	69246533	69326711	Amplification	20.0687	0.848281	IFITM9P, MYEOV, ENSG00000260877
Chr 11	69328764	69412881	Amplification	19.5754	0.835249	MYEOV, ENSG00000260877
Chr 11	69435627	69476266	Amplification	22.4413	0.913209	LINC02952, LINC02747, ENSG00000261347
Chr 11	69476279	69493271	Amplification	19.696	0.838747	LINC02747, LINC01488
Chr 11	69637665	69646799	Amplification	15.3592	0.71957	CCND1
Chr 11	69647379	69663181	Amplification	15.9464	0.735804	CCND1, LTO1
Chr 11	69669683	69830436	Amplification	14.9926	0.708589	FGF19, DNAJB6P5, FGF4, LTO1, FGF3
Chr 11	69896348	69921329	Amplification	15.5502	0.725068	ENSG00000260348
Chr 11	69922572	69923299	Amplification	15.0824	0.711238	ENSG00000260679
Chr 11	69932450	70020966	Amplification	16.6916	0.756719	ENSG00000254605, ENSG00000255191, ANO1
Chr 11	70025077	70045336	Amplification	15.1304	0.712989	ANO1
Chr 11	70048455	70101720	Amplification	14.9007	0.706237	RNU6-1175P, LINC02753, LINC02584, ANO1
Chr 11	70102072	70102072	Amplification	15.1982	0.714915	ANO1
Chr 11	70106670	70106670	Amplification	14.8768	0.705746	ANO1
Chr 11	70111511	70213455	Amplification	16.4007	0.748453	ANO1-AS1, ENSG00000254721, ENSG00000255143, FADD, ANO1
Chr 11	70248734	70312107	Amplification	18.2398	0.799342	ENSG00000289074, H2AZP4, MIR548K, PPFIA1, ENSG00000254604
Chr 11	70315262	70315985	Amplification	17.684	0.784025	PPFIA1, ENSG00000254604
Chr 11	70318193	70410130	Amplification	17.5163	0.779172	ENSG00000255539, ENSG00000254495, PPFIA1, ENSG00000254604, ENSG00000254484, CTTN, CTTN-DT
Chr 11	70420819	70429600	Amplification	14.0739	0.682002	CTTN
Chr 11	70430746	70451712	Amplification	13.9127	0.677828	CTTN
Chr 11	70471055	70483072	Amplification	10.2205	0.566001	ENSG00000227726, SHANK2
Chr 11	70486610	70503465	Amplification	9.87643	0.554835	SHANK2
Chr 11	70505586	70521391	Amplification	8.61698	0.515352	SHANK2
Chr 11	70522627	70524547	Amplification	7.92409	0.491832	SHANK2
Chr 11	70528233	70539036	Amplification	7.7823	0.487271	SHANK2
Chr 11	70540451	70595705	Amplification	6.37287	0.43862	SHANK2
Chr 11	70596359	70663302	Amplification	6.18862	0.431875	ENSG00000279459, SHANK2-AS2, SHANK2-AS1, SHANK2
Chr 11	70664198	70787213	Amplification	6.83152	0.454452	Y_RNA, ENSG00000280089, SHANK2
Chr 11	70789178	70857199	Amplification	7.00488	0.460525	SHANK2
Chr 11	70859654	70889037	Amplification	6.26065	0.434875	SHANK2-AS3, MIR3664, ENSG00000286708, SHANK2
Chr 11	70891044	70972298	Amplification	5.51251	0.407559	ENSG00000286708, SHANK2
Chr 11	70976301	70982325	Amplification	6.29815	0.435741	SHANK2
Chr 11	70982978	71045537	Amplification	4.97795	0.387089	SHANK2
Chr 11	71047824	71107367	Amplification	3.99754	0.34634	SHANK2
Chr 11	71109434	71123584	Amplification	2.85719	0.297688	SHANK2
Chr 11	71124666	71124666	Amplification	3.04648	0.306011	SHANK2
Chr 11	71127911	71134966	Amplification	1.99416	0.25736	SHANK2
Chr 11	71140156	71192800	Amplification	2.14894	0.264291	SHANK2
Chr 11	71195651	71210405	Amplification	1.79266	0.247338	SHANK2
Chr 11	71213007	71269788	Amplification	1.67523	0.240959	SHANK2
Chr 11	71425995	71611088	Amplification	1.04265	0.205443	MIR6754, ENSG00000254924, KRTAP5-7, KRTAP5-8, KRTAP5-10, ENSG00000248903, KRTAP5-14P, OR7E87P, UNC93B6, ENSG00000254682, NADSYN1, KRTAP5-9, KRTAP5-11, DHCR7, ENSG00000286948
Chr 11	71614736	71689541	Amplification	0.997321	0.202136	OR7E4P, ENSG00000255415, ENSG00000284625, RPS3AP41, ALG1L9P
Chr 11	71689599	71700566	Amplification	1.15674	0.212208	SNRPCP14, ALG1L9P
Chr 11	71701270	71819340	Amplification	0.936273	0.197704	ENSG00000254972, ALG1L9P, ZNF705EP, ENSG00000290775, ENPP7P8, ENSG00000291247, ENSG00000285933, ENSG00000291186, FAM86C1P, ALG1L9P, XNDC1N-ZNF705EP-ALG1L9P
Chr 11	71823952	71978394	Amplification	1.23581	0.216985	DEFB108B, RNA5SP342, DEFB131B, OR7E128P, OR7E126P, ENSG00000255296, DEFB130C, ENSG00000290736, XNDC1N, XNDC1N-ZNF705EP-ALG1L9P, RNF121
Chr 11	71981661	72269385	Amplification	1.19226	0.214762	IL18BP, ENSG00000251143, RNU6-72P, MIR3165, ANAPC15, RPEP6, FOLR1P1, ENSG00000255860, FOLR1, PHOX2A, ENSG00000228286, NUMA1, TOMT, FOLR3, ENSG00000204971, INPPL1, ENSG00000285864, RNF121, LRTOMT, LRRC51, LAMTOR1, FOLR2
Chr 11	72270532	72379892	Amplification	1.3854	0.225529	ENSG00000213365, ENSG00000255672, ENSG00000285864, ENSG00000255843, CLPB, ENSG00000256739
Chr 11	72383771	72533867	Amplification	1.75294	0.244922	ENSG00000256403, ART2BP, ART2P, ENSG00000290016, CLPB
Chr 11	72536247	72554560	Amplification	1.59941	0.237328	ENSG00000276109
Chr 11	72557986	72676318	Amplification	0.81239	0.190283	ENSG00000274664, LINC01537, PDE2A-AS2, MIR139, RNU7-105P, PDE2A-AS1, PDE2A
Chr 11	76374039	76393170	Amplification	1.15674	0.21262	THAP12, GVQW3
Chr 11	76393943	76412663	Amplification	1.19226	0.214308	Y_RNA, GVQW3
Chr 11	76414678	76576512	Amplification	1.26858	0.218889	EMSY-DT, EMSY
Chr 11	76581595	76712615	Amplification	1.52433	0.23302	ENSG00000254755, ENSG00000255479, ENSG00000254810, ENSG00000291249, ENSG00000290785, LINC02757, ENSG00000236304, LRRC32, GUCY2EP, ENSG00000254975
Chr 11	76712658	76948177	Amplification	1.43765	0.228259	ENSG00000290785, ENSG00000254632, TSKU-AS1, ENSG00000261578, GUCY2EP, TSKU, ACER3
Chr 11	76954030	76968918	Amplification	1.7783	0.246255	ENSG00000254988, ACER3
Chr 11	76977012	77083990	Amplification	2.04801	0.259763	ENSG00000254988, B3GNT6, ACER3, CAPN5
Chr 11	77084705	77142888	Amplification	1.67523	0.241161	OMP, CAPN5, MYO7A
Chr 11	77172833	77221273	Amplification	1.49844	0.231516	GDPD4, MYO7A
Chr 11	77221925	77558133	Amplification	1.63765	0.239001	TOMM20P1, ENSG00000268635, GDPD4, PAK1, CLNS1A
Chr 11	77561928	77590435	Amplification	1.41172	0.227033	RNU7-59P, CLNS1A, AQP11
Chr 11	77592909	77650129	Amplification	1.20397	0.214967	CLNS1A, AQP11
Chr 11	77656868	77901688	Amplification	1.34216	0.223444	Y_RNA, RSF1-IT2, FTH1P16, RSF1-IT1, ENSG00000219529, ENSG00000254691, ENSG00000255449, ENSG00000241782, RSF1, AAMDC, ENSG00000254459, INTS4
Chr 11	77902589	78025617	Amplification	1.24542	0.217897	ENSG00000255115, ENSG00000254829, ENSG00000254675, KCTD14, NDUFC2-KCTD14, AAMDC, INTS4
Chr 11	78026516	78308849	Amplification	0.822627	0.191423	THRSP, RNU6-126P, ENSG00000288538, KCTD14, NDUFC2-KCTD14, NDUFC2, KCTD21-AS1, KCTD21, USP35, ALG8, GAB2
Chr 11	78314974	78461843	Amplification	0.976923	0.200544	ZNF75CP, ENSG00000254649, LINC02728, ENSG00000288853, GAB2, ENSG00000254420, NARS2
Chr 11	78465793	78939685	Amplification	1.20397	0.215136	RNU6-311P, COPS8P3, ENSG00000254563, ENSG00000255084, NARS2, TENM4
Chr 11	78940694	79017315	Amplification	1.76451	0.245521	TENM4
[truncated: 802 more rows]
